# Supplementary material for: Identification of Quantitative Trait Loci (QTL) for Sucrose and Protein Content in Soybean Seed
Source: Plants (Basel). 2024 Feb 27;13(5):650. doi: 10.3390/plants13050650 (PMC10934403; doi:10.3390/plants13050650)
Supplement: Supplementary file 1 [file plants-13-00650-s001.zip]

Archive with 3 entries (3 files):
- Supplementary Figures S1-S5.pdf
- Supplementary Table S1.csv
- Supplementary Table S2.xlsx
