# Supplementary material for: Identification of Quantitative Trait Loci (QTL) for Sucrose and Protein Content in Soybean Seed
Source: Plants (Basel). 2024 Feb 27;13(5):650. doi: 10.3390/plants13050650 (PMC10934403; doi:10.3390/plants13050650)
Supplement: Supplementary file 1 [file plants-13-00650-s001.zip › Supplementary Table S1.csv]

Index	Name	Chr	Position	ChiTest100	Het Excess	AA Freq	AB Freq	BB Freq	Call Freq	Minor Freq	Aux	P-C Errors	P-P-C Errors	Rep Errors	10% GC	50% GC	SNP	# Calls	# no calls	Plus/Minus Strand	Custom Cluster #	BARCSoySNP6K_v2_20003942_A1.bpm.Address	BARCSoySNP6K_v2_20003942_A1.bpm.GenTrain Score	BARCSoySNP6K_v2_20003942_A1.bpm.Orig Score	BARCSoySNP6K_v2_20003942_A1.bpm.Edited	BARCSoySNP6K_v2_20003942_A1.bpm.Cluster Sep	BARCSoySNP6K_v2_20003942_A1.bpm.AA T Mean	BARCSoySNP6K_v2_20003942_A1.bpm.AA T Dev	BARCSoySNP6K_v2_20003942_A1.bpm.AB T Mean	BARCSoySNP6K_v2_20003942_A1.bpm.AB T Dev	BARCSoySNP6K_v2_20003942_A1.bpm.BB T Mean	BARCSoySNP6K_v2_20003942_A1.bpm.BB T Dev	BARCSoySNP6K_v2_20003942_A1.bpm.AA R Mean	BARCSoySNP6K_v2_20003942_A1.bpm.AA R Dev	BARCSoySNP6K_v2_20003942_A1.bpm.AB R Mean	BARCSoySNP6K_v2_20003942_A1.bpm.AB R Dev	BARCSoySNP6K_v2_20003942_A1.bpm.BB R Mean	BARCSoySNP6K_v2_20003942_A1.bpm.BB R Dev	BARCSoySNP6K_v2_20003942_A1.bpm.Address2	BARCSoySNP6K_v2_20003942_A1.bpm.Norm ID
1	Gm01_1013695_A_G	1	1013695	1.70E-05	-0.430096	0.3519553	0.2849162	0.3631285	0.9944444	0.4944134	0	0	0	0	0.8247926	0.8247926	[A/G]	179	1		3	67621431	0.8060577	0.8060577	0	0.4068228	0.02599666	0.01267348	0.4658996	0.09545785	0.9696397	0.01268839	1.045675	0.1	1.188396	0.1139013	0.9700635	0.1	0	1
2	Gm01_1059407_T_C	1	1059407	0.4159377	-0.0813489	0.9833333	0	0.01666667	1	0.01666667	0	0	0	0	0.4028021	0.4028021	[A/G]	180	0		3	38795491	0.6002663	0.6002663	0	0.4526796	0.03152732	0.007843488	0.4019082	0.02236068	0.772289	0.05945896	0.9335822	0.1	1.24972	0.1410231	1.100247	0.1	0	1
3	Gm01_10768239_C_T	1	10768239	1	0	0	0	1	1	0	0	0	0	0	0.3691286	0.3691286	[T/C]	180	0		3	11808413	0.7841585	0.7841585	0	0.9697536	0.02224036	0.02236068	0.4559274	0.02236068	0.8896144	0.01783722	0.4610889	0.1	0.5369073	0.1	0.4879845	0.1	0	1
4	Gm01_11835461_T_C	1	11835461	5.41E-21	-0.9400817	0.06111111	0.005555556	0.9333333	1	0.06388889	0	0	0	0	0.7517617	0.7517617	[T/C]	180	0		3	49724470	0.7611088	0.7611088	0	0.9664599	0.08652144	0.0202351	0.4981926	0.02236068	0.9727612	0.0116711	0.3528987	0.1	0.5138763	0.1	0.4720458	0.1	0	1
5	Gm01_11904297_T_C	1	11904297	1	0	1	0	0	1	0	0	0	0	0	0.5273981	0.5273981	[T/C]	180	0		3	50733443	0.91592	0.91592	0	1	0.01461855	0.006513525	0.494992	0.02236068	0.9753655	0.02236068	0.848865	0.1	1.03449	0.1167358	0.85344	0.1	0	1
6	Gm01_1279146_C_T	1	1279146	0.000199152	-0.3720089	0.28	0.3085714	0.4114286	0.9722222	0.4342857	0	0	0	0	0.784178	0.784178	[A/G]	175	5		3	36749309	0.7802426	0.7802426	0	0.3117937	0.04682584	0.01208829	0.4777751	0.1261279	0.9768446	0.01331421	0.7701167	0.1	0.8268479	0.1	0.7250506	0.1	0	1
7	Gm01_12853172_C_T	1	12853172	8.04E-23	-0.9833922	0.9382023	0	0.06179775	0.9888889	0.06179775	0	0	0	0	0.8772383	0.8772383	[A/G]	178	2		3	52725386	0.8442691	0.8442691	0	0.4877388	0.02881206	0.007999992	0.3881338	0.06567094	0.9719042	0.01654207	0.9406542	0.1	0.961211	0.1076132	0.8969053	0.1	0	1
8	Gm01_1344976_A_G	1	1344976	9.37E-05	-0.3906249	0.2954545	0.3011364	0.4034091	0.9777778	0.4460227	0	0	0	0	0.7988954	0.7988954	[T/C]	176	4		3	31765464	0.7893193	0.7893193	0	0.3432038	0.02783675	0.01915688	0.5671387	0.1059478	0.9733896	0.01242236	1.131382	0.1	1.390709	0.1194619	1.195603	0.1	0	1
9	Gm01_138835_A_G	1	138835	5.41E-21	-0.9400817	0.9333333	0.005555556	0.06111111	1	0.06388889	0	0	0	0	0.7346641	0.7346641	[A/G]	180	0		3	28601469	0.7513949	0.7513949	0	1	0.05304878	0.008148858	0.3861707	0.02236068	0.9697948	0.01804643	1.361097	0.1307372	1.536247	0.173356	1.294916	0.1	0	1
10	Gm01_14097047_T_C	1	14097047	2.73E-07	-0.5141238	0.3785311	0.2429378	0.3785311	0.9833333	0.5	0	0	0	0	0.8251275	0.8251275	[A/G]	177	3		3	22794346	0.8062816	0.8062816	0	0.3981127	0.03360036	0.01885887	0.4671116	0.09003273	0.9821481	0.01181117	1.141262	0.1	1.346627	0.1172259	1.087589	0.1	0	1
11	Gm01_1428598_T_G	1	1428598	0.000165733	-0.3766228	0.2840909	0.3068182	0.4090909	0.9777778	0.4375	0	0	0	0	0.8009285	0.8009285	[T/G]	176	4		3	55731508	0.7905959	0.7905959	0	0.3582091	0.02090861	0.01319654	0.4974172	0.1198287	0.9857496	0.01422042	0.8621644	0.1	0.9794412	0.1	0.836889	0.1	0	1
12	Gm01_14818197_C_T	1	14818197	3.70E-07	-0.5083641	0.3743017	0.2458101	0.3798883	0.9944444	0.4972067	0	0	0	0	0.7386997	0.7386997	[A/G]	179	1		3	52614313	0.7536678	0.7536678	0	0.3893183	0.060008	0.01363113	0.5550522	0.08641166	0.9448625	0.01371469	1.148658	0.1	1.399988	0.1221752	1.211543	0.1	0	1
13	Gm01_14910545_C_A	1	14910545	4.28E-07	-0.5056175	0.3764045	0.247191	0.3764045	0.9888889	0.5	0	0	0	0	0.7916779	0.7916779	[A/C]	178	2		3	54621349	0.7848331	0.7848331	0	0.378011	0.0372537	0.01140543	0.4963619	0.1100482	0.9779413	0.01320894	0.9955677	0.1	1.116378	0.1	0.9039112	0.1	0	1
14	Gm01_1502816_G_A	1	1502816	7.73E-05	-0.3952678	0.4171429	0.2971429	0.2857143	0.9722222	0.4342857	0	0	0	0	0.8115563	0.8115563	[A/G]	175	5		3	26693492	0.7973679	0.7973679	0	0.3214104	0.01826285	0.01106047	0.5602854	0.1213176	0.988859	0.01202391	0.7991108	0.1	0.9749273	0.1	0.8636903	0.1	0	1
15	Gm01_1584120_T_G	1	1584120	1	0	1	0	0	1	0	0	0	0	0	0.4998304	0.4998304	[T/G]	180	0		3	55691421	0.8946053	0.8946053	0	1	0.03081817	0.008231699	0.5032943	0.02236068	0.9757705	0.02236068	1.019613	0.1	1.251834	0.1412617	0.9973245	0.1	0	1
16	Gm01_15851740_A_C	1	15851740	2.99E-08	-0.5542269	0.3942857	0.2228571	0.3828571	0.9722222	0.4942857	0	0	0	0	0.7794502	0.7794502	[A/C]	175	5		3	43735308	0.7773835	0.7773835	0	0.2990584	0.03396705	0.01345723	0.3325439	0.08638174	0.9329275	0.0134832	0.8536434	0.1	0.7955396	0.1	0.5793623	0.1	0	1
17	Gm01_16388569_G_A	1	16388569	2.36E-07	-0.5168382	0.3764045	0.241573	0.3820225	0.9888889	0.497191	0	0	0	0	0.6234797	0.6236008	[T/C]	178	2		3	20635440	0.6917847	0.6917847	0	0.3884758	0.08885051	0.01324658	0.4923834	0.07894327	0.8956568	0.02486589	0.8714462	0.1	0.9644815	0.1007465	0.8141705	0.1	0	1
18	Gm01_1653315_T_C	1	1653315	7.95E-05	-0.3945753	0.2643678	0.2931035	0.4425287	0.9666666	0.4109195	0	0	0	0	0.7369083	0.7369083	[T/C]	174	6		3	18665496	0.7526574	0.7526574	0	0.3457294	0.06308489	0.01798708	0.5525265	0.101833	0.9626231	0.01678483	0.9057763	0.1	1.079672	0.1	0.9377961	0.1	0	1
19	Gm01_1695799_C_T	1	1695799	0.000100708	-0.3888881	0.2613636	0.2954545	0.4431818	0.9777778	0.4090909	0	0	0	0	0.6493455	0.6493455	[T/C]	176	4		3	62695348	0.7052858	0.7052858	0	0.4181372	0.04977424	0.02112157	0.5130432	0.08967197	0.9691104	0.01057124	1.428206	0.1420122	1.707779	0.1689567	1.358061	0.1103944	0	1
20	Gm01_17053851_C_T	1	17053851	1	0	0	0	1	1	0	0	0	0	0	0.5334756	0.5334756	[A/G]	180	0		3	14620475	0.9205657	0.9205657	0	1	0.02481768	0.02236068	0.5087624	0.02236068	0.992707	0.00623626	1.111851	0.1054901	1.373347	0.1549737	1.078554	0.1	0	1
21	Gm01_1744951_C_A	1	1744951	0.8897907	-0.01385691	0.9776536	0.01675978	0.005586592	0.9944444	0.01396648	0	0	0	0	0.901189	0.901189	[T/G]	179	1		3	64727385	0.8646533	0.8646533	0	0.7680153	0.03226003	0.01333094	0.4147705	0.03647411	0.9541803	0.02236068	0.6509172	0.1	0.7242458	0.1	0.6907924	0.1	0	1
22	Gm01_1795962_A_G	1	1795962	1.69E-10	-0.6387318	0.4723926	0.1779141	0.3496932	0.9055555	0.4386503	0	0	0	0	0.4249901	0.4813778	[T/C]	163	17		3	19773399	0.6160492	0.6160492	0	0.1799613	0.057174	0.02896738	0.7730638	0.0686578	0.9466838	0.0278185	0.1871344	0.1	0.3817452	0.1	0.5461124	0.1	0	1
23	Gm01_1887205_G_A	1	1887205	3.07E-06	-0.4666041	0.4285714	0.2628571	0.3085714	0.9722222	0.44	0	0	0	0	0.8008837	0.8008837	[T/C]	175	5		3	31785440	0.7905676	0.7905676	0	0.3671843	0.04857945	0.0245802	0.520043	0.1038195	0.9811194	0.01363305	0.5869793	0.1	0.6850587	0.1	0.593845	0.1	0	1
24	Gm01_18915610_T_C	1	18915610	5.41E-21	-0.9400817	0.06111111	0.005555556	0.9333333	1	0.06388889	0	0	0	0	0.7508475	0.7508475	[A/G]	180	0		3	23754388	0.7605835	0.7605835	0	0.9386838	0.1216501	0.01886364	0.508616	0.02236068	0.959471	0.01062458	0.7595404	0.1	0.9115835	0.1028665	0.8089356	0.1	0	1
25	Gm01_1936523_T_C	1	1936523	1	0	1	0	0	1	0	0	0	0	0	0.4999401	0.4999401	[A/G]	180	0		3	74661318	0.8946911	0.8946911	0	1	0.03037153	0.00735935	0.5030654	0.02236068	0.9757593	0.02236068	0.8870056	0.1	1.082897	0.1221982	0.8859295	0.1	0	1
26	Gm01_19942022_G_A	1	19942022	5.24E-21	-0.9404243	0.9329609	0.005586592	0.06145252	0.9944444	0.06424581	0	0	0	0	0.916374	0.916374	[A/G]	179	1		3	28703423	0.8790176	0.8790176	0	1	0.01620251	0.009811854	0.5344197	0.02236068	0.979336	0.0171666	1.081203	0.1	1.13502	0.12808	0.8683853	0.1	0	1
27	Gm01_2009015_G_T	1	2009015	1	0	0	0	1	1	0	0	0	0	0	0.4097353	0.4097353	[T/G]	180	0		3	70634427	0.8207097	0.8207097	0	1	0.0247077	0.02236068	0.5065078	0.02236068	0.9883078	0.005945833	1.460835	0.138601	1.837725	0.2073758	1.379321	0.1	0	1
28	Gm01_20542501_C_T	1	20542501	5.41E-21	-0.9400817	0.9333333	0.005555556	0.06111111	1	0.06388889	0	0	0	0	0.6907929	0.6907929	[T/C]	180	0		3	59735406	0.7273138	0.7273138	0	1	0.07547154	0.01821872	0.49657	0.02236068	0.9623193	0.01958858	1.659552	0.2009832	2.197046	0.247923	1.376443	0.1185518	0	1
29	Gm01_2099803_A_G	1	2099803	1	0	1	0	0	1	0	0	0	0	0	0.4018095	0.4018095	[T/C]	180	0		3	27809439	0.8137736	0.8137736	0	1	0.02107251	0.006292934	0.4982997	0.02236068	0.9755268	0.02236068	1.472445	0.1449107	1.834908	0.207058	1.363052	0.118959	0	1
30	Gm01_21804377_G_T	1	21804377	2.21E-19	-0.9002544	0.9277778	0.01111111	0.06111111	1	0.06666667	0	0	0	0	0.6870425	0.6870425	[A/C]	180	0		3	16714440	0.7252982	0.7252982	0	0.5339032	0.01884721	0.008863783	0.2996908	0.04373819	0.9723982	0.02338321	1.905031	0.2366058	2.416292	0.2787313	1.572454	0.150953	0	1
31	Gm01_21883574_G_A	1	21883574	4.68E-23	-0.9888222	0.9329609	0	0.06703911	0.9944444	0.06703911	0	0	0	0	0.5633004	0.5633004	[A/G]	179	1		3	72642445	0.6949549	0.6949549	0	0.605599	0.1596488	0.03405999	0.553827	0.02236068	0.9480053	0.0427283	0.5823621	0.1	0.7152894	0.1	0.6476207	0.1	0	1
32	Gm01_2188771_C_T	1	2188771	1	0	0	0	1	1	0	0	0	0	0	0.5294251	0.5294251	[A/G]	180	0		3	13631484	0.9174713	0.9174713	0	1	0.02467762	0.02236068	0.5058913	0.02236068	0.987105	0.006523399	0.9473591	0.1	1.157679	0.1306369	0.9336635	0.1	0	1
33	Gm01_2267573_T_C	1	2267573	2.08E-07	-0.5191727	0.2954545	0.2329545	0.4715909	0.9777778	0.4119318	0	0	0	0	0.7354913	0.7354913	[A/G]	176	4		3	66665300	0.7518598	0.7518598	0	0.3466914	0.09151228	0.01915912	0.5896528	0.1029965	0.987798	0.01184489	0.8722098	0.1	1.056803	0.1	0.9337986	0.1	0	1
34	Gm01_2348223_A_C	1	2348223	1	0	1	0	0	1	0	0	0	0	0	0.483202	0.483202	[A/C]	180	0		3	53612324	0.8815182	0.8815182	0	1	0.04001293	0.01543508	0.5080066	0.02236068	0.9760003	0.02236068	0.7580858	0.1572905	0.9196377	0.1037754	0.7752056	0.1	0	1
35	Gm01_23586582_C_A	1	23586582	2.16E-19	-0.9004992	0.9273743	0.01117318	0.06145252	0.9944444	0.06703911	0	0	0	0	0.7563508	0.7563508	[T/G]	179	1		3	20728310	0.763756	0.763756	0	0.5691766	0.01116382	0.007240423	0.3813244	0.05779398	0.9811854	0.01686823	1.362247	0.1	1.740053	0.1911332	1.397502	0.1015402	0	1
36	Gm01_2585749_A_C	1	2585749	0.9543023	-0.005730478	0.005555556	0.01111111	0.9833333	1	0.01111111	0	0	0	0	0.7410516	0.7410516	[A/C]	180	0		3	11754317	0.7549978	0.7549978	0	0.7586213	0.1038902	0.02236068	0.4418029	0.02218232	0.9519486	0.02377043	1.343976	0.1275137	1.210281	0.134352	0.9416945	0.1	0	1
37	Gm01_2708722_C_T	1	2708722	2.42E-22	-0.9722224	0.05555556	0	0.9444444	1	0.05555556	0	0	0	0	0.6440289	0.6440289	[A/G]	180	0		3	72734323	0.7394636	0.7394636	0	0.7499403	0.08591926	0.03339053	0.50402	0.02236068	0.9221208	0.0106097	0.8645315	0.1	1.177709	0.1328972	1.072347	0.1	0	1
38	Gm01_27164384_T_G	1	27164384	2.16E-19	-0.9004992	0.06145252	0.01117318	0.9273743	0.9944444	0.06703911	0	0	0	0	0.8396674	0.8396674	[T/G]	179	1		3	24767423	0.8162141	0.8162141	0	0.6257561	0.02173655	0.01855509	0.5837699	0.04887227	0.9605073	0.01133289	1.388923	0.1165744	1.709325	0.1958943	1.306067	0.1	0	1
39	Gm01_27463902_G_T	1	27463902	2.16E-19	-0.9004992	0.9273743	0.01117318	0.06145252	0.9944444	0.06703911	0	0	0	0	0.6966777	0.6966777	[T/G]	179	1		3	40631504	0.7304878	0.7304878	0	0.5147749	0.02588387	0.007680508	0.3571847	0.05667787	0.9647034	0.01835891	1.368432	0.1	1.638374	0.1795812	1.306702	0.1	0	1
40	Gm01_2813785_C_T	1	2813785	5.41E-21	-0.9400817	0.06111111	0.005555556	0.9333333	1	0.06388889	0	0	0	0	0.6255639	0.6255639	[T/C]	180	0		3	24761383	0.6928117	0.6928117	0	0.5214853	0.04591074	0.0189842	0.8061502	0.02236068	0.970627	0.009179384	0.7567797	0.1	1.008681	0.1138234	0.907414	0.1	0	1
41	Gm01_281790_T_C	1	281790	0.9517242	-0.006054161	0.005617978	0.01123596	0.9831461	0.9888889	0.01123596	0	0	0	0	0.5995284	0.5995284	[A/G]	178	2		3	48633433	0.6792018	0.6792018	0	0.3803243	0.1416069	0.02236068	0.5438006	0.08338951	0.9794034	0.006547017	1.256557	0.1192195	1.287346	0.1392578	1.095171	0.1	0	1
42	Gm01_28628358_A_C	1	28628358	1.73E-07	-0.5226651	0.375	0.2386364	0.3863636	0.9777778	0.4943182	0	0	0	0	0.8226325	0.8226325	[A/C]	176	4		3	74675478	0.8046186	0.8046186	0	0.3524762	0.01239576	0.01566505	0.5533316	0.1122548	0.9843803	0.01003676	0.8487155	0.1	1.117108	0.1268058	1.012759	0.1	0	1
43	Gm01_28759367_G_A	1	28759367	6.62E-07	-0.4972062	0.3743017	0.2513967	0.3743017	0.9944444	0.5	0	0	0	0	0.7170362	0.7170362	[T/C]	179	1		3	23679370	0.7415923	0.7415923	0	0.4591078	0.01027769	0.01292316	0.4936957	0.09237193	0.9829298	0.0140074	1.715694	0.1304957	2.102971	0.2030991	1.617027	0.1036221	0	1
44	Gm01_28848622_A_G	1	28848622	9.26E-08	-0.5340754	0.3863636	0.2329545	0.3806818	0.9777778	0.4971591	0	0	0	0	0.7727242	0.8058141	[A/G]	176	4		3	66775318	0.7936879	0.7936879	0	0.3191983	0.05897419	0.02980915	0.4454095	0.0912552	0.977784	0.0117809	0.6699299	0.1	0.66212	0.1	0.5489067	0.1	0	1
45	Gm01_29091115_A_G	1	29091115	2.73E-07	-0.5141238	0.3785311	0.2429378	0.3785311	0.9833333	0.5	0	0	0	0	0.8339222	0.8339222	[T/C]	177	3		3	53728453	0.812238	0.812238	0	0.373906	0.02494784	0.02120433	0.4543902	0.09364869	0.9835819	0.01111802	1.002444	0.1	1.120628	0.1038889	0.8735955	0.1	0	1
46	Gm01_29169958_A_G	1	29169958	4.95E-07	-0.5028085	0.3728814	0.2485876	0.3785311	0.9833333	0.4971751	0	0	0	0	0.7552397	0.7552397	[T/C]	177	3		3	68808443	0.7631133	0.7631133	0	0.3770189	0.02200216	0.01869995	0.5391236	0.1010299	0.966543	0.01233828	1.230184	0.1063478	1.570066	0.1596279	1.366216	0.1172262	0	1
47	Gm01_2928374_C_A	1	2928374	0.9543023	-0.005730478	0.9833333	0.01111111	0.005555556	1	0.01111111	0	0	0	0	0.5614942	0.5614942	[T/G]	180	0		3	51746493	0.6592554	0.6592554	0	0.8424811	0.1520019	0.01568101	0.4727642	0.02239252	0.9459292	0.02236068	1.477631	0.1	1.639046	0.1821809	1.305428	0.1139299	0	1
48	Gm01_29990637_T_C	1	29990637	4.00E-08	-0.5490721	0.3815029	0.2254335	0.3930636	0.9611111	0.4942197	0	0	0	0	0.6445941	0.6852008	[A/G]	173	7		3	52697482	0.7243104	0.7243104	0	0.2607855	0.08042818	0.03297369	0.613137	0.1004189	0.9334612	0.02241159	0.2265296	0.1	0.3077397	0.1	0.3601125	0.1	0	1
49	Gm01_30080907_T_C	1	30080907	3.45E-08	-0.5517088	0.3908046	0.2241379	0.3850575	0.9666666	0.4971264	0	0	0	0	0.7177505	0.7177505	[T/C]	174	6		3	71630389	0.7419859	0.7419859	0	0.3044652	0.08789662	0.01904996	0.4114434	0.08721729	0.9761539	0.01210778	1.061059	0.1	1.047558	0.1080691	0.7688795	0.1	0	1
50	Gm01_3016694_A_G	1	3016694	0.9543023	-0.005730478	0.005555556	0.01111111	0.9833333	1	0.01111111	0	0	0	0	0.9406007	0.9406007	[T/C]	180	0		3	74615461	0.9052145	0.9052145	0	1	0.01529936	0.02236068	0.5692338	0.02202065	0.9798192	0.01163445	0.8174605	0.1	0.8817031	0.1	0.805261	0.1	0	1
51	Gm01_3063603_T_G	1	3063603	0.9543023	-0.005730478	0.005555556	0.01111111	0.9833333	1	0.01111111	0	0	0	0	0.9220008	0.9220008	[A/C]	180	0		3	33725458	0.8846983	0.8846983	0	1	0.007884713	0.02236068	0.6029646	0.02220147	0.9693466	0.008946666	1.264767	0.1199985	1.266813	0.1407227	1.094356	0.1	0	1
52	Gm01_3121012_T_G	1	3121012	1.02E-07	-0.5322632	0.4147727	0.2329545	0.3522727	0.9777778	0.46875	0	0	0	0	0.8185987	0.8185987	[T/G]	176	4		3	27634480	0.8019537	0.8019537	0	0.3495932	0.00503249	0.01078773	0.5166623	0.1173104	0.9892237	0.01786431	1.153208	0.1	1.401957	0.1519753	1.121608	0.1	0	1
53	Gm01_31506268_T_C	1	31506268	1.07E-07	-0.5313668	0.3885714	0.2342857	0.3771428	0.9722222	0.4942857	0	0	0	0	0.7223161	0.7223161	[A/G]	175	5		3	29802380	0.7445082	0.7445082	0	0.3179809	0.05698189	0.01639164	0.5633887	0.1004069	0.9392251	0.01778777	0.7810948	0.1	0.9838368	0.1	0.9707619	0.1	0	1
54	Gm01_31906055_A_G	1	31906055	4.29E-07	-0.5055551	0.3707865	0.247191	0.3820225	0.9888889	0.494382	0	0	0	0	0.7508338	0.7516627	[T/C]	178	2		3	30659435	0.7610518	0.7610518	0	0.4139305	0.008318263	0.02296524	0.4491296	0.08352881	0.9968146	0.01218165	1.593417	0.1057622	1.927301	0.1622141	1.445005	0.1	0	1
55	Gm01_32070134_C_T	1	32070134	0.9970607	-0.000368396	0.005555556	0	0.9944444	1	0.005555556	0	0	0	0	0.8497084	0.8497084	[A/G]	180	0		3	48808451	0.8666747	0.8666747	0	1	0.044517	0.02236068	0.5060395	0.02236068	0.9675621	0.008093516	0.611222	0.1	0.8100539	0.1	0.7781768	0.1	0	1
56	Gm01_32144754_T_C	1	32144754	0.9999836	2.06E-06	0.9888889	0.01111111	0	1	0.005555556	0	0	0	0	0.8140439	0.8140439	[A/G]	180	0		3	34753359	0.8410299	0.8410299	0	0.637314	0.03948933	0.01000908	0.5023999	0.05181315	0.97512	0.02236068	0.9180392	0.1	0.9941674	0.1102242	0.7827604	0.1	0	1
57	Gm01_3221969_C_A	1	3221969	1	0	0	0	1	1	0	0	0	0	0	0.4848341	0.4848341	[A/C]	180	0		3	46772449	0.8828115	0.8828115	0	1	0.02451895	0.02236068	0.5026384	0.02236068	0.9807579	0.006687554	1.234399	0.1171172	1.535439	0.1732647	1.185107	0.1	0	1
58	Gm01_32259879_A_G	1	32259879	1	0	1	0	0	1	0	0	0	0	0	0.3811214	0.3811214	[A/G]	180	0		3	69679339	0.7952293	0.7952293	0	1	0.04643265	0.009125858	0.5112967	0.02236068	0.9761608	0.02236068	1.35291	0.1	1.680177	0.1895976	1.268396	0.110698	0	1
59	Gm01_32354171_C_A	1	32354171	0.9999998	3.33E-08	0	0.005586592	0.9944134	0.9944444	0.002793296	0	0	0	0	0.7123054	0.7123054	[A/C]	179	1		3	52608502	0.7778875	0.7778875	0	1	0.02525956	0.02236068	0.5051912	0.02236068	0.9142531	0.01696583	1.203529	0.1141884	1.601333	0.1807005	1.439116	0.1	0	1
60	Gm01_32493455_G_A	1	32493455	1	0	0	0	1	1	0	0	0	0	0	0.5441111	0.5441111	[T/C]	180	0		3	56796374	0.9286571	0.9286571	0	1	0.02488069	0.02236068	0.5100542	0.02236068	0.9952278	0.006573335	0.6725711	0.1	0.8032319	0.1	0.6857027	0.1	0	1
61	Gm01_3281127_A_G	1	3281127	1.44E-07	-0.5259951	0.3181818	0.2329545	0.4488636	0.9777778	0.4346591	0	0	0	0	0.7835701	0.7835701	[A/G]	176	4		3	34727411	0.7798735	0.7798735	0	0.3657245	0.04364378	0.01587367	0.5315344	0.1107287	0.9777761	0.01128714	1.134285	0.1	1.376611	0.1164957	1.152096	0.1	0	1
62	Gm01_32899706_A_G	1	32899706	0.9999831	2.13E-06	0.9888268	0.01117318	0	0.9944444	0.005586592	0	0	0	0	0.705588	0.705588	[T/C]	179	1		3	64712343	0.774024	0.774024	0	0.8237225	0.02879121	0.01006298	0.4304247	0.03869537	0.9715213	0.02236068	1.712506	0.1592335	2.300652	0.2550769	1.690741	0.1475576	0	1
63	Gm01_3327321_A_C	1	3327321	0.9543023	-0.005730478	0.005555556	0.01111111	0.9833333	1	0.01111111	0	0	0	0	0.8888764	0.8888764	[A/C]	180	0		3	60685370	0.8538733	0.8538733	0	1	0.04161501	0.02236068	0.6062496	0.02201514	0.9739684	0.01106192	0.875541	0.1	1.014303	0.1124351	0.9244905	0.1	0	1
64	Gm01_334575_A_G	1	334575	5.41E-21	-0.9400817	0.9333333	0.005555556	0.06111111	1	0.06388889	0	0	0	0	0.6869611	0.6869611	[A/G]	180	0		3	70622410	0.7252545	0.7252545	0	0.7783533	0.005105169	0.005901084	0.2250816	0.02236068	0.9749808	0.02337881	1.11799	0.1	1.183231	0.1335203	0.7344694	0.1	0	1
65	Gm01_3372977_A_C	1	3372977	0.9999831	2.13E-06	0	0.01117318	0.9888268	0.9944444	0.005586592	0	0	0	0	0.7501883	0.7501883	[T/G]	179	1		3	53637332	0.800216	0.800216	0	0.3902849	0.02775956	0.02236068	0.5551912	0.08931391	0.9449081	0.01054057	0.5775777	0.1	0.7605004	0.1	0.8388408	0.1	0	1
66	Gm01_33891376_A_G	1	33891376	0.9999836	2.06E-06	0.9888889	0.01111111	0	1	0.005555556	0	0	0	0	0.6251224	0.6251224	[T/C]	180	0		3	65650343	0.7290323	0.7290323	0	0.6721429	0.04302263	0.008503163	0.3509783	0.03731383	0.9675489	0.02236068	1.27735	0.1987606	1.524389	0.1794023	1.15203	0.1005422	0	1
67	Gm01_34560330_T_C	1	34560330	1	0	0	0	1	1	0	0	0	0	0	0.2156318	0.2156318	[T/C]	180	0		3	53614345	0.6083358	0.6083358	0	0.7905151	0.01874387	0.02236068	0.3842493	0.02236068	0.7497548	0.02387568	0.6674535	0.1	0.796712	0.1	0.6809996	0.1	0	1
68	Gm01_3458582_T_C	1	3458582	4.83E-08	-0.545741	0.32	0.2228571	0.4571429	0.9722222	0.4314286	0	0	0	0	0.6161118	0.6161118	[A/G]	175	5		3	68617391	0.6878688	0.6878688	0	0.4134188	0.06235586	0.02527104	0.5404909	0.08925461	0.9617051	0.012631	1.467395	0.100016	1.770159	0.1454169	1.419754	0.1	0	1
69	Gm01_34668255_T_C	1	34668255	0.9999836	2.06E-06	0	0.01111111	0.9888889	1	0.005555556	0	0	0	0	0.6237586	0.6237586	[T/C]	180	0		3	41708457	0.7282813	0.7282813	0	0.5376141	0.03442663	0.02236068	0.6885327	0.042666	0.961006	0.008015967	1.207827	0.1145961	1.522535	0.1756845	1.217507	0.1	0	1
70	Gm01_35048367_A_G	1	35048367	0.9999836	2.06E-06	0.9888889	0.01111111	0	1	0.005555556	0	0	0	0	0.6253997	0.6253997	[T/C]	180	0		3	64629341	0.729185	0.729185	0	0.7019039	0.01438458	0.007225599	0.2930014	0.03246884	0.9646501	0.02236068	1.870581	0.222705	2.376438	0.2706507	1.690827	0.1475652	0	1
71	Gm01_35151660_A_C	1	35151660	0.9999836	2.06E-06	0	0.01111111	0.9888889	1	0.005555556	0	0	0	0	0.6959291	0.6959291	[T/G]	180	0		3	63605499	0.7685087	0.7685087	0	0.6059361	0.03158502	0.02236068	0.6317005	0.04745739	0.9757754	0.009326638	1.016835	0.1	1.273368	0.1431204	1.058941	0.1	0	1
72	Gm01_3519206_T_C	1	3519206	3.88E-08	-0.5496027	0.3163842	0.220339	0.4632768	0.9833333	0.4265537	0	0	0	0	0.8024254	0.8024254	[A/G]	177	3		3	58679395	0.7915395	0.7915395	0	0.37603	0.03809695	0.01598439	0.5407083	0.09577668	0.9720473	0.01893199	0.742355	0.1	0.8965608	0.1	0.8149032	0.1	0	1
73	Gm01_35448254_C_T	1	35448254	0.9999836	2.06E-06	0.9888889	0.01111111	0	1	0.005555556	0	0	0	0	0.8657534	0.8657534	[T/C]	180	0		3	68744355	0.8792241	0.8792241	0	0.818547	0.01508678	0.00771205	0.4487309	0.04161923	0.9724365	0.02236068	0.8180268	0.1	1.106772	0.1237626	0.9453251	0.1	0	1
74	Gm01_35496161_T_C	1	35496161	0.9999836	2.06E-06	0	0.01111111	0.9888889	1	0.005555556	0	0	0	0	0.8878713	0.8878713	[T/C]	180	0		3	24697307	0.8979188	0.8979188	0	0.7720128	0.02772645	0.02236068	0.554529	0.04587686	0.9961232	0.006930419	1.115549	0.105841	1.385117	0.1537448	1.099053	0.1	0	1
75	Gm01_35587217_G_T	1	35587217	0.9999998	3.33E-08	0.9944134	0.005586592	0	0.9944444	0.002793296	0	0	0	0	0.6724786	0.6724786	[A/C]	179	1		3	36754312	0.7552831	0.7552831	0	0.8246894	0.1510975	0.02465868	0.6117765	0.02236068	0.9805888	0.02236068	1.105221	0.1	1.130985	0.1276247	0.8452747	0.1	0	1
76	Gm01_35840821_A_G	1	35840821	0.9999836	2.06E-06	0	0.01111111	0.9888889	1	0.005555556	0	0	0	0	0.767516	0.767516	[T/C]	180	0		3	39802402	0.8108172	0.8108172	0	0.6299687	0.0330814	0.02236068	0.6616281	0.04336434	0.9816867	0.007441124	0.7356992	0.1	0.930425	0.1034395	0.8734849	0.1	0	1
77	Gm01_3585713_C_A	1	3585713	1.02E-08	-0.5726998	0.4689265	0.2090396	0.3220339	0.9833333	0.4265537	0	0	0	0	0.7899467	0.7899467	[A/C]	177	3		3	61792353	0.7837673	0.7837673	0	0.3486818	0.04266443	0.01721832	0.460522	0.1026209	0.9611805	0.0164206	0.8609297	0.1	0.8634837	0.1	0.7141223	0.1	0	1
78	Gm01_3596804_A_C	1	3596804	6.52E-09	-0.5802851	0.3181818	0.2045455	0.4772727	0.9777778	0.4204545	0	0	0	0	0.844991	0.8463421	[T/G]	176	4		3	42810424	0.8209252	0.8209252	0	0.3102024	0.02926402	0.02763168	0.6433004	0.09915764	0.9875718	0.01182521	0.3445605	0.1	0.4366428	0.1	0.5024225	0.1	0	1
79	Gm01_3638269_G_A	1	3638269	7.12E-08	-0.5388214	0.4576271	0.2259887	0.3163842	0.9833333	0.4293785	0	0	0	0	0.8177581	0.8177581	[A/G]	177	3		3	49683488	0.801402	0.801402	0	0.3481337	0.03028014	0.01484274	0.5724965	0.1087733	0.9915619	0.01160154	0.8116879	0.1	1.001844	0.1	0.8730552	0.1	0	1
80	Gm01_36393636_C_T	1	36393636	0.9999831	2.13E-06	0.9888268	0.01117318	0	0.9944444	0.005586592	0	0	0	0	0.8091422	0.8091422	[A/G]	179	1		3	57766509	0.8376995	0.8376995	0	0.8416018	0.02822452	0.01009782	0.501717	0.0338855	0.9750859	0.02236068	1.072786	0.1	1.591415	0.1764424	1.318543	0.1150745	0	1
81	Gm01_36723932_G_A	1	36723932	0.9999836	2.06E-06	0.9888889	0.01111111	0	1	0.005555556	0	0	0	0	0.8406886	0.8406886	[A/G]	180	0		3	20608442	0.8599246	0.8599246	0	0.6511208	0.04526719	0.0118151	0.4221956	0.04607407	0.9711098	0.02236068	0.6058258	0.1	0.5559441	0.1	0.4556989	0.1	0	1
82	Gm01_36994849_A_G	1	36994849	0.9999836	2.06E-06	0	0.01111111	0.9888889	1	0.005555556	0	0	0	0	0.7589488	0.7589488	[A/G]	180	0		3	22804326	0.8055398	0.8055398	0	0.6472066	0.03346754	0.02236068	0.6693509	0.04208992	0.9858046	0.006805404	0.9905302	0.1	1.28859	0.1429661	1.172123	0.1	0	1
83	Gm01_3715007_G_A	1	3715007	1.92E-08	-0.5618802	0.4632768	0.2146893	0.3220339	0.9833333	0.4293785	0	0	0	0	0.8407073	0.8407073	[T/C]	177	3		3	71700426	0.8169414	0.8169414	0	0.3106568	0.009298391	0.009079377	0.5698299	0.1141189	0.9695419	0.01454783	0.5819398	0.1	0.714805	0.1	0.7152986	0.1	0	1
84	Gm01_3770764_A_C	1	3770764	1.24E-08	-0.5694108	0.3181818	0.2102273	0.4715909	0.9777778	0.4232955	0	0	0	0	0.7217399	0.7217399	[T/G]	176	4		3	49737396	0.7441892	0.7441892	0	0.3244843	0.08641899	0.01669065	0.618972	0.09785653	0.9732673	0.01133067	0.7605199	0.1	0.9568406	0.1	0.8985715	0.1	0	1
85	Gm01_37767294_A_G	1	37767294	0.9999836	2.06E-06	0	0.01111111	0.9888889	1	0.005555556	0	0	0	0	0.5936426	0.5936426	[T/C]	180	0		3	11778364	0.7117097	0.7117097	0	0.5271868	0.03520956	0.02236068	0.7041911	0.0414255	0.9625531	0.007582176	0.7920053	0.1	1.00571	0.1115718	0.9309145	0.1	0	1
86	Gm01_3832790_G_T	1	3832790	3.88E-08	-0.5496027	0.4632768	0.220339	0.3163842	0.9833333	0.4265537	0	0	0	0	0.8215513	0.8215513	[A/C]	177	3		3	35781317	0.8039015	0.8039015	0	0.3096702	0.03467403	0.01589316	0.5744966	0.1112532	0.971347	0.01689942	0.4976932	0.1	0.555811	0.1	0.5902022	0.1	0	1
87	Gm01_38661096_A_G	1	38661096	0.9999836	2.06E-06	0	0.01111111	0.9888889	1	0.005555556	0	0	0	0	0.7560197	0.7560197	[T/C]	180	0		3	34679477	0.8037519	0.8037519	0	0.7967427	0.02830318	0.02236068	0.5660636	0.04456326	0.9824129	0.007693178	1.472479	0.1397058	1.831647	0.2069272	1.338948	0.1	0	1
88	Gm01_3905200_A_G	1	3905200	2.14E-08	-0.559999	0.3238636	0.2159091	0.4602273	0.9777778	0.4318182	0	0	0	0	0.6894454	0.6896007	[T/C]	176	4		3	34661478	0.7266725	0.7266725	0	0.3805792	0.03009284	0.02153572	0.4692748	0.08034492	0.8806388	0.02774403	1.151839	0.1	1.364367	0.1284264	1.202845	0.1	0	1
89	Gm01_39561856_T_C	1	39561856	0.9998071	2.42E-05	0	0.01675978	0.9832402	0.9944444	0.008379889	0	0	0	0	0.7361671	0.7361671	[T/C]	179	1		3	60603339	0.7918316	0.7918316	0	0.6709746	0.02188193	0.02236068	0.4376386	0.03960242	0.9910098	0.008860118	1.475857	0.1400263	1.767741	0.1952586	1.190919	0.1	0	1
90	Gm01_39724988_A_G	1	39724988	0.9999998	3.22E-08	0.9944444	0.005555556	0	1	0.002777778	0	0	0	0	0.8740438	0.8740438	[A/G]	180	0		3	22771394	0.8860212	0.8860212	0	0.9026155	0.0260367	0.007129948	0.5750927	0.02236068	0.9787546	0.02236068	0.9480377	0.1	1.288425	0.1453908	1.069584	0.1	0	1
91	Gm01_39803394_C_A	1	39803394	0.8926748	-0.01349204	0.9777778	0.01666667	0.005555556	1	0.01388889	0	0	0	0	0.9278839	0.9278839	[T/G]	180	0		3	62675503	0.8908786	0.8908786	0	0.6056567	0.0257796	0.01064531	0.5596112	0.04895642	0.991548	0.02236068	0.8247643	0.1	0.9914048	0.1099168	0.9821457	0.1	0	1
92	Gm01_39969821_T_C	1	39969821	0.9970607	-0.000368396	0.9944444	0	0.005555556	1	0.005555556	0	0	0	0	0.771913	0.771913	[A/G]	180	0		3	64779392	0.8135551	0.8135551	0	1	0.02196525	0.007913576	0.5000908	0.02236068	0.9782165	0.02236068	1.545169	0.1298889	1.906156	0.2150979	1.38745	0.1210883	0	1
93	Gm01_4002275_A_G	1	4002275	0.9998134	2.34E-05	0	0.01666667	0.9833333	1	0.008333334	0	0	0	0	0.8838969	0.8838969	[T/C]	180	0		3	32699477	0.8944212	0.8944212	0	0.993529	0.03065166	0.02236068	0.6130332	0.03113587	0.9910775	0.006914796	0.6202017	0.1	0.7565838	0.1	0.6932094	0.1	0	1
94	Gm01_40195425_G_T	1	40195425	0.9970607	-0.000368396	0.005555556	0	0.9944444	1	0.005555556	0	0	0	0	0.4347638	0.4347638	[T/G]	180	0		3	19644496	0.6204759	0.6204759	0	0.7434682	0.3271641	0.02236068	0.6596532	0.02236068	0.9921423	0.006462619	1.569313	0.1488932	1.67411	0.1889129	1.061718	0.1	0	1
95	Gm01_402061_A_C	1	402061	0.5812382	-0.05515769	0.01117318	0.01117318	0.9776536	0.9944444	0.01675978	0	0	0	0	0.5259931	0.5259931	[T/G]	179	1		3	70669435	0.6403905	0.6403905	0	0.5024494	0.1851755	0.03115573	0.4654562	0.02462713	0.9576077	0.01126959	1.547605	0.1440819	1.627679	0.1804729	1.29048	0.1	0	1
96	Gm01_4021131_A_G	1	4021131	0.9998134	2.34E-05	0	0.01666667	0.9833333	1	0.008333334	0	0	0	0	0.8824052	0.8824052	[A/G]	180	0		3	72642447	0.8931252	0.8931252	0	0.9465896	0.02798348	0.02236068	0.5596697	0.03380792	0.9718487	0.009018413	0.5772056	0.1	0.7131668	0.1	0.6866068	0.1	0	1
97	Gm01_40429688_T_C	1	40429688	0.9852598	-0.001847506	0.9888889	0.005555556	0.005555556	1	0.008333334	0	0	0	0	0.9714215	0.9714215	[T/C]	180	0		3	26619510	0.9478064	0.9478064	0	1	0.02529403	0.008497464	0.4507767	0.02236068	0.9950993	0.02236068	0.6872975	0.1	0.6993521	0.1	0.7063736	0.1	0	1
98	Gm01_40455897_T_C	1	40455897	0.9852598	-0.001847506	0.9888889	0.005555556	0.005555556	1	0.008333334	0	0	0	0	0.8604	0.8604	[A/G]	180	0		3	20739300	0.8312057	0.8312057	0	1	0.03917767	0.009323486	0.5108995	0.02236068	0.9935303	0.02236068	1.314407	0.102113	1.686839	0.1903494	1.2327	0.1075826	0	1
99	Gm01_4120447_C_T	1	4120447	1	0	0	0	1	1	0	0	0	0	0	0.4371932	0.4371932	[T/C]	180	0		3	49727325	0.8441082	0.8441082	0	1	0.02437358	0.02236068	0.4996583	0.02236068	0.9749431	0.007437795	1.309232	0.1242172	1.634958	0.1844949	1.249652	0.1	0	1
100	Gm01_41403051_C_T	1	41403051	0.9999998	3.22E-08	0	0.005555556	0.9944444	1	0.002777778	0	0	0	0	0.640399	0.640399	[T/C]	180	0		3	10732360	0.7374573	0.7374573	0	0.9628712	0.02266364	0.02236068	0.4532727	0.02236068	0.9180223	0.01929809	1.666104	0.1580765	2.118371	0.2390451	1.561974	0.1709631	0	1
101	Gm01_41493471_T_C	1	41493471	0.9999998	3.33E-08	0	0.005586592	0.9944134	0.9944444	0.002793296	0	0	0	0	0.4561498	0.4561498	[A/G]	179	1		3	56617439	0.6335092	0.6335092	0	0.8345861	0.01964412	0.02236068	0.3928824	0.02236068	0.8141658	0.02488241	1.544449	0.1465341	2.007481	0.2265318	1.588617	0.101459	0	1
102	Gm01_41604325_A_G	1	41604325	0.9998134	2.34E-05	0	0.01666667	0.9833333	1	0.008333334	0	0	0	0	0.8069806	0.8069806	[T/C]	180	0		3	31633450	0.8362435	0.8362435	0	0.760401	0.02602272	0.02236068	0.5204543	0.0426618	0.9542679	0.009976181	1.315622	0.1248235	1.608	0.1791362	1.172183	0.1	0	1
103	Gm01_41828048_A_G	1	41828048	0.9999998	3.33E-08	0	0.005586592	0.9944134	0.9944444	0.002793296	0	0	0	0	0.8994102	0.8994102	[A/G]	179	1		3	41800387	0.9084759	0.9084759	0	1	0.02710048	0.02236068	0.5420097	0.02236068	0.9759238	0.0133969	0.6320496	0.1	0.8057117	0.1	0.8063884	0.1	0	1
104	Gm01_41993098_T_C	1	41993098	0.9998071	2.42E-05	0	0.01675978	0.9832402	0.9944444	0.008379889	0	0	0	0	0.7682691	0.7682691	[T/C]	179	1		3	63727318	0.8112847	0.8112847	0	0.7537613	0.02605213	0.02236068	0.5210426	0.04330872	0.9429526	0.01205929	1.283089	0.1217368	1.615943	0.1880524	1.265796	0.1137189	0	1
105	Gm01_4213351_T_C	1	4213351	1	0	1	0	0	1	0	0	0	0	0	0.3868408	0.3868408	[A/G]	180	0		3	61659302	0.8004231	0.8004231	0	1	0.03048831	0.006715195	0.5031253	0.02236068	0.9757622	0.02236068	1.486503	0.1041498	1.853141	0.2091154	1.374107	0.1199238	0	1
106	Gm01_42151166_C_T	1	42151166	0.9852598	-0.001847506	0.005555556	0.005555556	0.9888889	1	0.008333334	0	0	0	0	0.875683	0.875683	[T/C]	180	0		3	50707490	0.8430237	0.8430237	0	1	0.03142548	0.02236068	0.6115252	0.02236068	0.9755704	0.01387691	0.8574793	0.1	1.091862	0.1232098	0.9488478	0.1	0	1
107	Gm01_42468038_A_C	1	42468038	0.9852598	-0.001847506	0.9888889	0.005555556	0.005555556	1	0.008333334	0	0	0	0	0.7074943	0.7074943	[T/G]	180	0		3	28637398	0.736362	0.736362	0	1	0.07125725	0.01102554	0.4806236	0.02236068	0.9626573	0.02236068	1.728323	0.1375607	2.223254	0.2508805	1.515892	0.1322979	0	1
108	Gm01_4264556_A_G	1	4264556	1	0	1	0	0	1	0	0	0	0	0	0.5464957	0.5464957	[A/G]	180	0		3	22793372	0.9304652	0.9304652	0	1	0.01278445	0.009495298	0.494052	0.02236068	0.9753196	0.02236068	0.5496756	0.1	0.658189	0.1	0.5898419	0.1	0	1
109	Gm01_42848317_T_G	1	42848317	0.9852598	-0.001847506	0.9888889	0.005555556	0.005555556	1	0.008333334	0	0	0	0	0.8973201	0.8973201	[T/G]	180	0		3	60623481	0.8611904	0.8611904	0	1	0.05352419	0.01048965	0.4376191	0.02236068	0.9649253	0.02236068	0.870874	0.1	0.9954284	0.1123279	0.8741966	0.1	0	1
110	Gm01_43106876_A_G	1	43106876	0.9852598	-0.001847506	0.9888889	0.005555556	0.005555556	1	0.008333334	0	0	0	0	0.9235047	0.9235047	[T/C]	180	0		3	10705407	0.8862537	0.8862537	0	1	0.01539654	0.006549057	0.4709942	0.02236068	0.9844068	0.02236068	1.186097	0.1	1.484696	0.1675387	1.17559	0.1025984	0	1
111	Gm01_43254220_T_C	1	43254220	0.9852598	-0.001847506	0.9888889	0.005555556	0.005555556	1	0.008333334	0	0	0	0	0.9079376	0.9079376	[T/C]	180	0		3	65685324	0.8708764	0.8708764	0	1	0.04212957	0.007687827	0.5003026	0.02236068	0.9680543	0.02236068	1.139534	0.1	1.316796	0.1485922	1.061301	0.1	0	1
112	Gm01_43413943_T_C	1	43413943	1.74E-07	-0.5224801	0.3693182	0.2386364	0.3920455	0.9777778	0.4886364	0	0	0	0	0.8118259	0.8118259	[A/G]	176	4		3	64651380	0.797542	0.797542	0	0.3556922	0.02273536	0.01381968	0.5446112	0.1128345	0.9879591	0.01180916	1.173127	0.1	1.447417	0.1307602	1.227412	0.1	0	1
113	Gm01_43576945_G_A	1	43576945	1	0	1	0	0	0.9888889	0	0	0	0	0	0.3007495	0.3007495	[A/G]	178	2		3	49806438	0.7152768	0.7152768	0	0.5281636	0.163482	0.05485072	0.5712845	0.02236068	0.9790871	0.02236068	0.4407701	0.1	0.5230854	0.1	0.4888974	0.1	0	1
114	Gm01_4365237_T_C	1	4365237	0.9999998	3.22E-08	0.9944444	0.005555556	0	1	0.002777778	0	0	0	0	0.8847485	0.8847485	[A/G]	180	0		3	18787462	0.895165	0.895165	0	0.9223129	0.04453699	0.01955752	0.4311539	0.02236068	0.9715577	0.02236068	0.2369466	0.1	0.2129271	0.1	0.2096257	0.1	0	1
115	Gm01_43767242_C_A	1	43767242	0.9852598	-0.001847506	0.9888889	0.005555556	0.005555556	1	0.008333334	0	0	0	0	0.509254	0.509254	[A/C]	180	0		3	10692387	0.6313582	0.6313582	0	0.7621478	0.04277031	0.009756854	0.4202283	0.02236068	0.7610712	0.02236068	0.5967249	0.1	0.8127566	0.1	0.9368015	0.1	0	1
116	Gm01_44304195_T_C	1	44304195	0.9999836	2.06E-06	0	0.01111111	0.9888889	1	0.005555556	0	0	0	0	0.772689	0.772689	[A/G]	180	0		3	29803474	0.8140405	0.8140405	0	0.5578777	0.03214303	0.02236068	0.6428607	0.05207992	0.9780397	0.008001172	0.6422814	0.1	0.7933551	0.1	0.7385383	0.1	0	1
117	Gm01_44443891_A_G	1	44443891	0.3495173	-0.09355259	0.005714286	0.06857143	0.9257143	0.9722222	0.04	0	0	0	0	0.469694	0.469694	[T/C]	175	5		3	25795395	0.6095133	0.6095133	0	0.2580889	0.03811685	0.02236068	0.7194712	0.04172247	0.9069589	0.03092217	0.617484	0.1	0.9545079	0.1072214	0.9575652	0.1	0	1
118	Gm01_44673778_A_G	1	44673778	1	0	1	0	0	1	0	0	0	0	0	0.433454	0.433454	[T/C]	180	0		3	52749458	0.8409751	0.8409751	0	1	0.06817298	0.01358485	0.5224386	0.02236068	0.9767043	0.02236068	0.8752674	0.1	1.06799	0.1205161	0.8759532	0.1	0	1
119	Gm01_4474392_A_G	1	4474392	0.9999836	2.06E-06	0.9888889	0.01111111	0	1	0.005555556	0	0	0	0	0.6384305	0.6384305	[T/C]	180	0		3	34748341	0.73637	0.73637	0	0.8396274	0.06862051	0.008579282	0.38829	0.0294935	0.9694145	0.02236068	1.331741	0.1	1.518984	0.1685107	1.124974	0.1	0	1
120	Gm01_44790492_G_A	1	44790492	0.9852598	-0.001847506	0.9888889	0.005555556	0.005555556	1	0.008333334	0	0	0	0	0.3278454	0.3278454	[A/G]	180	0		3	69755323	0.5207303	0.5207303	0	0.4945561	0.1103772	0.01218192	0.4651118	0.02236068	0.686284	0.02236068	0.9276747	0.1	1.204601	0.1359318	1.235652	0.1078402	0	1
121	Gm01_44883585_C_T	1	44883585	1	0	0	0	1	1	0	0	0	0	0	0.4202491	0.4202491	[A/G]	180	0		3	29699445	0.8297797	0.8297797	0	1	0.02345291	0.02236068	0.4807847	0.02236068	0.9381164	0.02036109	0.8803368	0.1	1.0705	0.1207993	0.8739324	0.1	0	1
122	Gm01_45064727_A_G	1	45064727	1	0	1	0	0	1	0	0	0	0	0	0.3716166	0.3716166	[A/G]	180	0		3	69767303	0.786476	0.786476	0	1	0.04460797	0.009726834	0.5103616	0.02236068	0.9761152	0.02236068	1.734733	0.1978519	2.176163	0.2455665	1.566869	0.1367469	0	1
123	Gm01_45165995_A_C	1	45165995	0.9999836	2.06E-06	0	0.01111111	0.9888889	1	0.005555556	0	0	0	0	0.7528612	0.7528612	[T/G]	180	0		3	25774424	0.801833	0.801833	0	0.604979	0.03213849	0.02236068	0.6427697	0.04150512	0.9495115	0.009197758	1.335438	0.1267036	1.722176	0.1927117	1.401712	0.1	0	1
124	Gm01_4517478_T_C	1	4517478	0.9999998	3.22E-08	0.9944444	0.005555556	0	1	0.002777778	0	0	0	0	0.6183395	0.6183395	[T/C]	180	0		3	11778328	0.7252982	0.7252982	0	0.857147	0.008223057	0.006702611	0.2573382	0.02236068	0.9628669	0.02236068	1.36035	0.1	1.641602	0.1852446	1.228581	0.1072231	0	1
125	Gm01_45665752_G_A	1	45665752	0.9999836	2.06E-06	0.9888889	0.01111111	0	1	0.005555556	0	0	0	0	0.8108056	0.8108056	[T/C]	180	0		3	32611486	0.8388252	0.8388252	0	0.714008	0.05290183	0.0112943	0.4632984	0.04618356	0.9731649	0.02236068	0.9325893	0.1015733	1.010164	0.1122097	0.792895	0.1	0	1
126	Gm01_4595776_G_A	1	4595776	0.9999836	2.06E-06	0	0.01111111	0.9888889	1	0.005555556	0	0	0	0	0.5855722	0.5855722	[A/G]	180	0		3	39804473	0.707264	0.707264	0	0.6261448	0.03546122	0.02236068	0.7092245	0.02846679	0.9498215	0.009958337	0.8415563	0.1	1.086797	0.1208625	1.023535	0.1	0	1
127	Gm01_45975397_C_T	1	45975397	0.9999836	2.06E-06	0.9888889	0.01111111	0	1	0.005555556	0	0	0	0	0.6849071	0.6849071	[A/G]	180	0		3	25774436	0.7622663	0.7622663	0	0.8804914	0.04580827	0.007802417	0.4208374	0.03479075	0.9710419	0.02236068	1.446557	0.1298239	1.963274	0.2191106	1.49657	0.1306116	0	1
128	Gm01_4642545_A_G	1	4642545	0.9999998	3.22E-08	0.9944444	0.005555556	0	1	0.002777778	0	0	0	0	0.8963438	0.8963438	[A/G]	180	0		3	64675345	0.9056085	0.9056085	0	1	0.01657701	0.00698012	0.5257897	0.02236068	0.9762895	0.02236068	0.7737527	0.1	0.9570814	0.1080007	0.8075055	0.1	0	1
129	Gm01_46534870_A_G	1	46534870	0.9999836	2.06E-06	0	0.01111111	0.9888889	1	0.005555556	0	0	0	0	0.7628137	0.7628137	[A/G]	180	0		3	50676483	0.8079115	0.8079115	0	0.6192562	0.03066845	0.02236068	0.6133689	0.04437208	0.9500647	0.009998919	1.334365	0.1266018	1.701864	0.1901897	1.353101	0.1	0	1
130	Gm01_46545441_G_A	1	46545441	0.9999836	2.06E-06	0.9888889	0.01111111	0	1	0.005555556	0	0	0	0	0.8482375	0.8482375	[T/C]	180	0		3	45808424	0.86556	0.86556	0	0.6238752	0.04855539	0.01128983	0.5251935	0.04994003	0.9762596	0.02236068	0.4891556	0.1	0.5587278	0.1	0.5062685	0.1	0	1
131	Gm01_46672210_C_A	1	46672210	0.9999836	2.06E-06	0.9888889	0.01111111	0	1	0.005555556	0	0	0	0	0.7846825	0.7846825	[T/G]	180	0		3	37777328	0.8216307	0.8216307	0	0.8308203	0.0394001	0.008473544	0.4020694	0.03517841	0.9701034	0.02236068	1.023639	0.1	1.317128	0.1487044	1.061389	0.1	0	1
132	Gm01_46765711_G_A	1	46765711	0.9999836	2.06E-06	0.9888889	0.01111111	0	1	0.005555556	0	0	0	0	0.7617208	0.7617208	[A/G]	180	0		3	21759356	0.8072394	0.8072394	0	0.716957	0.07770777	0.009789434	0.4743091	0.04552787	0.9737155	0.02236068	0.8831586	0.1	0.9188115	0.1024854	0.7214799	0.1	0	1
133	Gm01_46833359_C_T	1	46833359	1	0	0	0	1	1	0	0	0	0	0	0.5191444	0.5191444	[A/G]	180	0		3	21741425	0.9095823	0.9095823	0	1	0.02449017	0.02236068	0.5020486	0.02236068	0.9796069	0.00806874	0.7394521	0.1	0.8887347	0.1002882	0.7468504	0.1	0	1
134	Gm01_46891710_G_A	1	46891710	1	0	0	0	1	1	0	0	0	0	0	0.4123349	0.4123349	[T/C]	180	0		3	26608437	0.8229659	0.8229659	0	1	0.02416696	0.02236068	0.4954226	0.02236068	0.9666783	0.007604715	1.339835	0.1271208	1.675768	0.1891	1.275942	0.1	0	1
135	Gm01_47023597_C_A	1	47023597	0.9999836	2.06E-06	0.9888889	0.01111111	0	1	0.005555556	0	0	0	0	0.8194555	0.8194555	[A/C]	180	0		3	73672307	0.8447551	0.8447551	0	0.9208915	0.03701391	0.008772514	0.4441351	0.03498285	0.9722068	0.02236068	1.032614	0.1	1.399666	0.1573675	1.141355	0.1	0	1
136	Gm01_47130768_A_G	1	47130768	0.9852598	-0.001847506	0.005555556	0.005555556	0.9888889	1	0.008333334	0	0	0	0	0.7070313	0.7070313	[A/G]	180	0		3	58667329	0.7361094	0.7361094	0	0.7661291	0.2115719	0.02236068	0.5541953	0.02236068	0.9826738	0.0103238	0.6459452	0.1	0.5917206	0.1	0.407418	0.1	0	1
137	Gm01_4726775_C_A	1	4726775	1	0	0	0	1	1	0	0	0	0	0	0.5397831	0.5397831	[A/C]	180	0		3	58810302	0.9253699	0.9253699	0	1	0.02475248	0.02236068	0.5074258	0.02236068	0.9900992	0.008204288	0.5985325	0.1	0.7092444	0.1	0.6173016	0.1	0	1
138	Gm01_47296536_T_C	1	47296536	0.9999836	2.06E-06	0	0.01111111	0.9888889	1	0.005555556	0	0	0	0	0.6188356	0.6188356	[A/G]	180	0		3	24781433	0.7255713	0.7255713	0	0.6132911	0.03239159	0.02236068	0.6478317	0.04089556	0.9515893	0.008633536	1.034726	0.1	1.311231	0.1461499	1.112447	0.1	0	1
139	Gm01_47342247_A_G	1	47342247	0.9999836	2.06E-06	0	0.01111111	0.9888889	1	0.005555556	0	0	0	0	0.8080035	0.8080035	[T/C]	180	0		3	41707506	0.8369316	0.8369316	0	0.5651847	0.03437612	0.02236068	0.6875224	0.04341333	0.9839064	0.009026879	0.4941837	0.1	0.6201308	0.1	0.647575	0.1	0	1
140	Gm01_47505074_T_C	1	47505074	1	0	1	0	0	1	0	0	0	0	0	0.3162241	0.3162241	[A/G]	180	0		3	56629352	0.7318658	0.7318658	0	0.9623725	0.1171568	0.01417195	0.5475429	0.02236068	0.9779289	0.02236068	1.29353	0.1	1.603516	0.1809468	1.220913	0.1065539	0	1
141	Gm01_47601703_T_C	1	47601703	1	0	1	0	0	1	0	0	0	0	0	0.4015615	0.4015615	[T/C]	180	0		3	53657417	0.8135551	0.8135551	0	1	0.0177773	0.006640082	0.4966109	0.02236068	0.9754444	0.02236068	1.565455	0.1659094	1.955659	0.220684	1.435906	0.1253172	0	1
142	Gm01_47672271_C_T	1	47672271	1	0	0	0	1	1	0	0	0	0	0	0.3615948	0.3615948	[A/G]	180	0		3	49792429	0.7770717	0.7770717	0	1	0.02363501	0.02236068	0.4845178	0.02236068	0.9454005	0.01147999	1.62955	0.1546084	2.065039	0.2330268	1.522071	0.1138486	0	1
143	Gm01_47734651_C_A	1	47734651	0.9999836	2.06E-06	0.9888889	0.01111111	0	1	0.005555556	0	0	0	0	0.8303998	0.8303998	[A/C]	180	0		3	69715310	0.852457	0.852457	0	0.5546317	0.03180879	0.008892379	0.3639218	0.05098754	0.9681961	0.02236068	0.6937802	0.111305	0.6012257	0.1	0.4724412	0.1	0	1
144	Gm01_4777842_G_A	1	4777842	1	0	0	0	1	1	0	0	0	0	0	0.503403	0.503403	[T/C]	180	0		3	28774331	0.8973926	0.8973926	0	1	0.02435535	0.02236068	0.4992848	0.02236068	0.9742142	0.007337461	1.028054	0.1	1.263191	0.1425432	1.005029	0.1	0	1
145	Gm01_47807975_G_A	1	47807975	0.8926748	-0.01349204	0.9777778	0.01666667	0.005555556	1	0.01388889	0	0	0	0	0.9006597	0.9006597	[A/G]	180	0		3	33739338	0.8641753	0.8641753	0	0.5878621	0.04529458	0.01473748	0.5221514	0.05349477	0.9680768	0.02236068	0.5045939	0.1	0.5420807	0.1	0.6098432	0.1	0	1
146	Gm01_47853391_T_C	1	47853391	0.1514799	-0.1434324	0.01685393	0.005617978	0.9775281	0.9888889	0.01966292	0	0	0	0	0.3545296	0.3545296	[A/G]	178	2		3	48644445	0.5392288	0.5392288	0	0.4652585	0.3388842	0.02279915	0.5489942	0.02236068	0.9441432	0.01901146	2.101192	0.2030157	1.894831	0.2138199	1.386793	0.146293	0	1
147	Gm01_47942462_A_C	1	47942462	0.9989609	0.000130238	0	0.02222222	0.9777778	1	0.01111111	0	0	0	0	0.7047118	0.7047118	[A/C]	180	0		3	56762477	0.7735217	0.7735217	0	0.7952023	0.02976251	0.02236068	0.5952502	0.04035635	0.9712173	0.00692307	1.460732	0.1385913	1.917649	0.2059551	1.577163	0.1125472	0	1
148	Gm01_48057519_A_G	1	48057519	0.9989609	0.000130238	0	0.02222222	0.9777778	1	0.01111111	0	0	0	0	0.7655827	0.7655827	[A/G]	180	0		3	74737327	0.8096198	0.8096198	0	0.729066	0.02788558	0.02236068	0.5577115	0.04004771	0.9414313	0.01258398	1.311999	0.1244797	1.662746	0.1841616	1.310988	0.1147883	0	1
149	Gm01_48119773_C_T	1	48119773	0.9989609	0.000130238	0.9777778	0.02222222	0	1	0.01111111	0	0	0	0	0.8472689	0.8472689	[T/C]	180	0		3	34698466	0.8648289	0.8648289	0	0.7100581	0.02763988	0.008255987	0.4579651	0.05015917	0.9728982	0.02236068	0.8753382	0.1	0.96446	0.1073727	0.7701498	0.1	0	1
150	Gm01_48181097_C_T	1	48181097	0.9989609	0.000130238	0.9777778	0.02222222	0	1	0.01111111	0	0	0	0	0.6723778	0.6723778	[A/G]	180	0		3	49611362	0.7552266	0.7552266	0	0.913607	0.0452596	0.00792237	0.3850028	0.02926464	0.9692501	0.02236068	2.031369	0.2127689	2.452581	0.2675589	1.693614	0.1478084	0	1
151	Gm01_48222840_C_T	1	48222840	0.9999836	2.06E-06	0.9888889	0.01111111	0	1	0.005555556	0	0	0	0	0.8477982	0.8477982	[A/G]	180	0		3	30692363	0.8652281	0.8652281	0	0.6360544	0.03926991	0.01099909	0.4267846	0.04992568	0.9713392	0.02236068	0.5417375	0.1	0.5452383	0.1	0.4682559	0.1	0	1
152	Gm01_48306028_T_C	1	48306028	1	0	1	0	0	0.9888889	0	0	0	0	0	0.6385348	0.6385348	[T/C]	178	2		3	15767388	0.7364276	0.7364276	0	0.4634202	0.04939944	0.00752065	0.393434	0.06671751	0.9696717	0.02236068	0.9336206	0.1783798	1.233515	0.1421553	1.019605	0.1	0	1
153	Gm01_48418410_G_T	1	48418410	0.9998134	2.34E-05	0.9833333	0.01666667	0	1	0.008333334	0	0	0	0	0.8262975	0.8262975	[T/G]	180	0		3	28760486	0.8495425	0.8495425	0	0.5671655	0.01803182	0.01246108	0.6677999	0.03328271	0.98339	0.02236068	0.3189713	0.1	0.4774978	0.1	0.5060509	0.1	0	1
154	Gm01_48469239_T_C	1	48469239	0.9998134	2.34E-05	0	0.01666667	0.9833333	1	0.008333334	0	0	0	0	0.8356603	0.8356603	[A/G]	180	0		3	46729346	0.8562458	0.8562458	0	0.7303186	0.03076347	0.02236068	0.6152694	0.04422918	0.9880352	0.006812356	1.134283	0.1076185	1.415423	0.1559301	1.129323	0.1	0	1
155	Gm01_48524758_C_T	1	48524758	0.9998134	2.34E-05	0.9833333	0.01666667	0	1	0.008333334	0	0	0	0	0.7581203	0.7581203	[A/G]	180	0		3	42737413	0.8050333	0.8050333	0	0.7030593	0.07458013	0.00949036	0.4820431	0.04762759	0.9741021	0.02236068	0.987365	0.1274048	1.041286	0.1179586	0.8023714	0.1	0	1
156	Gm01_48565309_G_A	1	48565309	0.9999836	2.06E-06	0	0.01111111	0.9888889	1	0.005555556	0	0	0	0	0.9022079	0.9022079	[T/C]	180	0		3	74758344	0.9111343	0.9111343	0	1	0.02936787	0.02236068	0.5873575	0.02238996	0.992669	0.006496725	0.735553	0.1	0.9045152	0.1030846	0.7997277	0.1	0	1
157	Gm01_48617111_G_A	1	48617111	0.9999836	2.06E-06	0	0.01111111	0.9888889	1	0.005555556	0	0	0	0	0.8981019	0.8981019	[T/C]	180	0		3	54622418	0.9072468	0.9072468	0	1	0.02640452	0.02236068	0.5280904	0.02436788	0.9838735	0.007947186	0.9979552	0.1	1.256055	0.1392399	1.062046	0.1	0	1
158	Gm01_48684218_C_T	1	48684218	0.9999836	2.06E-06	0	0.01111111	0.9888889	1	0.005555556	0	0	0	0	0.843276	0.843276	[A/G]	180	0		3	51757505	0.8618404	0.8618404	0	1	0.02979917	0.02236068	0.5959834	0.02349652	0.9538071	0.008004933	1.230683	0.1167646	1.57398	0.1745308	1.290776	0.1	0	1
159	Gm01_48740400_G_A	1	48740400	0.9999836	2.06E-06	0	0.01111111	0.9888889	1	0.005555556	0	0	0	0	0.8958794	0.8958794	[T/C]	180	0		3	71785443	0.9051782	0.9051782	0	1	0.028812	0.02236068	0.5762399	0.02530313	0.9660293	0.01021716	0.3714683	0.1	0.4456463	0.1	0.4616989	0.1	0	1
160	Gm01_48860794_C_T	1	48860794	1.15E-07	-0.5300548	0.3146068	0.2303371	0.4550562	0.9888889	0.4297753	0	0	0	0	0.7434515	0.7434515	[T/C]	178	2		3	44723447	0.7563594	0.7563594	0	0.4317396	0.1148357	0.01935888	0.555322	0.08151974	0.9616481	0.01259396	0.6284621	0.1	0.6720732	0.1	0.6255329	0.1	0	1
161	Gm01_49029066_T_G	1	49029066	1	0	1	0	0	1	0	0	0	0	0	0.2256678	0.2256678	[T/G]	180	0		3	42714502	0.6227128	0.6227128	0	0.6298447	0.3083681	0.03117166	0.6455387	0.02236068	0.9827092	0.02236068	0.9373881	0.1	1.14697	0.1294284	0.9285283	0.1	0	1
162	Gm01_49121708_G_T	1	49121708	5.38E-08	-0.5438137	0.4350283	0.2259887	0.3389831	0.9833333	0.4519774	0	0	0	0	0.8188224	0.8188224	[A/C]	177	3		3	50705487	0.8021008	0.8021008	0	0.4420136	0.05368304	0.02564548	0.4918467	0.07348351	0.9776226	0.01356427	1.195001	0.1	1.315689	0.1208396	1.009411	0.1	0	1
163	Gm01_4912239_G_A	1	4912239	1	0	0	0	1	1	0	0	0	0	0	0.529569	0.529569	[T/C]	180	0		3	38704346	0.9175813	0.9175813	0	1	0.02464423	0.02236068	0.5052067	0.02236068	0.9857692	0.007279883	1.095111	0.1039018	1.351295	0.1524853	1.063911	0.1	0	1
164	Gm01_49196746_A_G	1	49196746	3.90E-08	-0.5495191	0.3371429	0.2228571	0.44	0.9722222	0.4485714	0	0	0	0	0.7937655	0.7937655	[T/C]	175	5		3	55751341	0.7861236	0.7861236	0	0.301457	0.03184403	0.01268078	0.638238	0.1023861	0.9773547	0.0101065	0.8086712	0.1	1.082559	0.125557	1.033812	0.1	0	1
165	Gm01_49281276_T_G	1	49281276	4.08E-07	-0.5065157	0.3463687	0.2458101	0.4078212	0.9944444	0.4692737	0	0	0	0	0.7318047	0.7318047	[A/C]	179	1		3	20730310	0.7497912	0.7497912	0	0.3896446	0.07980102	0.01853396	0.5408738	0.0933716	0.9554635	0.01303041	0.8925607	0.1001154	1.018771	0.1344854	0.9143493	0.1	0	1
166	Gm01_49322760_C_A	1	49322760	1.64E-07	-0.5235831	0.4124294	0.2372881	0.3502825	0.9833333	0.4689265	0	0	0	0	0.5276672	0.5276672	[T/G]	177	3		3	11796349	0.6412882	0.6412882	0	0.3982971	0.1387279	0.02588294	0.6091128	0.08028066	0.974102	0.01135677	1.629242	0.1367841	1.85878	0.1584721	1.55171	0.1025694	0	1
167	Gm01_49403702_A_G	1	49403702	9.35E-07	-0.490484	0.3502825	0.2542373	0.3954802	0.9833333	0.4774011	0	0	0	0	0.3876871	0.38821	[A/G]	177	3		3	37800408	0.561161	0.561161	0	0.3351327	0.1782391	0.01243576	0.4681771	0.07407861	0.8919883	0.02487194	1.983423	0.1707955	2.072395	0.2232829	1.640803	0.1302745	0	1
168	Gm01_49412063_T_G	1	49412063	1.43E-06	-0.4820994	0.3483146	0.258427	0.3932584	0.9888889	0.4775281	0	0	0	0	0.7179129	0.7179129	[T/G]	178	2		3	42733304	0.7420754	0.7420754	0	0.3986624	0.08859891	0.01452832	0.5633889	0.08132203	0.9583781	0.01775657	1.087407	0.1	1.332239	0.1025663	1.155854	0.1	0	1
169	Gm01_49566893_G_T	1	49566893	1	0	0	0	1	1	0	0	0	0	0	0.4803644	0.4803644	[A/C]	180	0		3	36701404	0.8792648	0.8792648	0	1	0.02391747	0.02236068	0.4903081	0.02236068	0.9566988	0.007459372	1.174265	0.1114119	1.455759	0.1642734	1.13296	0.1	0	1
170	Gm01_49635005_G_A	1	49635005	1	0	0	0	1	1	0	0	0	0	0	0.4209793	0.4209793	[T/C]	180	0		3	11806352	0.8304043	0.8304043	0	1	0.02458765	0.02236068	0.5040468	0.02236068	0.9835059	0.007205791	1.343907	0.1275072	1.681203	0.1897134	1.279436	0.121666	0	1
171	Gm01_49687691_C_T	1	49687691	1.42E-05	-0.4341428	0.3785311	0.2824859	0.3389831	0.9833333	0.480226	0	0	0	0	0.7140821	0.7140821	[T/C]	177	3		3	11750394	0.7399678	0.7399678	0	0.3516248	0.05623087	0.01273874	0.5424232	0.1123353	0.9807376	0.01231871	1.29619	0.1098704	1.527657	0.1428935	1.269977	0.1	0	1
172	Gm01_49770288_T_C	1	49770288	5.96E-06	-0.4527783	0.3352273	0.2727273	0.3920455	0.9777778	0.4715909	0	0	0	0	0.6507306	0.6507306	[A/G]	176	4		3	15713463	0.7060149	0.7060149	0	0.3066897	0.0373867	0.01789927	0.4264506	0.1089599	0.9700451	0.01503268	1.359421	0.1094151	1.489507	0.1555004	1.112769	0.1	0	1
173	Gm01_49816449_T_C	1	49816449	2.05E-06	-0.4748308	0.3352273	0.2613636	0.4034091	0.9777778	0.4659091	0	0	0	0	0.8085741	0.8176568	[T/C]	176	4		3	49765310	0.8013356	0.8013356	0	0.3322032	0.0127248	0.01574522	0.4850142	0.1174006	0.9516347	0.02306178	0.290232	0.1	0.2795808	0.1	0.3294978	0.1	0	1
174	Gm01_49912586_C_A	1	49912586	5.56E-06	-0.4542631	0.375	0.2727273	0.3522727	0.9777778	0.4886364	0	0	0	0	0.7822316	0.7853461	[A/C]	176	4		3	59724430	0.780953	0.780953	0	0.3232209	0.0287662	0.0210545	0.467514	0.1146879	0.9757825	0.01368676	1.064679	0.1	1.097033	0.1	0.8633545	0.1	0	1
175	Gm01_49987647_C_T	1	49987647	1	0	0	0	1	1	0	0	0	0	0	0.4097353	0.4097353	[A/G]	180	0		3	72635364	0.8207097	0.8207097	0	1	0.02465393	0.02236068	0.5054056	0.02236068	0.9861573	0.006441913	1.583702	0.1502584	2.003103	0.2260378	1.48343	0.1	0	1
176	Gm01_50035662_A_C	1	50035662	1.10E-07	-0.5308636	0.3567252	0.2339181	0.4093567	0.95	0.4736842	0	0	0	0	0.4386962	0.4386962	[T/G]	171	9		3	33719395	0.5917543	0.5917543	0	0.2915894	0.05573268	0.01806231	0.494942	0.08263095	0.8107577	0.02567741	1.333081	0.1354072	1.752024	0.1922709	1.642244	0.1357283	0	1
177	Gm01_50098348_G_T	1	50098348	1	0	0	0	1	1	0	0	0	0	0	0.4834413	0.4834413	[T/G]	180	0		3	13628455	0.8817079	0.8817079	0	1	0.02391892	0.02236068	0.4903378	0.02236068	0.9567567	0.007381687	1.154093	0.109498	1.429091	0.1612641	1.115408	0.1227404	0	1
178	Gm01_50202416_C_T	1	50202416	1.09E-07	-0.5311831	0.3942857	0.2342857	0.3714286	0.9722222	0.4885714	0	0	0	0	0.7930231	0.8008935	[T/C]	175	5		3	34730443	0.7905738	0.7905738	0	0.3027575	0.0515689	0.01941413	0.5811532	0.1207809	0.9818118	0.01155559	0.7272183	0.1	0.7799523	0.1	0.726908	0.1	0	1
179	Gm01_50262496_T_C	1	50262496	4.55E-07	-0.5044281	0.4228571	0.2457143	0.3314286	0.9722222	0.4542857	0	0	0	0	0.6580873	0.6580873	[T/C]	175	5		3	64685305	0.7098939	0.7098939	0	0.3475342	0.01011266	0.01058391	0.5075782	0.1150395	0.9793591	0.02071144	1.429716	0.1	1.782113	0.1546424	1.461192	0.1	0	1
180	Gm01_50318073_A_G	1	50318073	0.9999836	2.06E-06	0	0.01111111	0.9888889	1	0.005555556	0	0	0	0	0.8603814	0.8603814	[A/G]	180	0		3	66601457	0.8749387	0.8749387	0	0.8639932	0.02774338	0.02236068	0.5548676	0.03864955	0.9720923	0.009087414	1.0356	0.1	1.340581	0.150693	1.190084	0.1	0	1
181	Gm01_50423856_A_C	1	50423856	6.85E-19	-0.8877262	0.9329609	0.01117318	0.05586592	0.9944444	0.06145252	0	0	0	0	0.7440132	0.7440132	[T/G]	179	1		3	40733340	0.7566787	0.7566787	0	0.6611162	0.1203544	0.02901404	0.6895158	0.02232552	0.9627038	0.01899671	0.595267	0.1	0.518423	0.1	0.5225157	0.1	0	1
182	Gm01_5044640_G_A	1	5044640	1	0	0	0	1	1	0	0	0	0	0	0.2826802	0.2826802	[T/C]	180	0		3	59643465	0.6949918	0.6949918	0	0.7415692	0.02171618	0.02236068	0.4451817	0.02236068	0.8686472	0.03474329	0.8018411	0.1	0.9689648	0.1093417	0.8033983	0.1	0	1
183	Gm01_50507289_A_G	1	50507289	0.9848458	-0.001899409	0.005586592	0.005586592	0.9888268	0.9944444	0.008379889	0	0	0	0	0.4341919	0.4341919	[T/C]	179	1		3	48648481	0.5891163	0.5891163	0	0.617956	0.3111334	0.02236068	0.5874918	0.02236068	0.9630474	0.01083	0.8725486	0.1	0.8308602	0.1	0.7665734	0.1	0	1
184	Gm01_50644671_A_C	1	50644671	4.59E-16	-0.8121763	0.05586592	0.02234637	0.9217877	0.9944444	0.06703911	0	0	0	0	0.9319486	0.9319486	[T/G]	179	1		3	30808442	0.8953063	0.8953063	0	0.8605048	0.02694883	0.01638471	0.5035883	0.03900597	0.9814859	0.01269373	0.6512073	0.1	0.8472873	0.1	0.8309471	0.1	0	1
185	Gm01_50744456_A_C	1	50744456	4.59E-16	-0.8121763	0.05586592	0.02234637	0.9217877	0.9944444	0.06703911	0	0	0	0	0.8900923	0.8900923	[A/C]	179	1		3	59763399	0.8549078	0.8549078	0	0.5944919	0.03012207	0.01701881	0.5339293	0.06595993	0.9839536	0.009739049	1.044023	0.1	1.226501	0.1303555	1.10199	0.1	0	1
186	Gm01_50889550_T_C	1	50889550	4.59E-16	-0.8121763	0.05586592	0.02234637	0.9217877	0.9944444	0.06703911	0	0	0	0	0.6989202	0.6989202	[A/G]	179	1		3	11748360	0.7317013	0.7317013	0	0.6900557	0.09336627	0.01748223	0.4765592	0.0380485	0.9289477	0.01525532	1.050812	0.1	1.231809	0.1343891	1.064436	0.1	0	1
187	Gm01_510342_G_A	1	510342	6.22E-18	-0.862846	0.9222222	0.01666667	0.06111111	1	0.06944445	0	0	0	0	0.620868	0.620868	[A/G]	180	0		3	29682455	0.6903554	0.6903554	0	0.7999296	0.07211264	0.009905365	0.4410439	0.0362151	0.930705	0.01944866	1.458303	0.1	1.805482	0.1979993	1.380659	0.1065587	0	1
188	Gm01_51034693_A_C	1	51034693	4.59E-16	-0.8121763	0.05586592	0.02234637	0.9217877	0.9944444	0.06703911	0	0	0	0	0.5830256	0.5830256	[T/G]	179	1		3	63654307	0.6705669	0.6705669	0	0.8326141	0.02163818	0.01638263	0.3905104	0.02792028	0.8526829	0.02412728	1.677016	0.1421091	2.038673	0.2248816	1.661498	0.1495277	0	1
189	Gm01_51097931_C_A	1	51097931	1	0	0	0	1	1	0	0	0	0	0	0.529569	0.529569	[A/C]	180	0		3	15756374	0.9175813	0.9175813	0	1	0.02476961	0.02236068	0.507777	0.02236068	0.9907843	0.006713073	0.8737383	0.1	1.061941	0.1198335	0.868028	0.1	0	1
190	Gm01_51230562_C_A	1	51230562	1	0	0	0	1	1	0	0	0	0	0	0.4994051	0.4994051	[T/G]	180	0		3	19688455	0.894273	0.894273	0	1	0.0243321	0.02236068	0.4988081	0.02236068	0.9732841	0.007934639	0.8173565	0.1	0.9889835	0.1116007	0.8173922	0.1	0	1
191	Gm01_51330200_C_A	1	51330200	6.85E-19	-0.8877262	0.05586592	0.01117318	0.9329609	0.9944444	0.06145252	0	0	0	0	0.848071	0.848071	[T/G]	179	1		3	48677483	0.8221624	0.8221624	0	1	0.03985269	0.01879137	0.454015	0.02224133	0.9713575	0.01395192	0.3644235	0.1	0.4102398	0.1	0.5577672	0.1	0	1
192	Gm01_51376821_C_A	1	51376821	1.26E-07	-0.5285079	0.4418605	0.2325581	0.3255814	0.9555556	0.4418605	0	0	0	0	0.8259889	0.8274395	[T/G]	172	8		3	24666398	0.8078329	0.8078329	0	0.2697017	0.03915102	0.03381699	0.703333	0.09287047	0.9910619	0.01381366	0.2989593	0.1	0.42044	0.1	0.4472286	0.1	0	1
193	Gm01_51460913_C_A	1	51460913	1.31E-07	-0.5277086	0.4566474	0.2312139	0.3121387	0.9611111	0.4277457	0	0	0	0	0.7442749	0.7511711	[A/C]	173	7		3	20755362	0.7607693	0.7607693	0	0.2864982	0.06009591	0.02904091	0.621111	0.09614804	0.9515702	0.01919622	0.4263017	0.1	0.5230941	0.1082159	0.523179	0.1	0	1
194	Gm01_5159361_A_G	1	5159361	1	0	1	0	0	1	0	0	0	0	0	0.5057316	0.5057316	[A/G]	180	0		3	14652455	0.899205	0.899205	0	1	0.02546904	0.007167655	0.5005529	0.02236068	0.9756367	0.02236068	1.191499	0.1086233	1.472127	0.1661204	1.138549	0.1	0	1
195	Gm01_51612381_A_G	1	51612381	0.9999998	3.22E-08	0	0.005555556	0.9944444	1	0.002777778	0	0	0	0	0.8841583	0.8841583	[T/C]	180	0		3	20734495	0.8946492	0.8946492	0	1	0.03224656	0.02236068	0.6449313	0.02236068	0.9991368	0.006775989	0.6517526	0.1	0.8458934	0.1	0.8714904	0.1000944	0	1
196	Gm01_51636488_G_A	1	51636488	3.52E-07	-0.5093056	0.4651163	0.2383721	0.2965116	0.9555556	0.4156977	0	0	0	0	0.6994809	0.6994809	[T/C]	172	8		3	23795318	0.732005	0.732005	0	0.2949072	0.05929277	0.01738627	0.5917418	0.1048366	0.9500291	0.01665499	0.9978016	0.1	1.214685	0.1346476	1.112594	0.1	0	1
197	Gm01_51721249_T_C	1	51721249	1.06E-06	-0.4880947	0.3837209	0.255814	0.3604651	0.9555556	0.4883721	0	0	0	0	0.7756264	0.7756264	[A/G]	172	8		3	35746431	0.7750897	0.7750897	0	0.2425243	0.02689321	0.01304621	0.6198756	0.1428468	0.9892767	0.009468351	0.9909882	0.1	1.363735	0.132109	1.237081	0.1	0	1
198	Gm01_51764870_C_T	1	51764870	1.41E-06	-0.4823307	0.3563218	0.2586207	0.3850575	0.9666666	0.4856322	0	0	0	0	0.6373811	0.6373811	[A/G]	174	6		3	11772365	0.6990011	0.6990011	0	0.3338995	0.03883512	0.01342001	0.4465997	0.1087019	0.9704876	0.01385869	1.690133	0.1444764	2.025311	0.1933123	1.527537	0.1	0	1
199	Gm01_51831718_G_A	1	51831718	2.42E-22	-0.9722224	0.05555556	0	0.9444444	1	0.05555556	0	0	0	0	0.6087676	0.6087676	[A/G]	180	0		3	69746497	0.7200321	0.7200321	0	0.8101304	0.1305093	0.02433465	0.5206636	0.02236068	0.9108179	0.02579876	0.570284	0.1	0.6536351	0.1	0.5578172	0.1	0	1
200	Gm01_51890126_A_G	1	51890126	6.53E-07	-0.4974782	0.3028571	0.2457143	0.4514286	0.9722222	0.4257143	0	0	0	0	0.6310334	0.6310334	[T/C]	175	5		3	11756367	0.6956747	0.6956747	0	0.3986342	0.06109267	0.01349556	0.469543	0.08896688	0.9648125	0.01848272	1.329183	0.1037055	1.582457	0.1583057	1.270742	0.1	0	1
201	Gm01_51946478_A_C	1	51946478	2.58E-06	-0.4701438	0.3908046	0.2643678	0.3448276	0.9666666	0.4770115	0	0	0	0	0.7155708	0.7155708	[A/C]	174	6		3	66635328	0.7407859	0.7407859	0	0.3158818	0.03391093	0.01490852	0.5593817	0.1171933	0.9763496	0.01480795	1.305132	0.1	1.613649	0.1664888	1.353817	0.1	0	1
202	Gm01_52102056_T_C	1	52102056	6.85E-19	-0.8877262	0.9329609	0.01117318	0.05586592	0.9944444	0.06145252	0	0	0	0	0.7697157	0.7697157	[A/G]	179	1		3	16621311	0.771575	0.771575	0	0.4767319	0.09719855	0.01468305	0.6052237	0.05476414	0.9468201	0.01688965	0.7570982	0.1	0.8227895	0.1	0.8658146	0.1	0	1
203	Gm01_52154366_A_G	1	52154366	9.15E-07	-0.4909037	0.3872832	0.2543353	0.3583815	0.9611111	0.4855491	0	0	0	0	0.5898934	0.5901911	[T/C]	173	7		3	60618484	0.6743186	0.6743186	0	0.3351259	0.06248579	0.03132719	0.4594081	0.08711258	0.9573709	0.015311	2.120071	0.2477608	2.438838	0.3182476	1.815443	0.1551529	0	1
204	Gm01_52253980_C_T	1	52253980	1	0	0	0	1	1	0	0	0	0	0	0.4953876	0.4953876	[T/C]	180	0		3	31672492	0.8911276	0.8911276	0	1	0.02432959	0.02236068	0.4987566	0.02236068	0.9731836	0.0103176	0.9583837	0.1	1.17206	0.1322597	0.9434481	0.1	0	1
205	Gm01_5238004_A_G	1	5238004	1	0	1	0	0	1	0	0	0	0	0	0.4641279	0.4641279	[T/C]	180	0		3	53698301	0.8662449	0.8662449	0	1	0.03576555	0.006945724	0.5058299	0.02236068	0.9758942	0.02236068	1.246301	0.1	1.542643	0.1740777	1.182914	0.1032376	0	1
206	Gm01_52386309_T_C	1	52386309	1	0	1	0	0	1	0	0	0	0	0	0.4831058	0.4831058	[T/C]	180	0		3	55762507	0.8814419	0.8814419	0	1	0.03913088	0.01352254	0.5075546	0.02236068	0.9759783	0.02236068	0.9377142	0.1	1.147385	0.1294753	0.9288029	0.1	0	1
207	Gm01_52493627_T_C	1	52493627	1	0	1	0	0	1	0	0	0	0	0	0.4873842	0.4873842	[A/G]	180	0		3	73809308	0.8848283	0.8848283	0	1	0.04167957	0.007623431	0.5088608	0.02236068	0.976042	0.02236068	1.034551	0.1	1.270923	0.1434157	1.009732	0.1	0	1
208	Gm01_52551516_A_G	1	52551516	0.9999998	3.33E-08	0	0.005586592	0.9944134	0.9944444	0.002793296	0	0	0	0	0.7045717	0.7045717	[A/G]	179	1		3	56605340	0.7734415	0.7734415	0	0.8909882	0.02097169	0.02236068	0.4194337	0.02236068	0.9473609	0.01840432	1.469328	0.1394068	1.882986	0.2124833	1.468084	0.1620037	0	1
209	Gm01_52642507_T_G	1	52642507	1.99E-07	-0.5199838	0.3828571	0.24	0.3771428	0.9722222	0.4971429	0	0	0	0	0.7957057	0.7957057	[A/C]	175	5		3	73747458	0.7873281	0.7873281	0	0.3616514	0.05261818	0.02632239	0.5882233	0.09738422	0.9892297	0.01349781	0.9880438	0.1	1.178226	0.1	1.025218	0.1	0	1
210	Gm01_52887948_A_G	1	52887948	0.9998071	2.42E-05	0	0.01675978	0.9832402	0.9944444	0.008379889	0	0	0	0	0.8960996	0.8960996	[T/C]	179	1		3	14748388	0.905382	0.905382	0	0.9048193	0.02686545	0.02236068	0.537309	0.03405319	0.9837207	0.01369705	0.640676	0.1	0.8101959	0.1	0.7937595	0.1	0	1
211	Gm01_5300057_T_C	1	5300057	1	0	1	0	0	1	0	0	0	0	0	0.518146	0.518146	[A/G]	180	0		3	11770445	0.9088134	0.9088134	0	1	0.01593049	0.008602304	0.4956644	0.02236068	0.9753982	0.02236068	0.8191668	0.1165379	0.996859	0.1124894	0.8279907	0.1	0	1
212	Gm01_53242363_T_G	1	53242363	7.10E-19	-0.8873388	0.9333333	0.01111111	0.05555556	1	0.06111111	0	0	0	0	0.9033588	0.9033588	[A/C]	180	0		3	73773352	0.866628	0.866628	0	0.8422171	0.0416604	0.01097709	0.4775551	0.04077853	0.9814821	0.01649715	0.9200554	0.1	1.091662	0.1210271	1.022037	0.1	0	1
213	Gm01_53278791_G_T	1	53278791	7.10E-19	-0.8873388	0.05555556	0.01111111	0.9333333	1	0.06111111	0	0	0	0	0.7789088	0.7789088	[T/G]	180	0		3	55688508	0.7770578	0.7770578	0	0.6700787	0.01390967	0.01728544	0.6586025	0.0421606	0.9901468	0.007317822	1.038281	0.1	1.286809	0.1427116	1.089534	0.1	0	1
214	Gm01_53365928_A_G	1	53365928	1	0	1	0	0	1	0	0	0	0	0	0.483202	0.483202	[T/C]	180	0		3	15714311	0.8815182	0.8815182	0	1	0.03891023	0.01142312	0.5074415	0.02236068	0.9759728	0.02236068	0.833065	0.1	1.014463	0.1144759	0.8399175	0.1	0	1
215	Gm01_53570723_G_A	1	53570723	1	0	0	0	1	1	0	0	0	0	0	0.529569	0.529569	[A/G]	180	0		3	57733333	0.9175813	0.9175813	0	1	0.02475766	0.02236068	0.5075321	0.02236068	0.9903065	0.006308751	1.091367	0.1035466	1.346366	0.1519291	1.060633	0.1	0	1
216	Gm01_53675540_T_C	1	53675540	5.06E-08	-0.5449251	0.4034091	0.2272727	0.3693182	0.9777778	0.4829545	0	0	0	0	0.6399061	0.6399061	[A/G]	176	4		3	69738440	0.7003257	0.7003257	0	0.3993183	0.03154761	0.01483781	0.442584	0.08809671	0.9496565	0.02214793	1.374732	0.1	1.614488	0.1288614	1.293343	0.1	0	1
217	Gm01_53772846_G_T	1	53772846	4.28E-07	-0.5056011	0.3238636	0.2443182	0.4318182	0.9777778	0.4460227	0	0	0	0	0.6068289	0.6068289	[T/G]	176	4		3	56787384	0.6830174	0.6830174	0	0.3557274	0.06937023	0.01558485	0.5503975	0.09658839	0.9548962	0.01712188	1.339995	0.1196435	1.722899	0.1772442	1.462109	0.1123419	0	1
218	Gm01_53900971_G_A	1	53900971	2.99E-07	-0.5124058	0.3314607	0.241573	0.4269663	0.9888889	0.4522472	0	0	0	0	0.8411338	0.8411338	[T/C]	178	2		3	57804435	0.8172405	0.8172405	0	0.4053835	0.03441471	0.01971952	0.5463829	0.09191685	0.972589	0.01321968	0.5845731	0.1	0.7015092	0.1091214	0.6869065	0.1	0	1
219	Gm01_54025362_C_T	1	54025362	2.16E-19	-0.9004992	0.9273743	0.01117318	0.06145252	0.9944444	0.06703911	0	0	0	0	0.6983881	0.6983881	[T/C]	179	1		3	52733414	0.7314131	0.7314131	0	0.7201188	0.03704768	0.01294786	0.3602122	0.03192869	0.9442027	0.02335219	1.449775	0.1580808	1.876301	0.2154353	1.31609	0.1107579	0	1
220	Gm01_54123492_T_C	1	54123492	2.21E-19	-0.9002544	0.06111111	0.01111111	0.9277778	1	0.06666667	0	0	0	0	0.8014889	0.8014889	[A/G]	180	0		3	58734300	0.7909487	0.7909487	0	0.6349153	0.04156836	0.02474086	0.6839876	0.03635608	0.9782739	0.009994392	1.141188	0.1	1.360287	0.151898	1.182907	0.1	0	1
221	Gm01_54220674_T_C	1	54220674	5.41E-21	-0.9400817	0.06111111	0.005555556	0.9333333	1	0.06388889	0	0	0	0	0.5602642	0.5602642	[A/G]	180	0		3	30601489	0.6932704	0.6932704	0	0.7752651	0.06158121	0.02225482	0.4529478	0.02236068	0.8443143	0.02812096	0.6604008	0.1	0.8859766	0.1	0.8457211	0.1	0	1
222	Gm01_54250250_T_C	1	54250250	5.24E-21	-0.9404243	0.06145252	0.005586592	0.9329609	0.9944444	0.06424581	0	0	0	0	0.9653116	0.9653116	[T/C]	179	1		3	58797355	0.9382183	0.9382183	0	1	0.00664572	0.0179813	0.4614258	0.02236068	0.9645084	0.0225011	0.3750425	0.1	0.332612	0.1	0.3817792	0.1	0	1
223	Gm01_54285824_G_A	1	54285824	2.11E-19	-0.9007377	0.9269663	0.01123596	0.06179775	0.9888889	0.06741573	0	0	0	0	0.6682673	0.6682673	[A/G]	178	2		3	42660469	0.7152818	0.7152818	0	0.3938607	0.02350866	0.007031091	0.2998055	0.06311981	0.9789206	0.01880854	1.098798	0.1	1.284485	0.1410134	1.176664	0.1	0	1
224	Gm01_54432202_T_G	1	54432202	8.15E-07	-0.493181	0.3965517	0.2528736	0.3505747	0.9666666	0.4770115	0	0	0	0	0.7632616	0.7632616	[A/C]	174	6		3	27765488	0.7677779	0.7677779	0	0.377966	0.04837241	0.02831675	0.6205255	0.08371531	0.977335	0.01068724	0.8084219	0.1	0.9985816	0.1	0.8674617	0.1	0	1
225	Gm01_54488416_C_A	1	54488416	1.14E-06	-0.4866304	0.3409091	0.2556818	0.4034091	0.9777778	0.46875	0	0	0	0	0.8062251	0.8062251	[T/G]	176	4		3	71808432	0.7939495	0.7939495	0	0.3878907	0.03105005	0.01284857	0.4906789	0.1056459	0.9751244	0.01711146	0.9261132	0.1	1.104747	0.1	0.947796	0.1	0	1
226	Gm01_54521885_T_C	1	54521885	2.21E-19	-0.9002544	0.06111111	0.01111111	0.9277778	1	0.06666667	0	0	0	0	0.7087775	0.7087775	[T/C]	180	0		3	73683449	0.7370626	0.7370626	0	0.5956743	0.03176007	0.02618314	0.6928526	0.03984863	0.986292	0.009413102	1.073323	0.1	1.353388	0.1535321	1.109939	0.1	0	1
227	Gm01_5453015_T_G	1	5453015	1	0	1	0	0	1	0	0	0	0	0	0.5226661	0.5226661	[A/C]	180	0		3	63727465	0.9122907	0.9122907	0	1	0.01161898	0.00734229	0.4934547	0.02236068	0.9752905	0.02236068	1.1886	0.1	1.4684	0.1656999	1.136194	0.1	0	1
228	Gm01_54622722_C_A	1	54622722	1.60E-06	-0.4798546	0.3333333	0.2586207	0.408046	0.9666666	0.4626437	0	0	0	0	0.7161654	0.7161654	[A/C]	174	6		3	59807303	0.7411129	0.7411129	0	0.3295007	0.02797778	0.01145665	0.3924292	0.09915052	0.9160572	0.02783423	0.8472236	0.1	0.8959161	0.1036303	0.7432065	0.1	0	1
229	Gm01_54686660_C_A	1	54686660	2.88E-07	-0.5130875	0.3491124	0.2426036	0.408284	0.9388889	0.4704142	0	0	0	0	0.42697	0.42697	[A/C]	169	11		3	71724457	0.5848528	0.5848528	0	0.2218534	0.07854898	0.02372576	0.3440042	0.09592767	0.9225419	0.02285082	1.70341	0.1746469	1.630945	0.247029	1.075894	0.1572108	0	1
230	Gm01_54752856_A_C	1	54752856	5.24E-21	-0.9404243	0.06145252	0.005586592	0.9329609	0.9944444	0.06424581	0	0	0	0	0.8470193	0.8470193	[T/G]	179	1		3	53802451	0.8214089	0.8214089	0	0.8501484	0.09088825	0.02222076	0.6551676	0.02236068	0.9653677	0.01412708	0.6968934	0.1	0.82285	0.1	0.8001319	0.1	0	1
231	Gm01_54807842_C_A	1	54807842	5.45E-07	-0.5009831	0.3275862	0.2471264	0.4252874	0.9666666	0.4511494	0	0	0	0	0.3749025	0.3878844	[T/G]	174	6		3	23809320	0.5609556	0.5609556	0	0.3564472	0.09282698	0.0255773	0.4603515	0.06191123	0.7975177	0.03267955	1.422013	0.105521	1.675307	0.1328226	1.519579	0.1	0	1
232	Gm01_54843428_G_T	1	54843428	7.53E-07	-0.4947142	0.3238636	0.25	0.4261364	0.9777778	0.4488636	0	0	0	0	0.81184	0.81184	[T/G]	176	4		3	68760391	0.7975511	0.7975511	0	0.365444	0.02731551	0.01528438	0.5394143	0.09867833	0.9694245	0.01898956	1.057727	0.1	1.399085	0.1231908	1.228467	0.1	0	1
233	Gm01_54932021_T_G	1	54932021	4.68E-09	-0.5858125	0.4352941	0.2058824	0.3588235	0.9444444	0.4617647	0	0	0	0	0.7425065	0.7519602	[T/G]	170	10		3	12754325	0.7612228	0.7612228	0	0.263947	0.09090868	0.05075523	0.7695743	0.07103382	0.9940183	0.01399988	0.3708149	0.1	0.602874	0.1	0.6865147	0.1	0	1
234	Gm01_54962372_G_A	1	54962372	6.29E-07	-0.4981952	0.3276836	0.2485876	0.4237288	0.9833333	0.4519774	0	0	0	0	0.6973196	0.6973196	[T/C]	177	3		3	15765450	0.730835	0.730835	0	0.3918812	0.03470721	0.01547982	0.4655182	0.09445426	0.9828596	0.02027408	1.318543	0.1270632	1.58143	0.1661912	1.190884	0.1020786	0	1
235	Gm01_55060537_G_T	1	55060537	6.29E-07	-0.4981952	0.3276836	0.2485876	0.4237288	0.9833333	0.4519774	0	0	0	0	0.6947712	0.6947712	[T/G]	177	3		3	64670421	0.729458	0.729458	0	0.3452438	0.07605173	0.01593924	0.5654222	0.09227218	0.9383807	0.01575539	1.142581	0.1	1.438827	0.1094225	1.293205	0.1	0	1
236	Gm01_55124547_G_A	1	55124547	9.79E-08	-0.5330627	0.3352601	0.2312139	0.433526	0.9611111	0.4508671	0	0	0	0	0.7644766	0.7655684	[A/G]	173	7		3	22664459	0.7691304	0.7691304	0	0.3342281	0.08108019	0.03873015	0.6296497	0.09489273	0.9898338	0.01287323	0.5369107	0.1	0.6945813	0.1448182	0.6844725	0.1100055	0	1
237	Gm01_55226574_A_G	1	55226574	2.73E-07	-0.5140951	0.4195402	0.2413793	0.3390805	0.9666666	0.4597701	0	0	0	0	0.8076671	0.8076867	[A/G]	174	6		3	13751502	0.7948824	0.7948824	0	0.2929609	0.01996427	0.0180552	0.6006759	0.1182369	0.9880537	0.0139916	0.639784	0.1	0.8032586	0.1	0.7477021	0.1	0	1
238	Gm01_55380880_T_C	1	55380880	0.9970607	-0.000368396	0.9944444	0	0.005555556	1	0.005555556	0	0	0	0	0.3976671	0.3976671	[T/C]	180	0		3	56720410	0.5969252	0.5969252	0	0.808381	0.01373865	0.006446796	0.3752576	0.02236068	0.7367766	0.02236068	0.9868749	0.1	1.304491	0.1472038	1.120891	0.1	0	1
239	Gm01_5555585_C_T	1	5555585	1	0	0	0	1	1	0	0	0	0	0	0.5121949	0.5121949	[A/G]	180	0		3	49661388	0.9042184	0.9042184	0	1	0.0243711	0.02236068	0.4996076	0.02236068	0.974844	0.007643985	1.162823	0.1103262	1.440628	0.162566	1.123007	0.1	0	1
240	Gm01_55608992_G_A	1	55608992	0.9077223	-0.01159119	0.01111111	0	0.9888889	1	0.01111111	0	0	0	0	0.4345045	0.4345045	[T/C]	180	0		3	15634369	0.6203157	0.6203157	0	0.6608111	0.176273	0.03458136	0.5525523	0.02236068	0.9288316	0.021944	1.68524	0.1570388	1.885899	0.212812	1.229963	0.1	0	1
241	Gm01_55666300_G_A	1	55666300	0.9852598	-0.001847506	0.005555556	0.005555556	0.9888889	1	0.008333334	0	0	0	0	0.6381503	0.6381503	[A/G]	180	0		3	60666371	0.6994046	0.6994046	0	0.6299828	0.1453811	0.02236068	0.427118	0.02236068	0.9648397	0.01033662	0.4332326	0.1	0.5512997	0.1	0.6448804	0.1	0	1
242	Gm01_55789200_A_C	1	55789200	0.9077223	-0.01159119	0.9888889	0	0.01111111	1	0.01111111	0	0	0	0	0.4619758	0.4619758	[T/G]	180	0		3	16729464	0.6370015	0.6370015	0	0.5836625	0.02104735	0.006622907	0.4137456	0.02236068	0.8064439	0.04492106	1.291782	0.1	1.747039	0.1971425	1.442011	0.1311459	0	1
243	Gm01_565991_A_C	1	565991	0.9517242	-0.006054161	0.005617978	0.01123596	0.9831461	0.9888889	0.01123596	0	0	0	0	0.5989605	0.5989605	[A/C]	178	2		3	69631325	0.6789049	0.6789049	0	0.3506361	0.0891031	0.02236068	0.4596889	0.0833289	0.9837627	0.007656306	1.573852	0.1493239	1.585172	0.1771916	1.142936	0.1	0	1
244	Gm01_5716473_G_A	1	5716473	1	0	0	0	1	1	0	0	0	0	0	0.4878597	0.4878597	[T/C]	180	0		3	62710357	0.8852038	0.8852038	0	1	0.02461413	0.02236068	0.5045898	0.02236068	0.9845654	0.007058075	1.226455	0.1163635	1.524898	0.1720753	1.178233	0.1	0	1
245	Gm01_5936538_C_T	1	5936538	1	0	0	0	1	1	0	0	0	0	0	0.3506165	0.3506165	[A/G]	180	0		3	39747325	0.7665483	0.7665483	0	1	0.02345508	0.02236068	0.4808292	0.02236068	0.9382033	0.01061826	1.454832	0.1380314	1.829667	0.2064666	1.374212	0.1068181	0	1
246	Gm01_6754321_G_A	1	6754321	1	0	0	0	1	1	0	0	0	0	0	0.5334756	0.5334756	[A/G]	180	0		3	63610377	0.9205657	0.9205657	0	1	0.02481449	0.02236068	0.508697	0.02236068	0.9925795	0.00674784	0.8060074	0.1	0.9743379	0.109948	0.8071587	0.1	0	1
247	Gm01_6835270_G_A	1	6835270	1	0	0	0	1	1	0	0	0	0	0	0.5294285	0.5294285	[A/G]	180	0		3	73787351	0.9174739	0.9174739	0	1	0.02474737	0.02236068	0.5073211	0.02236068	0.9898949	0.006639151	0.9875276	0.1	1.210129	0.1365555	0.9692603	0.1	0	1
248	Gm01_688663_A_G	1	688663	0.9530343	-0.005889673	0.005586592	0.01117318	0.9832402	0.9944444	0.01117318	0	0	0	0	0.7456143	0.7456143	[T/C]	179	1		3	58647427	0.7575901	0.7575901	0	0.4773219	0.09892453	0.02236068	0.4431328	0.04975171	0.9716895	0.01206651	0.7985063	0.1	0.8125815	0.1	0.8120707	0.1	0	1
249	Gm01_6907127_T_G	1	6907127	1	0	1	0	0	1	0	0	0	0	0	0.3825056	0.3825056	[A/C]	180	0		3	30689395	0.7964911	0.7964911	0	1	0.03617127	0.01104229	0.5060378	0.02236068	0.9759043	0.02236068	1.396954	0.1166762	1.737128	0.1960242	1.303414	0.1137541	0	1
250	Gm01_7052156_A_G	1	7052156	1	0	1	0	0	1	0	0	0	0	0	0.3360449	0.3360449	[T/C]	180	0		3	32658507	0.752191	0.752191	0	1	0.07311977	0.01079302	0.5249739	0.02236068	0.976828	0.02236068	1.811571	0.1751451	2.276545	0.256894	1.625674	0.141879	0	1
251	Gm01_7224118_G_A	1	7224118	1	0	0	0	1	1	0	0	0	0	0	0.5174216	0.5174216	[T/C]	180	0		3	19803447	0.9082551	0.9082551	0	1	0.02456603	0.02236068	0.5036037	0.02236068	0.9826414	0.006761435	1.146323	0.1087608	1.418827	0.1601059	1.108639	0.1	0	1
252	Gm01_7507993_A_G	1	7507993	1	0	1	0	0	1	0	0	0	0	0	0.5509365	0.5509365	[A/G]	180	0		3	32615442	0.9338269	0.9338269	0	1	0.021293	0.0111203	0.4984127	0.02236068	0.9755324	0.02236068	0.4224577	0.1	0.5004922	0.1	0.471576	0.1	0	1
253	Gm01_7659177_T_C	1	7659177	1	0	1	0	0	1	0	0	0	0	0	0.3929545	0.3929545	[A/G]	180	0		3	71644397	0.8059171	0.8059171	0	0.9835579	0.09772206	0.01708505	0.5375826	0.02236068	0.977443	0.02236068	0.6270086	0.1	0.7548017	0.1	0.6596782	0.1	0	1
254	Gm01_822979_A_G	1	822979	0.5907634	-0.053773	0.01111111	0.01111111	0.9777778	1	0.01666667	0	0	0	0	0.6804047	0.6804047	[A/G]	180	0		3	13603440	0.7217437	0.7217437	0	0.5795908	0.1678547	0.03495098	0.5533888	0.03156735	0.9779508	0.01162271	0.6735482	0.1	0.6075317	0.1	0.6569905	0.1032051	0	1
255	Gm01_8484147_T_C	1	8484147	2.16E-19	-0.9004992	0.06145252	0.01117318	0.9273743	0.9944444	0.06703911	0	0	0	0	0.778901	0.778901	[A/G]	179	1		3	70612388	0.7770531	0.7770531	0	0.5747685	0.02395386	0.0165923	0.5789587	0.06645748	0.9979488	0.006439707	1.678388	0.1552658	2.050946	0.2375608	1.422222	0.1063769	0	1
256	Gm01_8822487_T_C	1	8822487	1	0	1	0	0	1	0	0	0	0	0	0.3447416	0.3447416	[T/C]	180	0		3	25732341	0.7608154	0.7608154	0	0.9437664	0.1342253	0.01097008	0.5562904	0.02236068	0.9783556	0.02236068	1.071586	0.1	1.318295	0.1487615	1.040378	0.1	0	1
257	Gm01_8845965_T_C	1	8845965	1	0	1	0	0	1	0	0	0	0	0	0.3360449	0.3360449	[A/G]	180	0		3	21617459	0.752191	0.752191	0	1	0.07315952	0.01124603	0.5249943	0.02236068	0.976829	0.02236068	1.689667	0.1146289	2.117371	0.2389321	1.532199	0.133721	0	1
258	Gm01_9014216_T_G	1	9014216	1	0	1	0	0	1	0	0	0	0	0	0.4812006	0.4812006	[A/C]	180	0		3	48703449	0.8799294	0.8799294	0	1	0.04380203	0.01271686	0.5099486	0.02236068	0.9760951	0.02236068	0.6939611	0.1	0.8388397	0.1	0.719098	0.1	0	1
259	Gm01_901691_C_T	1	901691	6.12E-05	-0.4008235	0.3389831	0.299435	0.3615819	0.9833333	0.4887006	0	0	0	0	0.6494519	0.6494519	[A/G]	177	3		3	53659393	0.7053418	0.7053418	0	0.4283696	0.04885265	0.02001983	0.5381522	0.08210044	0.9540125	0.01497936	1.40077	0.118335	1.763281	0.1631147	1.448596	0.1144553	0	1
260	Gm01_9235132_G_A	1	9235132	1	0	0	0	1	1	0	0	0	0	0	0.4873842	0.4873842	[A/G]	180	0		3	41727501	0.8848283	0.8848283	0	1	0.02400919	0.02236068	0.4921884	0.02236068	0.9603676	0.008413141	1.078565	0.102332	1.329521	0.1500282	1.049417	0.1	0	1
261	Gm01_9361366_T_C	1	9361366	1	0	1	0	0	1	0	0	0	0	0	0.3792824	0.3792824	[T/C]	180	0		3	35725492	0.7935477	0.7935477	0	0.9831764	0.09807205	0.01160723	0.5377619	0.02236068	0.9774518	0.02236068	1.150558	0.1	1.419532	0.1601854	1.105206	0.1	0	1
262	Gm01_963847_T_C	1	963847	4.98E-06	-0.4565743	0.3699422	0.2716763	0.3583815	0.9611111	0.4942197	0	0	0	0	0.8152995	0.8158305	[A/G]	173	7		3	26726332	0.8001413	0.8001413	0	0.2895052	0.0340808	0.01932086	0.6145191	0.1160345	0.9836635	0.01147424	0.5716771	0.1	0.6915887	0.1	0.6896463	0.1	0	1
263	Gm01_9967172_G_A	1	9967172	1	0	0	0	1	1	0	0	0	0	0	0.3804418	0.3804418	[T/C]	180	0		3	60688476	0.7946085	0.7946085	0	0.9868869	0.02263329	0.02236068	0.4639825	0.02236068	0.9053318	0.01308688	1.257833	0.1193406	1.566562	0.1767768	1.20536	0.1283225	0	1
264	Gm02_10074856_T_C	2	10074856	0.9852598	-0.001847506	0.9888889	0.005555556	0.005555556	1	0.008333334	0	0	0	0	0.7290864	0.7290864	[A/G]	180	0		3	57794429	0.7482718	0.7482718	0	0.7571818	0.1372216	0.02391684	0.6090524	0.02236068	0.9476745	0.02236068	1.303063	0.1	1.397575	0.1577076	1.162463	0.1014528	0	1
265	Gm02_10140292_A_G	2	10140292	6.90E-06	-0.4496844	0.4742857	0.2628571	0.2628571	0.9722222	0.3942857	0	0	0	0	0.6055306	0.6055306	[T/C]	175	5		3	10691472	0.6823388	0.6823388	0	0.3501366	0.0456149	0.01629551	0.4494936	0.09905339	0.9496495	0.01630962	1.91507	0.1598444	2.209199	0.2328344	1.624836	0.1300929	0	1
266	Gm02_10200610_C_T	2	10200610	6.85E-19	-0.8877262	0.05586592	0.01117318	0.9329609	0.9944444	0.06145252	0	0	0	0	0.6838886	0.6838886	[T/C]	179	1		3	25627451	0.7236074	0.7236074	0	0.4619499	0.05943067	0.0184372	0.6697885	0.05019438	0.9457195	0.009537412	1.29687	0.152998	1.374739	0.1529853	1.106864	0.1148682	0	1
267	Gm02_10241719_A_G	2	10241719	1.89E-06	-0.4765161	0.4252874	0.2586207	0.316092	0.9666666	0.4454023	0	0	0	0	0.7971683	0.797173	[T/C]	174	6		3	70771324	0.7882423	0.7882423	0	0.2952255	0.02610578	0.01718219	0.4106339	0.1130668	0.9854935	0.0158166	1.128708	0.1	1.225802	0.1034323	0.8978168	0.1	0	1
268	Gm02_10302121_G_A	2	10302121	8.82E-08	-0.5349508	0.2647059	0.2176471	0.5176471	0.9444444	0.3735294	0	0	0	0	0.6362934	0.6799031	[T/C]	170	10		3	11658446	0.7214758	0.7214758	0	0.1854958	0.01157082	0.01718011	0.7383192	0.1177924	0.9845498	0.0149495	0.2061225	0.1	0.3380271	0.1	0.4226893	0.1	0	1
269	Gm02_1033642_T_C	2	1033642	0.9989259	0.000134621	0.9776536	0.02234637	0	0.9944444	0.01117318	0	0	0	0	0.7276449	0.7276449	[A/G]	179	1		3	28701508	0.7868085	0.7868085	0	0.3983307	0.002195239	0.006591958	0.3448408	0.0794284	0.9672421	0.02236068	1.031185	0.1	1.270514	0.1380126	1.010785	0.1	0	1
270	Gm02_10373210_C_T	2	10373210	2.26E-22	-0.9729562	0.05586592	0	0.9441341	0.9944444	0.05586592	0	0	0	0	0.6688159	0.6688159	[A/G]	179	1		3	11633453	0.715573	0.715573	0	0.447569	0.02780342	0.02175801	0.7588333	0.04802493	0.9987742	0.005584868	0.9527476	0.1	1.192786	0.1343941	1.055911	0.1	0	1
271	Gm02_10536842_A_G	2	10536842	0.9051647	-0.01191397	0.01117318	0	0.9888268	0.9944444	0.01117318	0	0	0	0	0.4492826	0.4492826	[A/G]	179	1		3	65762423	0.629362	0.629362	0	0.5578601	0.2460079	0.03770012	0.5810631	0.02236068	0.9161183	0.02325744	0.917401	0.1	1.014913	0.1145266	0.7522334	0.1	0	1
272	Gm02_10709966_C_T	2	10709966	1.37E-05	-0.4348164	0.4624277	0.2716763	0.265896	0.9611111	0.4017341	0	0	0	0	0.5585135	0.5585135	[T/C]	173	7		3	59745324	0.6576833	0.6576833	0	0.4379073	0.07990751	0.03337681	0.5674904	0.07090319	0.9392509	0.01399161	1.672713	0.1476027	2.228033	0.2108054	1.812559	0.1416753	0	1
273	Gm02_10810984_G_A	2	10810984	1.60E-20	-0.9285823	0.05555556	0.005555556	0.9388889	1	0.05833333	0	0	0	0	0.8478764	0.8478764	[A/G]	180	0		3	39808446	0.8220228	0.8220228	0	0.6308386	0.0205406	0.02619051	0.8217446	0.02236068	0.9993001	0.005785259	0.2515363	0.1	0.5313966	0.1	0.6772949	0.1	0	1
274	Gm02_10843145_C_T	2	10843145	7.10E-19	-0.8873388	0.05555556	0.01111111	0.9333333	1	0.06111111	0	0	0	0	0.7894145	0.7894145	[T/C]	180	0		3	49643432	0.7834404	0.7834404	0	0.5346514	0.0308583	0.01994028	0.6650202	0.05181899	0.9819282	0.007454762	1.587496	0.1355243	1.75822	0.2021479	1.354865	0.1	0	1
275	Gm02_10954777_T_C	2	10954777	1.53E-20	-0.9291187	0.9385475	0.005586592	0.05586592	0.9944444	0.05865922	0	0	0	0	0.7423928	0.7423928	[A/G]	179	1		3	11743487	0.7557582	0.7557582	0	0.8538212	0.03025665	0.01670035	0.363768	0.02236068	0.9712783	0.02587663	1.453873	0.1648479	1.670659	0.1885235	1.238303	0.1114909	0	1
276	Gm02_11042236_G_A	2	11042236	1.60E-20	-0.9285823	0.05555556	0.005555556	0.9388889	1	0.05833333	0	0	0	0	0.7902424	0.7902424	[T/C]	180	0		3	61700391	0.783949	0.783949	0	0.7011388	0.1088126	0.03064065	0.6752046	0.02236068	0.9383371	0.01516862	0.2038881	0.1	0.255899	0.1	0.3510559	0.1	0	1
277	Gm02_11180500_A_C	2	11180500	4.70E-05	-0.4070071	0.4602273	0.2840909	0.2556818	0.9777778	0.3977273	0	0	0	0	0.6772571	0.6772571	[T/G]	176	4		3	27665432	0.7200636	0.7200636	0	0.3874897	0.01666854	0.01495136	0.5120993	0.1034512	0.9769019	0.016501	1.932492	0.2037802	2.340408	0.307499	1.754815	0.1989218	0	1
278	Gm02_11257077_A_G	2	11257077	1	0	1	0	0	1	0	0	0	0	0	0.516048	0.516048	[A/G]	180	0		3	19719326	0.9071957	0.9071957	0	1	0.02685929	0.009566799	0.5012654	0.02236068	0.9756715	0.02236068	0.55625	0.1	0.666382	0.1	0.5958336	0.1	0	1
279	Gm02_11315650_T_C	2	11315650	1	0	1	0	0	1	0	0	0	0	0	0.529569	0.529569	[T/C]	180	0		3	12747304	0.9175813	0.9175813	0	1	0.007986555	0.006768613	0.4915931	0.02236068	0.9751996	0.02236068	1.11022	0.1	1.367786	0.1543461	1.072179	0.1	0	1
280	Gm02_11386297_T_C	2	11386297	1	0	1	0	0	1	0	0	0	0	0	0.5191444	0.5191444	[A/G]	180	0		3	54650374	0.9095823	0.9095823	0	1	0.01650853	0.006492844	0.4959606	0.02236068	0.9754127	0.02236068	1.07265	0.1	1.319658	0.1489152	1.041256	0.1	0	1
281	Gm02_11494870_T_C	2	11494870	9.73E-05	-0.3897295	0.2356322	0.2873563	0.4770115	0.9666666	0.3793103	0	0	0	0	0.6270614	0.6270614	[T/C]	174	6		3	48605457	0.6935953	0.6935953	0	0.3585401	0.04676966	0.01257965	0.4860398	0.1099367	0.9753238	0.0133507	1.570064	0.1153814	1.848802	0.1678338	1.405829	0.1	0	1
282	Gm02_11540598_C_T	2	11540598	4.29E-05	-0.4091289	0.4742857	0.28	0.2457143	0.9722222	0.3857143	0	0	0	0	0.6904141	0.6904141	[T/C]	175	5		3	74600383	0.72711	0.72711	0	0.3782139	0.03890347	0.01305438	0.5012046	0.1091783	0.9784387	0.01603237	1.277652	0.1	1.550853	0.1210062	1.260214	0.1	0	1
283	Gm02_11628896_T_C	2	11628896	0.9999998	3.22E-08	0	0.005555556	0.9944444	1	0.002777778	0	0	0	0	0.8618433	0.8618433	[T/C]	180	0		3	66790421	0.8760961	0.8760961	0	1	0.03248027	0.02236068	0.6496054	0.02236068	0.9753687	0.00871063	0.444071	0.1	0.5711155	0.1	0.6497695	0.1	0	1
284	Gm02_11638087_T_C	2	11638087	1	0	1	0	0	1	0	0	0	0	0	0.5219971	0.5219971	[A/G]	180	0		3	48797397	0.9117767	0.9117767	0	1	0.03862495	0.01628056	0.5072953	0.02236068	0.9759656	0.02236068	0.3677968	0.1	0.4332962	0.1	0.4191774	0.1	0	1
285	Gm02_11870846_C_T	2	11870846	1	0	0	0	1	1	0	0	0	0	0	0.4294695	0.4294695	[A/G]	180	0		3	74668303	0.8376188	0.8376188	0	1	0.02499607	0.02236068	0.5124193	0.02236068	0.9998426	0.005168622	1.375616	0.1305156	1.723562	0.1944933	1.306605	0.1	0	1
286	Gm02_11998056_T_C	2	11998056	1	0	0	0	1	1	0	0	0	0	0	0.529569	0.529569	[A/G]	180	0		3	35624478	0.9175813	0.9175813	0	1	0.02478625	0.02236068	0.5081182	0.02236068	0.9914501	0.007021409	0.8533649	0.1	1.035541	0.1168543	0.8497694	0.1	0	1
287	Gm02_12078209_G_A	2	12078209	7.75E-06	-0.4471849	0.4913295	0.2601156	0.2485549	0.9611111	0.3786127	0	0	0	0	0.5627457	0.5627457	[A/G]	173	7		3	11661379	0.6599149	0.6599149	0	0.3237161	0.06379353	0.01925818	0.4690293	0.1059243	0.9517943	0.01747975	1.568536	0.1281756	1.780186	0.2041841	1.374979	0.1125347	0	1
288	Gm02_12168684_T_G	2	12168684	0.9999998	3.22E-08	0	0.005555556	0.9944444	1	0.002777778	0	0	0	0	0.8924589	0.8924589	[T/G]	180	0		3	72669309	0.9020414	0.9020414	0	1	0.02884445	0.02236068	0.576889	0.02236068	0.9863539	0.007123325	0.9720129	0.1	1.237065	0.1395951	1.079922	0.1	0	1
289	Gm02_12244605_A_G	2	12244605	0.9999998	3.22E-08	0	0.005555556	0.9944444	1	0.002777778	0	0	0	0	0.8905535	0.8905535	[A/G]	180	0		3	63706373	0.9003177	0.9003177	0	1	0.02943117	0.02236068	0.5886233	0.02236068	0.9820852	0.006336265	1.00696	0.1	1.310043	0.1478302	1.185741	0.1	0	1
290	Gm02_12303360_T_G	2	12303360	3.16E-06	-0.466033	0.4885058	0.2528736	0.2586207	0.9666666	0.3850575	0	0	0	0	0.4654864	0.5214261	[A/C]	174	6		3	20617436	0.6379365	0.6379365	0	0.2822787	0.09986321	0.02310036	0.4442504	0.09890221	0.9505393	0.02238899	1.410362	0.1	1.406134	0.1229071	1.055769	0.1	0	1
291	Gm02_12682738_A_G	2	12682738	1	0	1	0	0	0.9944444	0	0	0	0	0	0.3465259	0.3465259	[A/G]	179	1		3	12737347	0.7625644	0.7625644	0	0.6754035	0.1292678	0.04048797	0.5537498	0.02236068	0.9782317	0.02236068	0.4136685	0.1	0.4896623	0.1	0.4632227	0.1	0	1
292	Gm02_1272204_C_T	2	1272204	1	0	0	0	1	1	0	0	0	0	0	0.3615948	0.3615948	[T/C]	180	0		3	53694401	0.7770717	0.7770717	0	1	0.02363438	0.02236068	0.4845048	0.02236068	0.9453753	0.01077218	1.619788	0.1536821	2.051841	0.2315375	1.513852	0.1	0	1
293	Gm02_12736686_A_G	2	12736686	1	0	1	0	0	1	0	0	0	0	0	0.3769583	0.3769583	[A/G]	180	0		3	12713407	0.7914145	0.7914145	0	1	0.03838587	0.007883428	0.5071728	0.02236068	0.9759597	0.02236068	1.869714	0.1440237	2.352621	0.2654787	1.669924	0.1457409	0	1
294	Gm02_13117615_T_C	2	13117615	3.43E-07	-0.5098028	0.282353	0.2352941	0.4823529	0.9444444	0.4	0	0	0	0	0.5474975	0.5501218	[T/C]	170	10		3	12727433	0.6532474	0.6532474	0	0.3092532	0.08871552	0.03925078	0.4703984	0.08417005	0.9618032	0.02499954	1.841755	0.2027414	2.118532	0.2626665	1.534809	0.1314761	0	1
295	Gm02_13476678_G_A	2	13476678	1	0	1	0	0	1	0	0	0	0	0	0.5002046	0.5002046	[T/C]	180	0		3	58738349	0.8948976	0.8948976	0	1	0.03584989	0.009072845	0.5058731	0.02236068	0.9758962	0.02236068	0.7406313	0.1	0.8976163	0.1012904	0.7600063	0.1	0	1
296	Gm02_13552155_A_G	2	13552155	1	0	0	0	1	1	0	0	0	0	0	0.5181337	0.5181337	[T/C]	180	0		3	18714328	0.9088039	0.9088039	0	1	0.02456737	0.02236068	0.503631	0.02236068	0.9826947	0.006573845	0.9539041	0.1	1.166216	0.1316002	0.9394737	0.1	0	1
297	Gm02_13663384_C_T	2	13663384	1	0	0	0	1	1	0	0	0	0	0	0.5019549	0.5019549	[A/G]	180	0		3	73603368	0.8962638	0.8962638	0	1	0.02434474	0.02236068	0.4990673	0.02236068	0.9737898	0.008624351	0.6771992	0.1	0.8091309	0.1	0.6899528	0.1	0	1
298	Gm02_13737468_A_C	2	13737468	2.34E-08	-0.5584562	0.2914286	0.2114286	0.4971429	0.9722222	0.3971429	0	0	0	0	0.6658906	0.6658906	[T/G]	175	5		3	10789310	0.7140216	0.7140216	0	0.3503022	0.0142618	0.01493796	0.5248764	0.1154802	0.9808386	0.0146823	1.455274	0.1007319	1.82175	0.1538735	1.451384	0.1	0	1
299	Gm02_13963693_C_A	2	13963693	7.19E-09	-0.5786473	0.2931035	0.2011494	0.5057471	0.9666666	0.3936782	0	0	0	0	0.7383819	0.7404354	[T/G]	174	6		3	31732469	0.754649	0.754649	0	0.2718475	0.05064181	0.01371528	0.5832618	0.1274208	0.9675185	0.01392933	0.7083648	0.1	0.8899469	0.1	0.8552687	0.1	0	1
300	Gm02_1398489_G_A	2	1398489	1	0	0	0	1	1	0	0	0	0	0	0.4985052	0.4985052	[T/C]	180	0		3	47608434	0.8935694	0.8935694	0	1	0.0241309	0.02236068	0.4946834	0.02236068	0.965236	0.008702931	0.7628175	0.1	0.9187307	0.1036731	0.7680815	0.1	0	1
301	Gm02_14022512_C_T	2	14022512	9.00E-09	-0.5748625	0.2890173	0.2023121	0.5086705	0.9611111	0.3901734	0	0	0	0	0.6229278	0.6229278	[A/G]	173	7		3	53784427	0.6914327	0.6914327	0	0.2992372	0.09462723	0.01423637	0.5552026	0.1085298	0.9317377	0.01730181	1.037865	0.1	1.22315	0.1322926	1.115149	0.1	0	1
302	Gm02_14127417_A_G	2	14127417	5.83E-10	-0.6194924	0.3136095	0.183432	0.5029586	0.9388889	0.4053254	0	0	0	0	0.7170838	0.7309519	[A/G]	169	11		3	12673479	0.749314	0.749314	0	0.2692692	0.05018168	0.02571647	0.546854	0.125755	0.9474633	0.02302146	0.3244639	0.1	0.4021155	0.1	0.4362745	0.1	0	1
303	Gm02_14215487_T_G	2	14215487	3.28E-09	-0.5916919	0.2865497	0.1929825	0.5204678	0.95	0.3830409	0	0	0	0	0.7516421	0.7516421	[T/G]	171	9		3	35717456	0.76104	0.76104	0	0.2746394	0.03650742	0.01355673	0.5684067	0.133185	0.9746847	0.01474641	0.9839281	0.1	1.27621	0.1297099	1.177832	0.1	0	1
304	Gm02_14266842_G_A	2	14266842	0.8926748	-0.01349204	0.005555556	0.01666667	0.9777778	1	0.01388889	0	0	0	0	0.8680015	0.8680015	[A/G]	180	0		3	29783302	0.8369923	0.8369923	0	0.6071781	0.0130006	0.02236068	0.2933526	0.02381226	0.9909105	0.009486237	0.6168463	0.1	0.4425091	0.1	0.4760737	0.1	0	1
305	Gm02_14345423_T_G	2	14345423	8.27E-08	-0.536121	0.2865497	0.2222222	0.4912281	0.95	0.3976608	0	0	0	0	0.7768548	0.7768548	[T/G]	171	9		3	21789377	0.7758248	0.7758248	0	0.2864343	0.01766879	0.01556267	0.5593252	0.1279805	0.9731935	0.01650928	0.9423051	0.1	1.261104	0.1180296	1.154383	0.1	0	1
306	Gm02_14357211_T_C	2	14357211	0.006803183	-0.2706328	0.9777778	0	0.02222222	1	0.02222222	0	0	0	0	0.5160218	0.5160218	[T/C]	180	0		3	12698456	0.6684451	0.6684451	0	0.5396682	0.01746746	0.00944634	0.4288378	0.02236068	0.8402082	0.05386586	0.7040201	0.1	0.8690117	0.1	0.7569813	0.1	0	1
307	Gm02_14508130_C_T	2	14508130	8.80E-08	-0.5349973	0.4827586	0.2241379	0.2931035	0.9666666	0.4051724	0	0	0	0	0.6463794	0.6463794	[T/C]	174	6		3	59632416	0.7037257	0.7037257	0	0.327525	0.05271761	0.0182025	0.5311392	0.1251374	0.9826189	0.0127085	1.368546	0.1	1.598734	0.1458603	1.304807	0.1	0	1
308	Gm02_14561578_A_G	2	14561578	0.9970607	-0.000368396	0.9944444	0	0.005555556	1	0.005555556	0	0	0	0	0.8345901	0.8345901	[A/G]	180	0		3	24704433	0.8554702	0.8554702	0	1	0.03278443	0.01318242	0.5015651	0.02236068	0.9703458	0.02236068	0.6839513	0.1403895	0.9614202	0.1084903	0.9505628	0.1	0	1
309	Gm02_1461422_G_A	2	1461422	1.38E-09	-0.6057476	0.3411765	0.1941177	0.4647059	0.9444444	0.4382353	0	0	0	0	0.6598116	0.6598161	[T/C]	170	10		3	62662365	0.7108071	0.7108071	0	0.2654791	0.04292698	0.01824617	0.5202527	0.134859	0.920041	0.0157322	0.6853214	0.1	0.8456122	0.1	0.8005612	0.1	0	1
310	Gm02_14715495_T_C	2	14715495	2.55E-08	-0.5569677	0.4715909	0.2159091	0.3125	0.9777778	0.4204545	0	0	0	0	0.7733684	0.7733684	[A/G]	176	4		3	48609475	0.7737427	0.7737427	0	0.3336852	0.01852768	0.015814	0.529444	0.123055	0.9860024	0.01376805	1.217529	0.1	1.499902	0.1308082	1.251923	0.1	0	1
311	Gm02_14817982_A_C	2	14817982	2.66E-10	-0.6317542	0.4825581	0.1802326	0.3372093	0.9555556	0.4273256	0	0	0	0	0.70614	0.70614	[T/G]	172	8		3	13750317	0.7356235	0.7356235	0	0.2372652	0.07994277	0.01942083	0.6304067	0.1197741	0.9598376	0.01907095	0.6543204	0.103455	0.8180345	0.1446543	0.8801504	0.1267341	0	1
312	Gm02_14894202_A_C	2	14894202	6.95E-11	-0.6521693	0.5257143	0.1657143	0.3085714	0.9722222	0.3914286	0	0	0	0	0.5925201	0.5927704	[A/C]	175	5		3	30783477	0.675668	0.675668	0	0.2489183	0.06231755	0.01719833	0.4099107	0.1224431	0.9859209	0.01283719	1.542047	0.1673655	1.564212	0.2232768	1.060496	0.1143933	0	1
313	Gm02_15067760_G_A	2	15067760	5.00E-11	-0.6571048	0.3257143	0.1657143	0.5085714	0.9722222	0.4085714	0	0	0	0	0.8099445	0.8099445	[T/C]	175	5		3	73750382	0.7963298	0.7963298	0	0.3476374	0.02781793	0.01665575	0.5396197	0.1062867	0.9815184	0.0208281	0.6991813	0.1	0.8976936	0.1	0.8566573	0.1	0	1
314	Gm02_1517184_T_G	2	1517184	1.51E-10	-0.6404245	0.4674556	0.1775148	0.3550296	0.9388889	0.443787	0	0	0	0	0.3693775	0.3698002	[T/G]	169	11		3	59692339	0.5493496	0.5493496	0	0.2671094	0.2357459	0.02038486	0.6474925	0.09947687	0.9544528	0.01544247	1.839286	0.1433559	1.86532	0.2061877	1.597558	0.1454234	0	1
315	Gm02_15213831_T_G	2	15213831	8.26E-13	-0.7156848	0.5172414	0.137931	0.3448276	0.9666666	0.4137931	0	0	0	0	0.5379944	0.5381441	[A/C]	174	6		3	74662318	0.6468862	0.6468862	0	0.359256	0.1336526	0.02646976	0.4653327	0.06585439	0.8997276	0.02848423	1.158288	0.1531996	1.166492	0.1720607	0.876271	0.1318374	0	1
316	Gm02_15290331_G_A	2	15290331	5.46E-13	-0.7213316	0.3502825	0.1355932	0.5141243	0.9833333	0.4180791	0	0	0	0	0.6881184	0.6912146	[A/G]	177	3		3	60797300	0.7275407	0.7275407	0	0.3931898	0.08796765	0.03630604	0.5092096	0.06889524	0.9057537	0.03195784	0.4188475	0.1	0.4674284	0.1	0.4866548	0.1	0	1
317	Gm02_15426845_A_C	2	15426845	1.60E-11	-0.6738509	0.4770115	0.1609195	0.362069	0.9666666	0.4425287	0	0	0	0	0.7976181	0.7976205	[T/G]	174	6		3	70652300	0.7885217	0.7885217	0	0.2786058	0.01310286	0.01447351	0.5861045	0.1293247	0.9882507	0.01501763	1.07609	0.1	1.371048	0.1229809	1.19038	0.1	0	1
318	Gm02_1574622_A_C	2	1574622	1	0	1	0	0	1	0	0	0	0	0	0.248514	0.248514	[A/C]	180	0		3	52702377	0.6534131	0.6534131	0	0.9086464	0.1664431	0.01104537	0.5728021	0.02236068	0.9791611	0.02236068	1.947893	0.2058323	2.45506	0.2770384	1.729097	0.1509051	0	1
319	Gm02_16287798_T_C	2	16287798	1	0	1	0	0	1	0	0	0	0	0	0.3769583	0.3769583	[T/C]	180	0		3	63602489	0.7914145	0.7914145	0	1	0.03854902	0.007135745	0.5072564	0.02236068	0.9759637	0.02236068	1.818904	0.1862331	2.286135	0.2579762	1.631267	0.1423671	0	1
320	Gm02_16980821_T_C	2	16980821	1	0	1	0	0	1	0	0	0	0	0	0.4189389	0.4189389	[T/C]	180	0		3	12807310	0.8286572	0.8286572	0	1	0.02109198	0.007721793	0.4983096	0.02236068	0.9755273	0.02236068	1.370852	0.1	1.703368	0.1922145	1.282681	0.1119447	0	1
321	Gm02_1782296_G_A	2	1782296	5.25E-08	-0.5442744	0.3023256	0.2209302	0.4767442	0.9555556	0.4127907	0	0	0	0	0.6373687	0.6373687	[A/G]	172	8		3	49724373	0.6989946	0.6989946	0	0.2874953	0.02352291	0.01864181	0.4370981	0.1252127	0.9780521	0.00973315	1.345117	0.1	1.581005	0.1504271	1.220865	0.1	0	1
322	Gm02_18273334_A_G	2	18273334	1	0	0	0	1	1	0	0	0	0	0	0.4956544	0.4956544	[A/G]	180	0		3	55790443	0.8913368	0.8913368	0	1	0.02418771	0.02236068	0.495848	0.02236068	0.9675083	0.008377516	0.8769663	0.1	1.066128	0.1203059	0.870917	0.1	0	1
323	Gm02_1830094_T_C	2	1830094	1.77E-09	-0.6017169	0.4823529	0.1941177	0.3235294	0.9444444	0.4205882	0	0	0	0	0.7798954	0.7798963	[A/G]	170	10		3	53748431	0.7776522	0.7776522	0	0.2389574	0.02070449	0.0109354	0.5840655	0.1556417	0.9914076	0.01482474	0.4619227	0.1	0.6009137	0.1	0.5509444	0.1	0	1
324	Gm02_18626206_C_T	2	18626206	2.07E-19	-0.9009699	0.06214689	0.01129944	0.9265537	0.9833333	0.06779661	0	0	0	0	0.4738139	0.4738139	[T/C]	177	3		3	74737393	0.6118269	0.6118269	0	0.4462863	0.2400295	0.03812663	0.5099975	0.02236549	0.9057138	0.02545745	0.6034442	0.1	0.4753891	0.1	0.3739349	0.1	0	1
325	Gm02_1878469_A_G	2	1878469	4.26E-08	-0.5479912	0.4739884	0.2196532	0.3063584	0.9611111	0.416185	0	0	0	0	0.7136473	0.7151072	[T/C]	173	7		3	62656430	0.740531	0.740531	0	0.2824443	0.01997139	0.00937082	0.5078464	0.1470921	0.9697231	0.01643627	1.025787	0.1	1.094602	0.1200482	0.898845	0.1	0	1
326	Gm02_19218365_T_C	2	19218365	5.96E-18	-0.8633298	0.06214689	0.01694915	0.920904	0.9833333	0.07062147	0	0	0	0	0.5887043	0.5887043	[T/C]	177	3		3	17773394	0.6735405	0.6735405	0	0.4814219	0.1994048	0.04534098	0.6371115	0.0455786	0.9490289	0.01101227	1.053242	0.1225538	0.9118159	0.1056252	0.6966484	0.1	0	1
327	Gm02_1938444_G_A	2	1938444	1.11E-06	-0.4870907	0.2881356	0.2485876	0.4632768	0.9833333	0.4124294	0	0	0	0	0.5497758	0.6057233	[T/C]	177	3		3	19778463	0.6824396	0.6824396	0	0.3585285	0.03349156	0.02659405	0.4680138	0.09460194	0.9390584	0.02331165	1.647648	0.1516058	1.998748	0.2167068	1.51267	0.1150971	0	1
328	Gm02_20197918_A_C	2	20197918	6.13E-18	-0.8630126	0.06145252	0.01675978	0.9217877	0.9944444	0.0698324	0	0	0	0	0.8328964	0.8328964	[T/G]	179	1		3	32699455	0.8115354	0.8115354	0	0.6618584	0.04186155	0.01635074	0.6615434	0.02950447	0.9671189	0.01666484	0.9864399	0.1205166	1.543838	0.1766361	1.368329	0.1378229	0	1
329	Gm02_2061467_T_C	2	2061467	1	0	1	0	0	1	0	0	0	0	0	0.3238986	0.3238986	[T/C]	180	0		3	26700448	0.7398516	0.7398516	0	0.9606282	0.118757	0.02072386	0.548363	0.02236068	0.9779689	0.02236068	1.232413	0.1	1.524761	0.1720598	1.171699	0.1022588	0	1
330	Gm02_207506_A_G	2	207506	7.31E-15	-0.7778984	0.9157304	0.02808989	0.05617978	0.9888889	0.07022472	0	0	0	0	0.8169573	0.8169573	[T/C]	178	2		3	64781509	0.8008775	0.8008775	0	0.3756068	0.04266386	0.01706745	0.4375362	0.08806174	0.9605629	0.01743267	0.3872544	0.1	0.3796746	0.1	0.4283984	0.1	0	1
331	Gm02_21065065_T_C	2	21065065	1	0	0	0	1	1	0	0	0	0	0	0.3868383	0.3868383	[A/G]	180	0		3	21774416	0.8004208	0.8004208	0	1	0.02425249	0.02236068	0.4971761	0.02236068	0.9700996	0.008653154	1.523714	0.1445669	1.922248	0.2169138	1.432704	0.1470898	0	1
332	Gm02_2158660_G_A	2	2158660	2.11E-17	-0.8487755	0.9273743	0.01675978	0.05586592	0.9944444	0.06424581	0	0	0	0	0.7443269	0.7443269	[A/G]	179	1		3	57721499	0.7568571	0.7568571	0	0.5748338	0.03014196	0.007987773	0.3714611	0.05138925	0.9702649	0.01799111	0.885283	0.1	1.201893	0.1366609	1.390564	0.1084542	0	1
333	Gm02_22067031_G_T	2	22067031	1.25E-16	-0.8277966	0.06145252	0.02234637	0.9162011	0.9944444	0.0726257	0	0	0	0	0.6269913	0.6269913	[A/C]	179	1		3	16721447	0.6935586	0.6935586	0	0.7680645	0.08306523	0.01734837	0.5282801	0.03668856	0.9136136	0.01348085	1.597167	0.1521383	1.627074	0.1844735	1.293067	0.1436453	0	1
334	Gm02_2246479_A_G	2	2246479	6.85E-19	-0.8877262	0.05586592	0.01117318	0.9329609	0.9944444	0.06145252	0	0	0	0	0.6839185	0.6839185	[A/G]	179	1		3	34696382	0.7236234	0.7236234	0	0.4656858	0.02621259	0.01734249	0.7019492	0.05513172	0.9952765	0.007856505	0.8640302	0.1	1.026057	0.1206506	0.8124922	0.1	0	1
335	Gm02_22829006_T_C	2	22829006	1	0	0	0	1	1	0	0	0	0	0	0.437118	0.437118	[A/G]	180	0		3	69632398	0.8440454	0.8440454	0	1	0.02347466	0.02236068	0.4812306	0.02236068	0.9389865	0.009717567	1.217421	0.1155064	1.512916	0.1707232	1.17041	0.1	0	1
336	Gm02_2320070_C_A	2	2320070	0.9853814	0.001832272	0.9649123	0.03508772	0	0.95	0.01754386	0	0	0	0	0.3982392	0.3982392	[A/C]	171	9		3	55736307	0.5972989	0.5972989	0	0.1727459	0.03132153	0.009427688	0.6724278	0.1577847	0.9836214	0.02236068	0.9349697	0.1	0.9604347	0.1002918	0.7430983	0.1	0	1
337	Gm02_23589448_C_T	2	23589448	6.13E-18	-0.8630126	0.06145252	0.01675978	0.9217877	0.9944444	0.0698324	0	0	0	0	0.7705374	0.7705374	[T/C]	179	1		3	69624433	0.7720615	0.7720615	0	0.608647	0.1207388	0.02160082	0.6349751	0.0334634	0.9370702	0.01617048	0.4260738	0.1	0.4976242	0.1	0.4982595	0.1	0	1
338	Gm02_2391001_T_C	2	2391001	1.77E-09	-0.6017771	0.4912281	0.1929825	0.3157895	0.95	0.4122807	0	0	0	0	0.6622545	0.6622545	[T/C]	171	9		3	66668490	0.7120963	0.7120963	0	0.2823682	0.07468529	0.0123104	0.5650346	0.1215178	0.9560594	0.01696262	1.269075	0.1	1.483539	0.1242361	1.296708	0.1	0	1
339	Gm02_24460388_G_T	2	24460388	1.25E-16	-0.8277966	0.06145252	0.02234637	0.9162011	0.9944444	0.0726257	0	0	0	0	0.8750572	0.8750572	[A/C]	179	1		3	58766328	0.8425249	0.8425249	0	0.5230337	0.01609362	0.01622192	0.618449	0.06329422	0.9858091	0.006942186	1.386871	0.1177544	1.49376	0.1659913	1.166748	0.1	0	1
340	Gm02_2467152_C_T	2	2467152	0.9984894	0.00018932	0.9763314	0.02366864	0	0.9388889	0.01183432	0	0	0	0	0.3719072	0.3719072	[T/C]	169	11		3	63716377	0.5797076	0.5797076	0	0.1688424	0.03308814	0.008826255	0.6915567	0.1511865	0.9845778	0.02236068	1.082139	0.1	1.192762	0.1208773	0.9127961	0.1	0	1
341	Gm02_25466460_A_G	2	25466460	1	0	1	0	0	1	0	0	0	0	0	0.2367308	0.2367308	[A/G]	180	0		3	63659397	0.6379088	0.6379088	0	0.8838152	0.1892222	0.02026983	0.5844764	0.02236068	0.9797305	0.02236068	1.959176	0.2132448	2.46986	0.2787084	1.737608	0.1516479	0	1
342	Gm02_25997830_C_T	2	25997830	0.9852598	-0.001847506	0.005555556	0.005555556	0.9888889	1	0.008333334	0	0	0	0	0.7570494	0.7570494	[T/C]	180	0		3	58799377	0.7641606	0.7641606	0	1	0.07905776	0.02236068	0.5452997	0.02236068	0.9929244	0.006085789	1.552482	0.1472963	1.992478	0.2248388	1.462998	0.1060902	0	1
343	Gm02_26182810_A_G	2	26182810	1	0	0	0	1	1	0	0	0	0	0	0.2206646	0.2206646	[A/G]	180	0		3	48781346	0.6156194	0.6156194	0	0.7601593	0.01884119	0.02236068	0.3862444	0.02236068	0.7536476	0.02597172	0.5700778	0.1	0.6733246	0.1	0.5907952	0.1	0	1
344	Gm02_2629337_A_G	2	2629337	1	0	1	0	0	1	0	0	0	0	0	0.4726392	0.4726392	[T/C]	180	0		3	63697405	0.8730975	0.8730975	0	1	0.05118436	0.009121091	0.513732	0.02236068	0.9762796	0.02236068	0.6359484	0.1	0.7660026	0.1	0.6676652	0.1	0	1
345	Gm02_26699210_A_G	2	26699210	0.9999836	2.06E-06	0	0.01111111	0.9888889	1	0.005555556	0	0	0	0	0.5551534	0.5551534	[A/G]	180	0		3	70663361	0.6904306	0.6904306	0	0.513249	0.03735974	0.02236068	0.7471948	0.0228993	0.9385231	0.01437856	0.9507606	0.1	1.200995	0.13336	1.038853	0.1	0	1
346	Gm02_269063_A_C	2	269063	3.51E-09	-0.5905622	0.4853801	0.1988304	0.3157895	0.95	0.4152047	0	0	0	0	0.6815429	0.6815429	[A/C]	171	9		3	11775505	0.7223521	0.7223521	0	0.3059772	0.08526132	0.01153279	0.5361628	0.1273313	0.9646849	0.01271902	1.141225	0.1	1.233039	0.1041695	1.002473	0.1	0	1
347	Gm02_27295513_G_A	2	27295513	1	0	1	0	0	0.9888889	0	0	0	0	0	0.3257471	0.3257471	[T/C]	178	2		3	70719395	0.7417527	0.7417527	0	0.77396	0.07463057	0.03592626	0.5257482	0.02236068	0.9768658	0.02236068	1.703725	0.2117432	2.135704	0.2410009	1.543029	0.1346662	0	1
348	Gm02_2736727_C_A	2	2736727	0.9999998	3.22E-08	0	0.005555556	0.9944444	1	0.002777778	0	0	0	0	0.8007178	0.8007178	[A/C]	180	0		3	63748427	0.8320667	0.8320667	0	1	0.02830265	0.02236068	0.566053	0.02236068	0.934514	0.00971864	0.9290491	0.1	1.205283	0.1360087	1.111727	0.1076219	0	1
349	Gm02_27824060_T_G	2	27824060	6.13E-18	-0.8630126	0.06145252	0.01675978	0.9217877	0.9944444	0.0698324	0	0	0	0	0.8157337	0.8157337	[T/G]	179	1		3	33742342	0.8000782	0.8000782	0	0.8083916	0.02328141	0.01667364	0.5600428	0.02730078	0.941681	0.0199088	0.8728108	0.1	1.052087	0.1158098	0.92831	0.1	0	1
350	Gm02_28128455_G_T	2	28128455	1	0	0	0	1	1	0	0	0	0	0	0.4197053	0.4197053	[A/C]	180	0		3	73738454	0.8293141	0.8293141	0	1	0.02487615	0.02236068	0.5099611	0.02236068	0.995046	0.005692434	1.593796	0.1512161	2.016729	0.2275754	1.491947	0.1432499	0	1
351	Gm02_28331531_C_A	2	28331531	6.04E-18	-0.8631738	0.9213483	0.01685393	0.06179775	0.9888889	0.07022472	0	0	0	0	0.7852505	0.7852505	[A/C]	178	2		3	21610425	0.7808948	0.7808948	0	0.7806915	0.06395207	0.0146264	0.4245435	0.03156232	0.9559616	0.01772414	0.526614	0.1	0.5651332	0.1	0.6382088	0.1	0	1
352	Gm02_2834472_T_C	2	2834472	1	0	1	0	0	1	0	0	0	0	0	0.412076	0.412076	[T/C]	180	0		3	63658466	0.8227416	0.8227416	0	0.7305737	0.09123664	0.03827963	0.5342588	0.02236068	0.9772809	0.02236068	0.3502927	0.1	0.4118607	0.1	0.4021572	0.1	0	1
353	Gm02_2885598_C_A	2	2885598	5.30E-08	-0.5441042	0.4855491	0.2196532	0.2947977	0.9611111	0.4046243	0	0	0	0	0.5648172	0.5648172	[T/G]	173	7		3	66644329	0.6610059	0.6610059	0	0.3284872	0.09193758	0.01797657	0.5517465	0.100188	0.9443429	0.01932855	1.458394	0.1141268	1.671125	0.1559363	1.383767	0.1071164	0	1
354	Gm02_2920341_C_T	2	2920341	9.58E-09	-0.5737925	0.497076	0.2046784	0.2982456	0.95	0.4005848	0	0	0	0	0.7811317	0.7811317	[T/C]	171	9		3	64601301	0.7783974	0.7783974	0	0.2740273	0.02205778	0.01393653	0.5866371	0.1294175	0.9822085	0.01493723	0.7245161	0.1	0.9606055	0.1129191	0.8400151	0.1	0	1
355	Gm02_29528097_T_C	2	29528097	1.24E-16	-0.8278945	0.06179775	0.02247191	0.9157304	0.9888889	0.07303371	0	0	0	0	0.6176134	0.6176134	[A/G]	178	2		3	67674370	0.6886538	0.6886538	0	0.4102212	0.0670424	0.0163724	0.6326079	0.07233762	0.9613208	0.007793018	1.906826	0.1635225	2.08669	0.2394463	1.622368	0.1226244	0	1
356	Gm02_30036458_G_A	2	30036458	1	0	1	0	0	1	0	0	0	0	0	0.529569	0.529569	[A/G]	180	0		3	72754471	0.9175813	0.9175813	0	1	0.01441174	0.008552415	0.494886	0.02236068	0.9753603	0.02236068	1.084069	0.1	1.334278	0.150565	1.050671	0.1	0	1
357	Gm02_30250662_T_C	2	30250662	7.31E-15	-0.7778984	0.9157304	0.02808989	0.05617978	0.9888889	0.07022472	0	0	0	0	0.6697589	0.6697589	[T/C]	178	2		3	39610491	0.7160736	0.7160736	0	0.4107207	0.01998264	0.006578715	0.3147809	0.06519713	0.9694299	0.01744605	1.350004	0.1	1.59763	0.170986	1.31279	0.1022525	0	1
358	Gm02_30439101_A_G	2	30439101	1	0	0	0	1	1	0	0	0	0	0	0.4813763	0.4813763	[T/C]	180	0		3	71714371	0.8800691	0.8800691	0	1	0.02408719	0.02236068	0.4937874	0.02236068	0.9634877	0.01551227	0.749288	0.1	0.9013541	0.1017122	0.7557958	0.1	0	1
359	Gm02_30787675_T_G	2	30787675	1	0	0	0	1	1	0	0	0	0	0	0.4277034	0.4277034	[A/C]	180	0		3	71608386	0.8361253	0.8361253	0	1	0.0234661	0.02236068	0.4810551	0.02236068	0.9386441	0.01704333	1.233294	0.1170124	1.533972	0.1730992	1.184151	0.1	0	1
360	Gm02_3091665_T_G	2	3091665	5.73E-07	-0.4999988	0.28	0.24	0.48	0.9722222	0.4	0	0	0	0	0.6548773	0.6548773	[T/G]	175	5		3	64681350	0.7082	0.7082	0	0.3139725	0.02266081	0.01593085	0.4889071	0.1325682	0.9692441	0.01484521	1.261128	0.1	1.602118	0.1545739	1.307467	0.1	0	1
361	Gm02_30996860_A_G	2	30996860	7.39E-09	-0.5781808	0.4655173	0.2068966	0.3275862	0.9666666	0.4310345	0	0	0	0	0.5925619	0.5925619	[A/G]	174	6		3	70683330	0.6755589	0.6755589	0	0.3463134	0.05769806	0.02347373	0.5316402	0.1059646	0.9583861	0.01726074	1.696153	0.1415973	1.979028	0.1849933	1.576806	0.1153684	0	1
362	Gm02_31905028_C_A	2	31905028	4.59E-16	-0.8121763	0.05586592	0.02234637	0.9217877	0.9944444	0.06703911	0	0	0	0	0.7504067	0.7504067	[A/C]	179	1		3	62691354	0.7603305	0.7603305	0	0.7492404	0.05461703	0.01678383	0.5427516	0.0330612	0.9232742	0.01772657	0.9599289	0.1	0.9949839	0.1090144	0.8978795	0.1	0	1
363	Gm02_32043775_T_C	2	32043775	1	0	0	0	1	1	0	0	0	0	0	0.2855569	0.2855569	[T/C]	180	0		3	70704306	0.6982924	0.6982924	0	0.9380026	0.02151218	0.02236068	0.4409997	0.02236068	0.8604873	0.01770075	1.077788	0.1022583	1.328499	0.1499129	1.048735	0.1	0	1
364	Gm02_3221348_A_G	2	3221348	0.9999998	3.22E-08	0.9944444	0.005555556	0	1	0.002777778	0	0	0	0	0.6355433	0.6355433	[T/C]	180	0		3	52793385	0.7347764	0.7347764	0	0.9601591	0.0190448	0.006739102	0.298449	0.02236068	0.9649224	0.02236068	1.743541	0.1659243	2.300842	0.2596358	1.676929	0.1463523	0	1
365	Gm02_32346915_G_A	2	32346915	7.37E-15	-0.7777944	0.05586592	0.02793296	0.9162011	0.9944444	0.0698324	0	0	0	0	0.8291771	0.8291771	[A/G]	179	1		3	69651354	0.8090055	0.8090055	0	0.7090556	0.0252102	0.01697824	0.5880094	0.04331125	0.9783895	0.0117451	1.471322	0.1243922	1.710163	0.1830991	1.388811	0.1	0	1
366	Gm02_32487728_T_C	2	32487728	1.62E-10	-0.6393773	0.4655173	0.1781609	0.3563218	0.9666666	0.4454023	0	0	0	0	0.784209	0.7856064	[T/C]	174	6		3	66754430	0.7811115	0.7811115	0	0.270721	0.03547788	0.01611047	0.6004912	0.1178028	0.9870235	0.02497607	0.7239844	0.1	0.9336777	0.1060351	0.8707828	0.1	0	1
367	Gm02_32605960_T_C	2	32605960	4.23E-10	-0.6245242	0.4682081	0.1849711	0.3468208	0.9611111	0.4393063	0	0	0	0	0.5783284	0.5798735	[A/G]	173	7		3	18747338	0.668915	0.668915	0	0.3396919	0.1185205	0.02370077	0.5720927	0.07734822	0.922246	0.02573146	1.277974	0.1371267	1.477354	0.1634541	1.297541	0.1409826	0	1
368	Gm02_32880763_C_T	2	32880763	7.37E-15	-0.7777944	0.05586592	0.02793296	0.9162011	0.9944444	0.0698324	0	0	0	0	0.7915653	0.7915653	[A/G]	179	1		3	67748414	0.7847637	0.7847637	0	0.6791591	0.03112512	0.01716708	0.6334469	0.04141407	0.984965	0.01034377	1.011717	0.1	1.210531	0.1303058	1.014445	0.1	0	1
369	Gm02_32904473_T_C	2	32904473	1.99E-09	-0.5998629	0.4682081	0.1965318	0.3352601	0.9611111	0.433526	0	0	0	0	0.6768328	0.6768328	[A/G]	173	7		3	25636509	0.7198373	0.7198373	0	0.2956835	0.05520372	0.01290726	0.539662	0.1283059	0.9620013	0.01452906	1.337424	0.1	1.520808	0.1376256	1.238167	0.1	0	1
370	Gm02_33117418_G_T	2	33117418	8.61E-10	-0.6133283	0.3468208	0.1907514	0.4624277	0.9611111	0.4421965	0	0	0	0	0.5832312	0.5833694	[A/C]	173	7		3	53715373	0.670747	0.670747	0	0.235852	0.03358427	0.01642302	0.3352382	0.1114767	0.9618837	0.01828977	1.467867	0.1151328	1.508808	0.1666155	0.9600706	0.1	0	1
371	Gm02_3316379_A_C	2	3316379	1	0	1	0	0	0.9944444	0	0	0	0	0	0.3634674	0.3634674	[T/G]	179	1		3	74800488	0.7788431	0.7788431	0	0.9763235	0.1043586	0.01639929	0.5409838	0.02236068	0.977609	0.02236068	1.189333	0.1	1.469343	0.1658062	1.136789	0.1	0	1
372	Gm02_33608259_T_C	2	33608259	7.37E-15	-0.7777944	0.9162011	0.02793296	0.05586592	0.9944444	0.0698324	0	0	0	0	0.8724898	0.8724898	[A/G]	179	1		3	72670330	0.8404928	0.8404928	0	0.5702111	0.02367229	0.009253286	0.4071472	0.05799812	0.979749	0.01691166	1.025211	0.1	1.230756	0.1381575	1.05082	0.1	0	1
373	Gm02_3364524_C_T	2	3364524	1	0	1	0	0	0.9888889	0	0	0	0	0	0.8530332	0.8530332	[A/G]	178	2		3	64646417	0.8692152	0.8692152	0	0.4699107	0.004284452	0.00813482	0.4397179	0.0845282	0.9719859	0.02236068	0.410209	0.1	0.4018157	0.1	0.3623448	0.1	0	1
374	Gm02_3429963_G_A	2	3429963	1	0	1	0	0	1	0	0	0	0	0	0.4081088	0.4081088	[T/C]	180	0		3	63624497	0.8192934	0.8192934	0	0.970764	0.08316614	0.02368105	0.5301226	0.02236068	0.9770792	0.02236068	0.6972401	0.1	0.8429642	0.1	0.7219853	0.1	0	1
375	Gm02_34381583_T_C	2	34381583	7.37E-15	-0.7777944	0.9162011	0.02793296	0.05586592	0.9944444	0.0698324	0	0	0	0	0.8902732	0.8902732	[T/C]	179	1		3	52622508	0.8550622	0.8550622	0	0.7421014	0.02422138	0.01355182	0.4170922	0.0393885	0.984987	0.0164705	1.119486	0.1	1.314638	0.139096	1.058824	0.1	0	1
376	Gm02_34765594_A_G	2	34765594	9.00E-14	-0.7454769	0.9106146	0.03351955	0.05586592	0.9944444	0.0726257	0	0	0	0	0.7268741	0.7268741	[A/G]	179	1		3	53693442	0.7470388	0.7470388	0	0.4731994	0.007593493	0.006510437	0.3689212	0.06984802	0.9862077	0.01710633	1.295997	0.1	1.644311	0.1736887	1.331472	0.1025952	0	1
377	Gm02_35348897_T_C	2	35348897	7.31E-15	-0.7778984	0.9157304	0.02808989	0.05617978	0.9888889	0.07022472	0	0	0	0	0.6995977	0.6995977	[T/C]	178	2		3	31748376	0.7320683	0.7320683	0	0.5417421	0.03137835	0.01052199	0.3527864	0.04880662	0.9659136	0.01659232	1.628499	0.1152105	1.968304	0.2119187	1.479524	0.1107069	0	1
378	Gm02_35471507_A_G	2	35471507	2.88E-09	-0.5938231	0.3505747	0.2011494	0.4482759	0.9666666	0.4511494	0	0	0	0	0.6252396	0.6252396	[A/G]	174	6		3	68738372	0.692642	0.692642	0	0.2961833	0.03920698	0.01830482	0.428147	0.1130125	0.9737581	0.01213708	1.609671	0.1155428	1.888413	0.1712119	1.401658	0.1	0	1
379	Gm02_3594255_T_G	2	3594255	7.18E-09	-0.5786662	0.3125	0.2045455	0.4829545	0.9777778	0.4147727	0	0	0	0	0.6547856	0.6547856	[T/G]	176	4		3	28692372	0.7081516	0.7081516	0	0.3833797	0.1315693	0.03708871	0.625294	0.07766213	0.9685838	0.01188089	0.818145	0.1376738	0.9946357	0.1438147	0.8881584	0.1	0	1
380	Gm02_36300454_T_C	2	36300454	4.44E-10	-0.6237859	0.3546512	0.1860465	0.4593023	0.9555556	0.4476744	0	0	0	0	0.6583422	0.6583422	[T/C]	172	8		3	44767448	0.7100285	0.7100285	0	0.3275571	0.05771339	0.01358063	0.4404744	0.1032726	0.96206	0.0183071	1.177328	0.1	1.369614	0.1120878	1.130267	0.1	0	1
381	Gm02_3644248_T_C	2	3644248	3.62E-09	-0.5900615	0.375	0.2045455	0.4204545	0.9777778	0.4772727	0	0	0	0	0.7823094	0.7823094	[A/G]	176	4		3	32659449	0.7791095	0.7791095	0	0.4020631	0.0514222	0.02374396	0.5483046	0.0898653	0.9692429	0.01482929	0.7903944	0.1	0.9530871	0.1177241	0.8418362	0.1	0	1
382	Gm02_36666688_T_C	2	36666688	1.45E-09	-0.6049671	0.3505747	0.1954023	0.454023	0.9666666	0.4482759	0	0	0	0	0.6276293	0.6276293	[A/G]	174	6		3	68708364	0.6938925	0.6938925	0	0.2982761	0.01899781	0.01698477	0.4646716	0.1324318	0.9758983	0.01370844	1.468256	0.1142449	1.798632	0.1638711	1.415581	0.1	0	1
383	Gm02_37441958_T_C	2	37441958	2.09E-11	-0.6699551	0.3604651	0.1627907	0.4767442	0.9555556	0.4418605	0	0	0	0	0.6819156	0.6907133	[T/C]	172	8		3	68668413	0.727271	0.727271	0	0.3324652	0.1183009	0.04612798	0.5456031	0.0823974	0.9600387	0.015155	0.6633199	0.1	0.7719574	0.1133121	0.6926792	0.1	0	1
384	Gm02_3774471_G_A	2	3774471	4.16E-09	-0.5877743	0.4770115	0.2011494	0.3218391	0.9666666	0.4224138	0	0	0	0	0.7617948	0.763274	[A/G]	174	6		3	71645388	0.7677852	0.7677852	0	0.2475376	0.04176559	0.01547127	0.6492528	0.1112435	0.9586144	0.01373203	0.4351915	0.1	0.6212803	0.1	0.6514309	0.1	0	1
385	Gm02_38261529_G_A	2	38261529	1.73E-09	-0.6021366	0.4566474	0.1965318	0.3468208	0.9611111	0.4450867	0	0	0	0	0.5520592	0.5520592	[T/C]	173	7		3	70778399	0.654273	0.654273	0	0.2977443	0.04400105	0.01334624	0.4605104	0.126542	0.9370086	0.01885207	1.868976	0.1685138	2.088641	0.2190775	1.586365	0.1523854	0	1
386	Gm02_3835570_T_C	2	3835570	3.99E-08	-0.5491382	0.3595506	0.2247191	0.4157303	0.9888889	0.4719101	0	0	0	0	0.7911414	0.7911414	[A/G]	178	2		3	55693508	0.7845024	0.7845024	0	0.4048086	0.04852616	0.02994874	0.5575752	0.09187316	0.9747161	0.01117329	1.057082	0.1	1.312964	0.1112452	1.132944	0.1	0	1
387	Gm02_3860736_G_A	2	3860736	1.40E-08	-0.5672871	0.3693182	0.2159091	0.4147727	0.9777778	0.4772727	0	0	0	0	0.8050427	0.8050427	[T/C]	176	4		3	66789430	0.7931973	0.7931973	0	0.4190938	0.03357496	0.02696809	0.524728	0.09017638	0.9716488	0.01646341	0.8969162	0.1	1.084223	0.1153231	0.9340646	0.1	0	1
388	Gm02_38843686_T_C	2	38843686	2.39E-10	-0.6333635	0.3567252	0.1812865	0.4619883	0.95	0.4473684	0	0	0	0	0.4716552	0.4716552	[A/G]	171	9		3	42727305	0.6106159	0.6106159	0	0.2831597	0.1298057	0.02738565	0.4788434	0.09587967	0.9506542	0.01686704	1.759218	0.1399474	1.947495	0.1859549	1.516364	0.1087418	0	1
389	Gm02_3906107_A_G	2	3906107	4.82E-09	-0.5853297	0.4195402	0.2068966	0.3735632	0.9666666	0.4770115	0	0	0	0	0.5146456	0.5146456	[T/C]	174	6		3	49803349	0.6342791	0.6342791	0	0.3736333	0.0275293	0.01669659	0.4488634	0.08285972	0.8374246	0.02113561	1.021143	0.1	1.211683	0.1027435	1.081384	0.1	0	1
390	Gm02_39299266_A_G	2	39299266	8.09E-10	-0.6143211	0.3526012	0.1907514	0.4566474	0.9611111	0.4479769	0	0	0	0	0.6266192	0.6266192	[A/G]	173	7		3	74654340	0.6933638	0.6933638	0	0.3286872	0.04784904	0.01695576	0.4389868	0.1020442	0.9720932	0.01896387	1.43526	0.1	1.716245	0.1518116	1.379084	0.1	0	1
391	Gm02_3954305_C_T	2	3954305	4.04E-09	-0.5882347	0.4114286	0.2057143	0.3828571	0.9722222	0.4857143	0	0	0	0	0.8399592	0.84	[A/G]	175	5		3	39750339	0.8164465	0.8164465	0	0.2948144	0.03727104	0.02235854	0.6445825	0.1044793	0.9929577	0.01368828	0.3054442	0.1	0.4163029	0.1	0.4332601	0.1	0	1
392	Gm02_39548191_C_A	2	39548191	3.88E-11	-0.6608525	0.4534884	0.1686047	0.377907	0.9555556	0.4622093	0	0	0	0	0.7767727	0.7774097	[A/C]	172	8		3	39709409	0.7761574	0.7761574	0	0.2317483	0.02917044	0.01565399	0.6168178	0.1452244	0.9912586	0.01634776	0.678914	0.1	0.8152257	0.1	0.7556028	0.1	0	1
393	Gm02_39722733_G_T	2	39722733	6.08E-10	-0.6188236	0.3542857	0.1885714	0.4571429	0.9722222	0.4485714	0	0	0	0	0.777553	0.7775983	[A/C]	175	5		3	74671368	0.7762706	0.7762706	0	0.3093625	0.02860163	0.01575887	0.4576266	0.1229215	0.97495	0.01700472	0.7783677	0.1	0.9377446	0.1	0.853361	0.1	0	1
394	Gm02_398525_C_A	2	398525	1	0	0	0	1	1	0	0	0	0	0	0.4775231	0.4775231	[A/C]	180	0		3	69623496	0.8770021	0.8770021	0	1	0.02340653	0.02236068	0.479834	0.02236068	0.9362614	0.01737157	0.3939868	0.1	0.4539611	0.1	0.4235082	0.1	0	1
395	Gm02_39931059_T_C	2	39931059	0.9999998	3.22E-08	0	0.005555556	0.9944444	1	0.002777778	0	0	0	0	0.8915132	0.8915132	[T/C]	180	0		3	31640438	0.9011838	0.9011838	0	1	0.02860152	0.02236068	0.5720304	0.02236068	0.9836559	0.007552845	1.171734	0.1111717	1.467048	0.1655473	1.167122	0.1	0	1
396	Gm02_40019470_G_A	2	40019470	1.45E-09	-0.6049671	0.454023	0.1954023	0.3505747	0.9666666	0.4482759	0	0	0	0	0.5373736	0.5373736	[T/C]	174	6		3	53778354	0.6464756	0.6464756	0	0.3422998	0.09394855	0.02403972	0.5213289	0.1008159	0.9466312	0.01894653	1.92767	0.2171133	2.138031	0.244901	1.655076	0.1706157	0	1
397	Gm02_4019916_A_G	2	4019916	2.21E-19	-0.9002544	0.06111111	0.01111111	0.9277778	1	0.06666667	0	0	0	0	0.7048327	0.7048327	[T/C]	180	0		3	68774484	0.7349114	0.7349114	0	0.6698433	0.01556453	0.0171211	0.709789	0.03160213	0.9865689	0.009717973	0.9901547	0.1	1.23056	0.1387235	1.000327	0.1	0	1
398	Gm02_40284206_G_A	2	40284206	5.80E-10	-0.6195831	0.3465909	0.1875	0.4659091	0.9777778	0.4403409	0	0	0	0	0.6927351	0.6927351	[T/C]	176	4		3	46722317	0.7283598	0.7283598	0	0.4050335	0.08322061	0.03640026	0.5248251	0.07262887	0.9472557	0.02105743	1.160326	0.1189106	1.508495	0.1660759	1.246033	0.1117128	0	1
399	Gm02_4069373_T_G	2	4069373	1.80E-08	-0.5629869	0.4022988	0.2183908	0.3793103	0.9666666	0.4885058	0	0	0	0	0.6773413	0.6773413	[T/G]	174	6		3	34753307	0.7201084	0.7201084	0	0.3199516	0.06534253	0.01442941	0.5689704	0.1022844	0.9552428	0.01844393	1.276246	0.1316891	1.563725	0.1716783	1.346664	0.105234	0	1
400	Gm02_40709810_G_A	2	40709810	0.9999998	3.22E-08	0.9944444	0.005555556	0	1	0.002777778	0	0	0	0	0.8823855	0.8823855	[A/G]	180	0		3	31628434	0.8931082	0.8931082	0	0.9341375	0.03098647	0.008108131	0.5602537	0.02236068	0.9780127	0.02236068	0.8425145	0.1	1.184577	0.1336722	1.015962	0.1	0	1
401	Gm02_40730869_T_C	2	40730869	0.9999998	3.22E-08	0	0.005555556	0.9944444	1	0.002777778	0	0	0	0	0.8503442	0.8503442	[A/G]	180	0		3	30695449	0.8671582	0.8671582	0	1	0.03105756	0.02236068	0.6211512	0.02236068	0.9749665	0.006719248	1.160369	0.1100934	1.450034	0.1636274	1.152329	0.1	0	1
402	Gm02_41021889_G_T	2	41021889	0.9999998	3.22E-08	0.9944444	0.005555556	0	1	0.002777778	0	0	0	0	0.6324449	0.6324449	[A/C]	180	0		3	13758374	0.7330674	0.7330674	0	0.9709133	0.02723712	0.006790561	0.3102704	0.02236068	0.9655135	0.02236068	1.132321	0.1	1.304553	0.1472107	1.000808	0.1	0	1
403	Gm02_41400852_G_A	2	41400852	0.9999998	3.22E-08	0.9944444	0.005555556	0	1	0.002777778	0	0	0	0	0.9021997	0.9021997	[T/C]	180	0		3	72801452	0.9111265	0.9111265	0	0.9647091	0.008027083	0.006291409	0.5458621	0.02236068	0.9772931	0.02236068	1.005065	0.1	1.517833	0.1712781	1.280137	0.1117226	0	1
404	Gm02_41481689_T_C	2	41481689	7.74E-11	-0.6505513	0.3699422	0.1734104	0.4566474	0.9611111	0.4566474	0	0	0	0	0.4348556	0.4348556	[A/G]	173	7		3	32668487	0.589506	0.589506	0	0.2748508	0.07754125	0.02171017	0.3936244	0.09329155	0.870784	0.02206547	1.779881	0.2311222	1.943389	0.2223589	1.555718	0.1575287	0	1
405	Gm02_41505846_A_G	2	41505846	2.53E-10	-0.632519	0.3579545	0.1818182	0.4602273	0.9777778	0.4488636	0	0	0	0	0.6830506	0.6830506	[A/G]	176	4		3	23618454	0.7231587	0.7231587	0	0.3946172	0.01402903	0.02447515	0.4973276	0.09799761	0.9737445	0.02090156	1.30914	0.1	1.660635	0.1433079	1.366304	0.1	0	1
406	Gm02_41583970_C_A	2	41583970	1.24E-10	-0.6434314	0.4514286	0.1771429	0.3714286	0.9722222	0.46	0	0	0	0	0.6932759	0.6932759	[T/G]	175	5		3	67764440	0.7286513	0.7286513	0	0.3157124	0.01815686	0.01252174	0.5189036	0.1201588	0.9735522	0.02384845	1.274762	0.1	1.614976	0.1523133	1.346538	0.1	0	1
407	Gm02_4159788_T_C	2	4159788	0.9999998	3.22E-08	0	0.005555556	0.9944444	1	0.002777778	0	0	0	0	0.8396593	0.8396593	[A/G]	180	0		3	41778447	0.8591669	0.8591669	0	1	0.02831189	0.02236068	0.5662377	0.02236068	0.9315563	0.01301985	0.6401955	0.1	0.8223943	0.1	0.8334351	0.1	0	1
408	Gm02_41788343_T_C	2	41788343	1.37E-10	-0.6419251	0.36	0.1771429	0.4628572	0.9722222	0.4485714	0	0	0	0	0.5315654	0.5315654	[A/G]	175	5		3	55607415	0.6433751	0.6433751	0	0.3803272	0.1479491	0.02715264	0.5528383	0.07930551	0.9506568	0.01840803	1.256811	0.1189258	1.441189	0.1355017	1.233256	0.1	0	1
409	Gm02_41860500_T_C	2	41860500	0.9999998	3.22E-08	0	0.005555556	0.9944444	1	0.002777778	0	0	0	0	0.80938	0.80938	[A/G]	180	0		3	45768461	0.8378602	0.8378602	0	1	0.0334509	0.02236068	0.669018	0.02236068	0.9935302	0.006478626	0.7740102	0.1	0.973176	0.1098169	0.8882028	0.1	0	1
410	Gm02_41931129_T_G	2	41931129	3.17E-10	-0.6290464	0.362069	0.183908	0.454023	0.9666666	0.454023	0	0	0	0	0.5451907	0.5451907	[A/C]	174	6		3	71758501	0.6506331	0.6506331	0	0.3264756	0.06151991	0.03061837	0.4761867	0.09639471	0.930637	0.0163007	1.702387	0.1607592	1.932431	0.1829722	1.474309	0.1	0	1
411	Gm02_41979401_T_C	2	41979401	0.9999998	3.22E-08	0	0.005555556	0.9944444	1	0.002777778	0	0	0	0	0.8104705	0.8104705	[T/C]	180	0		3	13790450	0.838598	0.838598	0	0.988369	0.02326379	0.02236068	0.4652759	0.02236068	0.9548354	0.01475648	1.280482	0.1214895	1.572398	0.1774353	1.167523	0.1	0	1
412	Gm02_4206514_A_G	2	4206514	0.9998071	2.42E-05	0	0.01675978	0.9832402	0.9944444	0.008379889	0	0	0	0	0.6103791	0.6103791	[T/C]	179	1		3	67675441	0.7209185	0.7209185	0	0.3137718	0.0375865	0.02236068	0.7517299	0.06673464	0.9860677	0.007949483	0.6173794	0.1	0.7723557	0.1	0.7479312	0.1	0	1
413	Gm02_42073855_G_A	2	42073855	0.9999998	3.33E-08	0.9944134	0.005586592	0	0.9944444	0.002793296	0	0	0	0	0.6474931	0.6474931	[A/G]	179	1		3	54701306	0.7413803	0.7413803	0	1	0.07060645	0.01155565	0.4101812	0.02236068	0.9705091	0.02236068	1.743905	0.1099698	2.024933	0.2285011	1.427216	0.1245588	0	1
414	Gm02_42204732_T_C	2	42204732	0.9999998	3.33E-08	0	0.005586592	0.9944134	0.9944444	0.002793296	0	0	0	0	0.9088136	0.9088136	[A/G]	179	1		3	58641493	0.9175813	0.9175813	0	1	0.02654985	0.02236068	0.530997	0.02236068	0.9946114	0.01029273	1.039142	0.1	1.285575	0.1450691	1.034648	0.1	0	1
415	Gm02_42355637_A_G	2	42355637	8.65E-12	-0.6827294	0.4855491	0.1560694	0.3583815	0.9611111	0.4364162	0	0	0	0	0.7500358	0.7638874	[A/G]	173	7		3	60751367	0.7681443	0.7681443	0	0.2398149	0.05195558	0.01755318	0.5813472	0.1512687	0.982769	0.01611945	0.4214767	0.1	0.4894943	0.1	0.5252247	0.1	0	1
416	Gm02_42404873_T_C	2	42404873	3.47E-11	-0.6625108	0.3409091	0.1647727	0.4943182	0.9777778	0.4232955	0	0	0	0	0.7558385	0.7558385	[T/C]	176	4		3	71798410	0.7634595	0.7634595	0	0.3192203	0.0724401	0.01798971	0.53612	0.1159793	0.9656976	0.01859156	0.6600074	0.1	0.7513202	0.1	0.7294647	0.1	0	1
417	Gm02_42650889_T_C	2	42650889	1.63E-11	-0.6735547	0.3409091	0.1590909	0.5	0.9777778	0.4204545	0	0	0	0	0.8218095	0.8230704	[T/C]	176	4		3	25704409	0.8049096	0.8049096	0	0.3097759	0.006045634	0.01823608	0.5764165	0.1169932	0.9878291	0.0158166	0.6578941	0.1301713	0.8704153	0.1516104	0.8407201	0.1303136	0	1
418	Gm02_42737643_C_T	2	42737643	0.9999998	3.22E-08	0.9944444	0.005555556	0	1	0.002777778	0	0	0	0	0.5533243	0.5533243	[A/G]	180	0		3	34795490	0.6894128	0.6894128	0	0.4896827	0.02385416	0.007189513	0.1685564	0.02236068	0.9584278	0.02236068	1.339526	0.1217349	1.474153	0.1663491	1.080335	0.1	0	1
419	Gm02_42788887_A_G	2	42788887	1.05E-10	-0.6460045	0.3333333	0.1724138	0.4942529	0.9666666	0.4195402	0	0	0	0	0.4659916	0.4676874	[T/C]	174	6		3	18769469	0.6083828	0.6083828	0	0.3159778	0.148432	0.01476549	0.4582507	0.0832853	0.959418	0.02870868	1.861105	0.1763408	1.934943	0.205306	1.409743	0.1164141	0	1
420	Gm02_4283009_G_A	2	4283009	0.9999831	2.13E-06	0	0.01117318	0.9888268	0.9944444	0.005586592	0	0	0	0	0.652842	0.652842	[T/C]	179	1		3	33739396	0.7443443	0.7443443	0	0.4013487	0.03708883	0.02236068	0.7417765	0.05745162	0.9956416	0.005801377	1.11673	0.105953	1.449939	0.1605714	1.265552	0.1	0	1
421	Gm02_42844384_T_C	2	42844384	1	0	0	0	1	1	0	0	0	0	0	0.5118521	0.5118521	[A/G]	180	0		3	73615387	0.9039531	0.9039531	0	1	0.02437751	0.02236068	0.499739	0.02236068	0.9751005	0.009544192	1.046134	0.1	1.286909	0.1452197	1.020942	0.1	0	1
422	Gm02_42928916_T_C	2	42928916	1	0	0	0	1	0.9888889	0	0	0	0	0	0.4432331	0.4432331	[A/G]	178	2		3	21698459	0.8491367	0.8491367	0	1	0.02431654	0.02236068	0.4984891	0.02236068	0.9726616	0.008951312	1.27843	0.1212948	1.593948	0.1798672	1.223131	0.1	0	1
423	Gm02_43117347_T_C	2	43117347	2.95E-10	-0.6301402	0.3391813	0.1812865	0.4795322	0.95	0.4298246	0	0	0	0	0.5730469	0.5785623	[T/C]	171	9		3	71651350	0.6682274	0.6682274	0	0.2238693	0.04565225	0.02327746	0.3942556	0.1324399	0.9753125	0.01599813	2.051556	0.1852195	2.215005	0.3058841	1.424461	0.1	0	1
424	Gm02_43139891_G_A	2	43139891	1	0	1	0	0	0.9944444	0	0	0	0	0	0.5260611	0.5260611	[A/G]	179	1		3	29771363	0.9148956	0.9148956	0	1	0.01878104	0.01306656	0.4971253	0.02236068	0.9754695	0.02236068	0.5849999	0.1	0.7022558	0.1	0.621913	0.1	0	1
425	Gm02_4319761_C_T	2	4319761	0.9998071	2.42E-05	0	0.01675978	0.9832402	0.9944444	0.008379889	0	0	0	0	0.7596797	0.7596797	[T/C]	179	1		3	63676349	0.8059872	0.8059872	0	0.4734566	0.03419721	0.02236068	0.6839443	0.0577576	0.9869155	0.006233744	1.165257	0.1105572	1.497584	0.1641036	1.262165	0.1	0	1
426	Gm02_43641969_C_A	2	43641969	1	0	1	0	0	0.9944444	0	0	0	0	0	0.2365605	0.2365605	[A/C]	179	1		3	38743502	0.6376797	0.6376797	0	0.8852474	0.1879082	0.01418053	0.583803	0.02236068	0.9796977	0.02236068	2.097367	0.207307	2.65138	0.2991918	1.841259	0.1606939	0	1
427	Gm02_43725963_A_G	2	43725963	1	0	0	0	1	1	0	0	0	0	0	0.5074642	0.5074642	[A/G]	180	0		3	36673488	0.9005513	0.9005513	0	1	0.02432762	0.02236068	0.4987163	0.02236068	0.973105	0.01156545	0.620747	0.1	0.7373666	0.1	0.6379082	0.1	0	1
428	Gm02_43777700_A_G	2	43777700	1	0	0	0	1	0.9944444	0	0	0	0	0	0.5147853	0.5147853	[A/G]	179	1		3	46650414	0.906221	0.906221	0	1	0.02450008	0.02236068	0.5022516	0.02236068	0.9800032	0.01067636	1.09092	0.1035042	1.345778	0.1518627	1.060242	0.1	0	1
429	Gm02_43889571_T_C	2	43889571	1	0	0	0	1	1	0	0	0	0	0	0.5120285	0.5120285	[T/C]	180	0		3	53702454	0.9040896	0.9040896	0	1	0.02445949	0.02236068	0.5014195	0.02236068	0.9783795	0.01179654	0.7116271	0.1	0.8530964	0.1	0.7214801	0.1	0	1
430	Gm02_43952429_A_G	2	43952429	1	0	1	0	0	1	0	0	0	0	0	0.4822657	0.4822657	[T/C]	180	0		3	37669447	0.8807753	0.8807753	0	1	0.03725307	0.01140248	0.5065922	0.02236068	0.9759313	0.02236068	0.986131	0.1	1.20909	0.1364383	0.9694152	0.1	0	1
431	Gm02_44033150_T_C	2	44033150	5.09E-10	-0.6216209	0.4342857	0.1885714	0.3771428	0.9722222	0.4714286	0	0	0	0	0.7903441	0.7941636	[A/G]	175	5		3	18804478	0.7863703	0.7863703	0	0.3021562	0.03450867	0.02061217	0.6251695	0.1024377	0.9758012	0.01360556	0.6360863	0.1	0.8048704	0.110676	0.7611904	0.1	0	1
432	Gm02_44114374_C_A	2	44114374	0.9999998	3.22E-08	0.9944444	0.005555556	0	1	0.002777778	0	0	0	0	0.5423768	0.5423768	[A/C]	180	0		3	10752372	0.6833037	0.6833037	0	0.4886612	0.04496628	0.007818195	0.1924388	0.02236068	0.959622	0.02236068	1.611109	0.1032144	1.945085	0.2194908	1.407206	0.1228124	0	1
433	Gm02_44156636_G_T	2	44156636	3.42E-09	-0.5910134	0.3615819	0.2033898	0.4350283	0.9833333	0.4632768	0	0	0	0	0.7961236	0.7961236	[A/C]	177	3		3	14751424	0.7875881	0.7875881	0	0.3483644	0.02062329	0.01791794	0.521335	0.1101877	0.9723256	0.01927168	0.9002263	0.1	1.13824	0.1082022	1.008328	0.1	0	1
434	Gm02_44190678_C_T	2	44190678	8.85E-09	-0.5751445	0.36	0.2114286	0.4285714	0.9722222	0.4657143	0	0	0	0	0.6859118	0.6859118	[T/C]	175	5		3	15810306	0.7246916	0.7246916	0	0.3895724	0.02762335	0.01822219	0.4527683	0.090909	0.9779971	0.02145527	1.630588	0.1542008	1.985974	0.1977193	1.502341	0.1225736	0	1
435	Gm02_44256235_A_G	2	44256235	1.11E-08	-0.571337	0.416185	0.2138728	0.3699422	0.9611111	0.4768786	0	0	0	0	0.6628923	0.6628923	[T/C]	173	7		3	61721462	0.7124338	0.7124338	0	0.2802581	0.01175303	0.01220371	0.5312451	0.1360822	0.9644288	0.01848374	1.306609	0.1438942	1.687745	0.22764	1.412029	0.134327	0	1
436	Gm02_4430768_C_T	2	4430768	0.9998071	2.42E-05	0.9832402	0.01675978	0	0.9944444	0.008379889	0	0	0	0	0.78391	0.78391	[T/C]	179	1		3	70620497	0.8211367	0.8211367	0	0.4254885	0.0012766	0.005543306	0.3292491	0.0715381	0.9664624	0.02236068	0.7858109	0.1	0.8503973	0.1	0.6907015	0.1	0	1
437	Gm02_44354376_T_C	2	44354376	7.10E-19	-0.8873388	0.05555556	0.01111111	0.9333333	1	0.06111111	0	0	0	0	0.6529409	0.6529409	[A/G]	180	0		3	53649482	0.7071792	0.7071792	0	0.5427175	0.03853157	0.01719448	0.781618	0.02721667	0.9682735	0.00717608	1.149763	0.1021116	1.198854	0.1328944	1.065728	0.1	0	1
438	Gm02_4439399_T_C	2	4439399	0.9999831	2.13E-06	0.9888268	0.01117318	0	0.9944444	0.005586592	0	0	0	0	0.7784594	0.7784594	[A/G]	179	1		3	42726433	0.8176712	0.8176712	0	0.438978	0.006061045	0.00629164	0.3459456	0.07113469	0.9672973	0.02236068	0.8842951	0.1	1.021782	0.1118773	0.8244442	0.1	0	1
439	Gm02_44401175_C_T	2	44401175	2.26E-22	-0.9729562	0.05586592	0	0.9441341	0.9944444	0.05586592	0	0	0	0	0.5225577	0.5225577	[A/G]	179	1		3	62635395	0.6721528	0.6721528	0	0.2188787	0.1200458	0.1750498	0.5521352	0.02236068	0.9842246	0.00668136	0.6690977	0.1	0.8926232	0.100727	0.8451396	0.1	0	1
440	Gm02_44461839_G_A	2	44461839	2.84E-08	-0.5551234	0.4685714	0.2171429	0.3142857	0.9722222	0.4228571	0	0	0	0	0.6817724	0.6817724	[A/G]	175	5		3	42751329	0.7224748	0.7224748	0	0.3528537	0.08654352	0.02349539	0.5716213	0.0874941	0.936951	0.01604163	1.06522	0.1	1.245378	0.1113269	1.075372	0.1	0	1
441	Gm02_44510528_T_C	2	44510528	7.09E-09	-0.5788787	0.4147727	0.2102273	0.375	0.9777778	0.4801136	0	0	0	0	0.6887009	0.6887009	[A/G]	176	4		3	36663481	0.7261888	0.7261888	0	0.3515279	0.03336482	0.0139466	0.4642765	0.1086359	0.9314411	0.01550805	0.8216884	0.1	0.8183647	0.1	0.653139	0.1	0	1
442	Gm02_44574256_A_G	2	44574256	1	0	1	0	0	1	0	0	0	0	0	0.4533709	0.4533709	[T/C]	180	0		3	53768392	0.8574906	0.8574906	0	1	0.06127203	0.008723536	0.5189019	0.02236068	0.9765318	0.02236068	0.9053892	0.1	1.106259	0.1248345	0.9015139	0.1	0	1
443	Gm02_44620331_A_G	2	44620331	0.9999998	3.22E-08	0.9944444	0.005555556	0	1	0.002777778	0	0	0	0	0.5676948	0.5676948	[A/G]	180	0		3	38745429	0.6973897	0.6973897	0	1	0.1293482	0.01483422	0.5056432	0.02236068	0.9752821	0.02236068	1.683247	0.1280719	2.086947	0.235499	1.507049	0.1315261	0	1
444	Gm02_447495_G_A	2	447495	7.63E-09	-0.5776425	0.3099415	0.2046784	0.4853801	0.95	0.4122807	0	0	0	0	0.7249252	0.7249252	[A/G]	171	9		3	31660467	0.7459552	0.7459552	0	0.290093	0.08082357	0.02285114	0.5894523	0.1274824	0.9852164	0.00894424	0.7584015	0.1	0.9251535	0.1	0.8796651	0.1	0	1
445	Gm02_44778963_T_C	2	44778963	7.96E-08	-0.5368001	0.2914286	0.2228571	0.4857143	0.9722222	0.4028572	0	0	0	0	0.7504299	0.7504299	[A/G]	175	5		3	55714311	0.7603438	0.7603438	0	0.3425215	0.06011313	0.01969493	0.5399976	0.1142167	0.9781513	0.01370331	0.9506869	0.1	1.181019	0.1	1.053304	0.1	0	1
446	Gm02_44863895_G_T	2	44863895	1.96E-08	-0.5615305	0.283237	0.2080925	0.5086705	0.9611111	0.3872832	0	0	0	0	0.4490985	0.4500894	[A/C]	173	7		3	29681484	0.5983585	0.5983585	0	0.2849711	0.1850887	0.0339502	0.5184795	0.08304088	0.992146	0.01574283	1.444959	0.1	1.429971	0.1302111	1.09202	0.1	0	1
447	Gm02_4487187_A_C	2	4487187	0.9999998	3.22E-08	0	0.005555556	0.9944444	1	0.002777778	0	0	0	0	0.5931607	0.5931607	[T/G]	180	0		3	58717475	0.7114444	0.7114444	0	0.8251696	0.01942248	0.02236068	0.3884495	0.02236068	0.8204646	0.02274397	0.5876615	0.1	0.7353353	0.1	0.7233681	0.1	0	1
448	Gm02_44923400_G_T	2	44923400	4.02E-08	-0.5490162	0.4142012	0.2248521	0.3609467	0.9388889	0.4733728	0	0	0	0	0.65966	0.65966	[A/C]	169	11		3	59719418	0.7107246	0.7107246	0	0.2438626	0.0679849	0.02166315	0.6203557	0.1259149	0.9672219	0.0163235	0.6558019	0.1	1.044614	0.1214981	1.101715	0.1	0	1
449	Gm02_45051600_A_G	2	45051600	4.35E-08	-0.5476183	0.3491124	0.2248521	0.4260355	0.9388889	0.4615385	0	0	0	0	0.6033155	0.6033155	[A/G]	169	11		3	71648348	0.6811812	0.6811812	0	0.3485385	0.05919027	0.02464298	0.4543534	0.08873418	0.961656	0.02863993	1.505664	0.1566806	1.783202	0.182334	1.350969	0.1224573	0	1
450	Gm02_45088385_T_C	2	45088385	1	0	1	0	0	1	0	0	0	0	0	0.4297912	0.4297912	[T/C]	180	0		3	29795405	0.8378905	0.8378905	0	1	0.07314023	0.01709594	0.5249844	0.02236068	0.9768285	0.02236068	0.8587168	0.1	1.046986	0.1181458	0.8618528	0.1	0	1
451	Gm02_45162941_A_G	2	45162941	1	0	1	0	0	1	0	0	0	0	0	0.543353	0.543353	[T/C]	180	0		3	68612428	0.9280818	0.9280818	0	1	0.01667633	0.009687404	0.4960466	0.02236068	0.9754169	0.02236068	0.5083452	0.1	0.6067755	0.1	0.5519215	0.1	0	1
452	Gm02_45183828_C_T	2	45183828	1.24E-07	-0.5287243	0.283237	0.2254335	0.4913295	0.9611111	0.3959537	0	0	0	0	0.6271912	0.6271912	[A/G]	173	7		3	37601436	0.6936632	0.6936632	0	0.330798	0.05394591	0.01948303	0.4616187	0.1037562	0.9835441	0.01936433	1.276309	0.1147184	1.55457	0.1409951	1.265393	0.1	0	1
453	Gm02_45289939_A_G	2	45289939	1.09E-07	-0.5311674	0.502924	0.2222222	0.2748538	0.95	0.3859649	0	0	0	0	0.7827551	0.7827551	[T/C]	171	9		3	54636305	0.7793794	0.7793794	0	0.2996069	0.02043677	0.01817599	0.5254576	0.1404949	0.9914575	0.01504222	0.8514339	0.1	0.9393473	0.1047081	0.8123657	0.1	0	1
454	Gm02_45366539_A_G	2	45366539	1.66E-09	-0.6027768	0.5059524	0.1904762	0.3035714	0.9333333	0.3988095	0	0	0	0	0.6823649	0.6823649	[T/C]	168	12		3	30732338	0.7227918	0.7227918	0	0.3116288	0.04531116	0.02548572	0.5556493	0.08544537	0.907041	0.02731433	1.168773	0.1	1.4699	0.1288386	1.338851	0.1	0	1
455	Gm02_45445720_T_C	2	45445720	6.43E-09	-0.5805179	0.5146199	0.1988304	0.2865497	0.95	0.3859649	0	0	0	0	0.7090026	0.7090026	[T/C]	171	9		3	71766324	0.7371856	0.7371856	0	0.262448	0.09141637	0.02394881	0.4703379	0.1204308	0.9670019	0.01703433	0.8055927	0.1	0.7377607	0.1000739	0.569543	0.1	0	1
456	Gm02_45533271_C_A	2	45533271	7.80E-08	-0.5371712	0.2774566	0.2196532	0.5028902	0.9611111	0.3872832	0	0	0	0	0.7560787	0.7560787	[T/G]	173	7		3	74619342	0.7635985	0.7635985	0	0.3031446	0.04062896	0.02212811	0.5691825	0.120174	0.9775159	0.01452523	1.106881	0.101707	1.471174	0.1331243	1.314574	0.1	0	1
457	Gm02_45596920_A_G	2	45596920	3.87E-10	-0.6259117	0.497076	0.1812865	0.3216374	0.95	0.4122807	0	0	0	0	0.837697	0.837697	[T/C]	171	9		3	15742395	0.8148425	0.8148425	0	0.258972	0.02729108	0.03207783	0.7087116	0.08866446	0.9881433	0.01923585	0.2158471	0.1	0.3242107	0.1	0.4015118	0.1	0	1
458	Gm02_45602331_C_T	2	45602331	1.24E-08	-0.5693765	0.2865497	0.2046784	0.508772	0.95	0.3888889	0	0	0	0	0.7996979	0.7997307	[A/G]	171	9		3	34660452	0.789843	0.789843	0	0.2472548	0.04488665	0.02569115	0.643608	0.1221141	0.9793448	0.01367168	0.3303362	0.1	0.4356092	0.1	0.4883828	0.1	0	1
459	Gm02_45805567_A_G	2	45805567	8.27E-08	-0.536121	0.4912281	0.2222222	0.2865497	0.95	0.3976608	0	0	0	0	0.7811048	0.7811048	[A/G]	171	9		3	45740316	0.7783812	0.7783812	0	0.3385127	0.02900655	0.02777386	0.571833	0.1038144	0.9821982	0.01741161	1.26273	0.1	1.563812	0.1352374	1.282385	0.1	0	1
460	Gm02_45940601_T_C	2	45940601	5.08E-21	-0.9407591	0.06179775	0.005617978	0.9325843	0.9888889	0.06460674	0	0	0	0	0.7329676	0.7329676	[A/G]	178	2		3	13783496	0.7504427	0.7504427	0	0.4013559	0.04155809	0.02393701	0.6840795	0.06766175	0.9854248	0.007420062	1.537757	0.133553	1.844965	0.2037306	1.497967	0.1046557	0	1
461	Gm02_46023727_T_C	2	46023727	2.16E-19	-0.9004992	0.06145252	0.01117318	0.9273743	0.9944444	0.06703911	0	0	0	0	0.6904737	0.6904737	[A/G]	179	1		3	48728399	0.727142	0.727142	0	0.4822739	0.0474444	0.02118483	0.5975555	0.06846044	0.9723902	0.009261941	1.698438	0.142904	1.883449	0.21155	1.418266	0.1	0	1
462	Gm02_46060359_C_A	2	46060359	5.24E-21	-0.9404243	0.9329609	0.005586592	0.06145252	0.9944444	0.06424581	0	0	0	0	0.5942684	0.5942684	[A/C]	179	1		3	13678504	0.6764515	0.6764515	0	0.7398886	0.0172253	0.01323916	0.4761708	0.02236068	0.8114924	0.02295988	0.6979992	0.1	0.7158056	0.1	0.5780469	0.1	0	1
463	Gm02_46187810_C_T	2	46187810	2.21E-19	-0.9002544	0.06111111	0.01111111	0.9277778	1	0.06666667	0	0	0	0	0.6140445	0.6140445	[A/G]	180	0		3	15662465	0.6867883	0.6867883	0	0.6178657	0.1135142	0.02239713	0.5550619	0.04906626	0.9639507	0.008422012	1.569643	0.1387089	1.734838	0.1926125	1.346038	0.120329	0	1
464	Gm02_4618881_T_C	2	4618881	0.9999998	3.22E-08	0.9944444	0.005555556	0	1	0.002777778	0	0	0	0	0.6076657	0.6076657	[A/G]	180	0		3	53680411	0.7194259	0.7194259	0	0.7991542	0.0228249	0.007590973	0.2621848	0.02236068	0.9631093	0.02236068	1.297243	0.1	1.600507	0.1806073	1.216342	0.106155	0	1
465	Gm02_46243447_G_A	2	46243447	0.9999998	3.22E-08	0.9944444	0.005555556	0	1	0.002777778	0	0	0	0	0.5214849	0.5214849	[T/C]	180	0		3	58796355	0.6715453	0.6715453	0	0.6656495	0.1402328	0.01379885	0.3809286	0.02236068	0.9690464	0.02236068	1.070147	0.1375087	1.193621	0.1346927	0.9183463	0.1	0	1
466	Gm02_46288368_G_A	2	46288368	3.69E-08	-0.550521	0.4137931	0.2241379	0.362069	0.9666666	0.4741379	0	0	0	0	0.6514354	0.6514354	[T/C]	174	6		3	43775470	0.7063861	0.7063861	0	0.3325657	0.1551398	0.02932406	0.5683202	0.09491619	0.9586985	0.01656755	0.5580087	0.1	0.5857588	0.1	0.552313	0.1	0	1
467	Gm02_46504621_T_C	2	46504621	1.08E-07	-0.5312527	0.3532934	0.2335329	0.4131736	0.9277778	0.4700599	0	0	0	0	0.5924042	0.629703	[T/C]	167	13		3	63745413	0.6949781	0.6949781	0	0.2681928	0.126978	0.03166311	0.4568535	0.09133627	0.9452478	0.02218979	0.616697	0.1	0.5636607	0.1	0.4224301	0.1	0	1
468	Gm02_46555984_C_T	2	46555984	4.34E-07	-0.5053381	0.3908046	0.2471264	0.362069	0.9666666	0.4856322	0	0	0	0	0.5351099	0.5351099	[A/G]	174	6		3	47685329	0.6452684	0.6452684	0	0.3208804	0.1261573	0.02388552	0.5294038	0.1017833	0.9633261	0.01342154	1.252253	0.1	1.421046	0.1274136	1.203367	0.1	0	1
469	Gm02_46630927_G_A	2	46630927	0.9999998	3.22E-08	0.9944444	0.005555556	0	1	0.002777778	0	0	0	0	0.4684074	0.4684074	[A/G]	180	0		3	74685496	0.6408303	0.6408303	0	0.3758807	0.02005754	0.007847427	0.133604	0.02236068	0.9566802	0.02236068	0.820337	0.1	0.9182186	0.1036153	0.7459197	0.1	0	1
470	Gm02_46778366_G_A	2	46778366	4.56E-07	-0.504407	0.4597701	0.2413793	0.2988506	0.9666666	0.4195402	0	0	0	0	0.4892973	0.4965289	[T/C]	174	6		3	53798385	0.6244155	0.6244155	0	0.3289103	0.1153706	0.01915942	0.4591895	0.08238484	0.8289971	0.03004934	1.081546	0.1	1.156002	0.1113489	1.07611	0.1	0	1
471	Gm02_46855228_G_A	2	46855228	6.25E-07	-0.4983419	0.4682081	0.2427746	0.2890173	0.9611111	0.4104046	0	0	0	0	0.5431311	0.5431311	[T/C]	173	7		3	60669494	0.6495394	0.6495394	0	0.3001897	0.08220997	0.01861845	0.4645238	0.1087389	0.956003	0.01804243	1.482571	0.1142812	1.61559	0.1599505	1.312549	0.1055383	0	1
472	Gm02_4688093_C_A	2	4688093	1	0	1	0	0	1	0	0	0	0	0	0.253116	0.253116	[T/G]	180	0		3	61794362	0.6592926	0.6592926	0	0.8468796	0.2231055	0.01632518	0.6018416	0.02236068	0.9805776	0.02236068	1.128891	0.1060535	1.391727	0.1570478	1.087487	0.1	0	1
473	Gm02_47051470_C_T	2	47051470	1.88E-06	-0.4766217	0.4566474	0.2543353	0.2890173	0.9611111	0.416185	0	0	0	0	0.7621112	0.7621112	[A/G]	173	7		3	14732394	0.7671053	0.7671053	0	0.3056897	0.02653501	0.01344236	0.5176755	0.1180101	0.9616917	0.02724048	0.9902843	0.1	1.239794	0.1022964	1.079617	0.1	0	1
474	Gm02_47064977_G_A	2	47064977	1	0	1	0	0	0.9944444	0	0	0	0	0	0.4629619	0.4629619	[T/C]	179	1		3	44770413	0.8653011	0.8653011	0	1	0.05196266	0.01449536	0.5141309	0.02236068	0.976299	0.02236068	0.8387517	0.1	1.021669	0.1152891	0.8447888	0.1	0	1
475	Gm02_47125519_G_A	2	47125519	4.82E-06	-0.4572536	0.4571429	0.2628571	0.28	0.9722222	0.4114286	0	0	0	0	0.7220324	0.726469	[A/G]	175	5		3	32626484	0.7468134	0.7468134	0	0.3279836	0.1044793	0.02307945	0.5671948	0.1076569	0.9785144	0.0177517	0.7094675	0.1	0.808866	0.1	0.7565079	0.1	0	1
476	Gm02_47268207_C_T	2	47268207	1.52E-06	-0.4808075	0.454023	0.2528736	0.2931035	0.9666666	0.4195402	0	0	0	0	0.7261838	0.7525377	[T/C]	174	6		3	73719366	0.7615551	0.7615551	0	0.3097833	0.05413195	0.01998558	0.4939187	0.1182816	0.9426475	0.02657083	0.3357904	0.1	0.3572624	0.1	0.3523532	0.1	0	1
477	Gm02_47314350_T_C	2	47314350	0.9999998	3.22E-08	0	0.005555556	0.9944444	1	0.002777778	0	0	0	0	0.4855416	0.4855416	[T/C]	180	0		3	30726483	0.6509054	0.6509054	0	0.4238994	0.04299091	0.02236068	0.8598182	0.02236068	0.9819478	0.006450323	1.168692	0.1108831	1.474874	0.1664304	1.194372	0.1	0	1
478	Gm02_47394316_A_G	2	47394316	6.13E-18	-0.8630126	0.06145252	0.01675978	0.9217877	0.9944444	0.0698324	0	0	0	0	0.7011374	0.7011374	[A/G]	179	1		3	54770495	0.7329032	0.7329032	0	0.5199179	0.02743672	0.02177542	0.6124882	0.05964782	0.9643287	0.00802451	1.725186	0.151077	2.079413	0.2258686	1.637758	0.1262422	0	1
479	Gm02_47515175_G_A	2	47515175	0.9999998	3.22E-08	0.9944444	0.005555556	0	1	0.002777778	0	0	0	0	0.5620077	0.5620077	[T/C]	180	0		3	14719436	0.6942379	0.6942379	0	0.4966044	0.003762633	0.006403103	0.1466048	0.02236068	0.9573302	0.02236068	0.8371377	0.1002635	0.8417227	0.1	0.6621618	0.1	0	1
480	Gm02_47528737_C_T	2	47528737	1	0	1	0	0	0.9944444	0	0	0	0	0	0.4297912	0.4297912	[T/C]	179	1		3	21765443	0.8378905	0.8378905	0	1	0.07441483	0.01411354	0.5256376	0.02236068	0.9768603	0.02236068	1.003908	0.1	1.231778	0.1389985	0.9842513	0.1	0	1
481	Gm02_47790307_C_T	2	47790307	4.08E-07	-0.5065157	0.4078212	0.2458101	0.3463687	0.9944444	0.4692737	0	0	0	0	0.6867139	0.6867139	[A/G]	179	1		3	14626450	0.7251219	0.7251219	0	0.399527	0.02546751	0.01763871	0.4699402	0.09361102	0.9845284	0.01617151	1.442937	0.1179872	1.716816	0.1582276	1.304868	0.1	0	1
482	Gm02_47853972_T_C	2	47853972	1	0	1	0	0	1	0	0	0	0	0	0.498812	0.498812	[A/G]	180	0		3	22773475	0.8938093	0.8938093	0	1	0.0299092	0.007763343	0.5028285	0.02236068	0.9757477	0.02236068	1.010592	0.1177873	1.240312	0.1399616	0.989819	0.1	0	1
483	Gm02_4785649_G_T	2	4785649	8.77E-08	-0.5350536	0.3081395	0.2267442	0.4651163	0.9555556	0.4215116	0	0	0	0	0.7675767	0.7675767	[T/G]	172	8		3	63770324	0.7703121	0.7703121	0	0.2639225	0.02691348	0.01193545	0.5692971	0.1490506	0.9880244	0.009604761	0.7785736	0.1	1.034068	0.1203167	0.9416356	0.1	0	1
484	Gm02_47991459_G_A	2	47991459	5.47E-07	-0.5008966	0.3446328	0.2485876	0.4067796	0.9833333	0.4689265	0	0	0	0	0.6719158	0.6719158	[T/C]	177	3		3	41677363	0.7172196	0.7172196	0	0.4027682	0.02508743	0.01420037	0.4733037	0.09708354	0.9729636	0.01947542	1.673553	0.175675	2.057893	0.2362936	1.588839	0.1402716	0	1
485	Gm02_48054859_C_T	2	48054859	3.97E-08	-0.5492072	0.3505747	0.2241379	0.4252874	0.9666666	0.4626437	0	0	0	0	0.7346187	0.7346187	[A/G]	174	6		3	42670439	0.7513693	0.7513693	0	0.3135962	0.04563272	0.02423662	0.5462695	0.1078431	0.9325114	0.01532223	0.6275709	0.1	0.7698552	0.1	0.7533944	0.1	0	1
486	Gm02_48185680_G_A	2	48185680	5.53E-08	-0.543331	0.3522727	0.2272727	0.4204545	0.9777778	0.4659091	0	0	0	0	0.7923887	0.792787	[A/G]	176	4		3	49691508	0.785518	0.785518	0	0.3337243	0.06058994	0.01792895	0.4494651	0.09859694	0.9915648	0.0157838	1.096767	0.1	1.211207	0.1127666	0.8938849	0.1	0	1
487	Gm02_48248895_A_C	2	48248895	5.24E-21	-0.9404243	0.06145252	0.005586592	0.9329609	0.9944444	0.06424581	0	0	0	0	0.6110011	0.6110011	[T/G]	179	1		3	45722329	0.6851977	0.6851977	0	0.7387522	0.07348034	0.02018983	0.3878232	0.02236068	0.9038471	0.02899192	2.288903	0.1943835	2.551012	0.2878658	1.993353	0.1827694	0	1
488	Gm02_48382122_G_A	2	48382122	0.9999998	3.22E-08	0.9944444	0.005555556	0	1	0.002777778	0	0	0	0	0.5632073	0.5632073	[A/G]	180	0		3	47626353	0.6949033	0.6949033	0	0.5547166	0.03076595	0.009108976	0.2053334	0.02236068	0.9602666	0.02236068	1.575574	0.1	1.903573	0.2148064	1.383625	0.1207545	0	1
489	Gm02_4848464_G_A	2	4848464	5.24E-21	-0.9404243	0.9329609	0.005586592	0.06145252	0.9944444	0.06424581	0	0	0	0	0.8996251	0.8996251	[T/C]	179	1		3	19797333	0.8632448	0.8632448	0	1	0.02114514	0.01295326	0.3968399	0.02236068	0.9727721	0.01709854	1.047368	0.1	1.399793	0.157958	1.01114	0.1	0	1
490	Gm02_48583877_A_C	2	48583877	5.41E-21	-0.9400817	0.9333333	0.005555556	0.06111111	1	0.06388889	0	0	0	0	0.7225422	0.7225422	[T/G]	180	0		3	66712460	0.7446334	0.7446334	0	1	0.0247703	0.006622188	0.3249654	0.02236068	0.9675727	0.01771971	1.244557	0.1	1.500801	0.1693561	1.228336	0.1	0	1
491	Gm02_48594877_C_T	2	48594877	8.42E-23	-0.9829347	0.06145252	0	0.9385475	0.9944444	0.06145252	0	0	0	0	0.5774266	0.5774266	[T/C]	179	1		3	14785498	0.7027704	0.7027704	0	0.2310559	0.09211549	0.1710911	0.5390972	0.02236068	0.9860789	0.007843317	0.6065564	0.1	0.8165225	0.1	0.797179	0.1	0	1
492	Gm02_48702118_T_G	2	48702118	3.36E-08	-0.5521794	0.3542857	0.2228571	0.4228571	0.9722222	0.4657143	0	0	0	0	0.7986364	0.7986364	[A/C]	175	5		3	44723502	0.7891571	0.7891571	0	0.30632	0.03556538	0.01367881	0.4221131	0.112512	0.9739732	0.01788741	0.7374262	0.1	0.7328355	0.1	0.5580907	0.1	0	1
493	Gm02_48821067_T_C	2	48821067	3.38E-07	-0.5100819	0.3522727	0.2443182	0.4034091	0.9777778	0.4744318	0	0	0	0	0.5028846	0.5046957	[T/C]	176	4		3	13612434	0.6288794	0.6288794	0	0.3832574	0.04251749	0.01744169	0.4122064	0.079018	0.8640737	0.03244089	1.80146	0.1605012	2.119267	0.1984346	1.666693	0.1320449	0	1
494	Gm02_48874048_G_A	2	48874048	5.84E-09	-0.5821334	0.422619	0.2083333	0.3690476	0.9333333	0.4732143	0	0	0	0	0.7539034	0.7539034	[A/G]	168	12		3	15739307	0.7623419	0.7623419	0	0.3080521	0.06142522	0.03122479	0.5842216	0.1111634	0.96817	0.01347407	0.5643098	0.1	0.6878327	0.1	0.6598063	0.1	0	1
495	Gm02_48986653_A_C	2	48986653	1	0	1	0	0	0.9944444	0	0	0	0	0	0.3838119	0.3838119	[T/G]	179	1		3	65774481	0.7976792	0.7976792	0	0.9623826	0.1171475	0.01601281	0.5475381	0.02236068	0.9779287	0.02236068	0.515002	0.1	0.6150451	0.1	0.5580594	0.1	0	1
496	Gm02_49069634_C_T	2	49069634	6.29E-08	-0.5410432	0.4171429	0.2285714	0.3542857	0.9722222	0.4685714	0	0	0	0	0.6573648	0.6573648	[A/G]	175	5		3	63793346	0.7095124	0.7095124	0	0.3322634	0.04036635	0.01395714	0.5003949	0.123596	0.9595216	0.01458552	1.278767	0.1043402	1.561985	0.1365652	1.295203	0.1	0	1
497	Gm02_4909353_C_T	2	4909353	1	0	0	0	1	0.9944444	0	0	0	0	0	0.4888791	0.4888791	[T/C]	179	1		3	53624476	0.8860084	0.8860084	0	1	0.02412043	0.02236068	0.4944688	0.02236068	0.9648173	0.01236044	0.8948122	0.1	1.089293	0.1229199	0.8868701	0.1	0	1
498	Gm02_49126947_T_C	2	49126947	3.86E-09	-0.5890076	0.3488372	0.2034884	0.4476744	0.9555556	0.4505814	0	0	0	0	0.7821383	0.7821383	[A/G]	172	8		3	38774310	0.7790059	0.7790059	0	0.2829661	0.05226819	0.02001738	0.6106399	0.1147356	0.9760385	0.01439594	0.6269128	0.1	0.7642573	0.1	0.7462947	0.1	0	1
499	Gm02_49276771_G_A	2	49276771	1	0	1	0	0	0.9777778	0	0	0	0	0	0.1554783	0.1554783	[T/C]	176	4		3	72697428	0.5065592	0.5065592	0	0.5412527	0.4525063	0.02695144	0.7194095	0.02236068	0.9863126	0.02236068	0.7508781	0.1	0.9105416	0.102749	0.7689356	0.1	0	1
500	Gm02_49388210_T_G	2	49388210	0.9970607	-0.000368396	0.9944444	0	0.005555556	1	0.005555556	0	0	0	0	0.8793767	0.8793767	[A/C]	180	0		3	72740303	0.8905215	0.8905215	0	1	0.007934497	0.007831258	0.4939549	0.02236068	0.9799752	0.02236068	0.5805417	0.1	0.5788532	0.1	0.4325756	0.1	0	1
501	Gm02_49540930_T_C	2	49540930	1	0	1	0	0	1	0	0	0	0	0	0.5224203	0.5224203	[T/C]	180	0		3	38620345	0.9121019	0.9121019	0	1	0.000930087	0.005413793	0.4879767	0.02236068	0.9750233	0.02236068	0.9986271	0.1	1.225036	0.1382377	0.9798479	0.1	0	1
502	Gm02_4957187_A_G	2	4957187	5.41E-21	-0.9400817	0.06111111	0.005555556	0.9333333	1	0.06388889	0	0	0	0	0.8961029	0.8961029	[T/C]	180	0		3	26804441	0.8601158	0.8601158	0	0.9269773	0.03530926	0.01764066	0.6731049	0.02236068	0.9739255	0.0100911	0.4634107	0.1	0.5183571	0.1	0.6485977	0.1	0	1
503	Gm02_49616128_C_A	2	49616128	2.03E-07	-0.5196874	0.4204545	0.2386364	0.3409091	0.9777778	0.4602273	0	0	0	0	0.6532344	0.6532344	[A/C]	176	4		3	20785312	0.7073339	0.7073339	0	0.3101698	0.03549791	0.0142283	0.4474452	0.1185852	0.9949496	0.01263371	1.726328	0.1202176	1.923054	0.1925448	1.367916	0.1	0	1
504	Gm02_49679631_A_G	2	49679631	1.41E-09	-0.6054506	0.3690476	0.1964286	0.4345238	0.9333333	0.4672619	0	0	0	0	0.3526171	0.3526171	[T/C]	168	12		3	41801506	0.5379388	0.5379388	0	0.320215	0.04048508	0.02340826	0.399675	0.05031025	0.6837608	0.03840692	1.297354	0.1128004	1.546355	0.1527406	1.564772	0.1122064	0	1
505	Gm02_496816_T_C	2	496816	1.53E-07	-0.5248312	0.4632768	0.2316384	0.3050847	0.9833333	0.420904	0	0	0	0	0.7085108	0.7085108	[A/G]	177	3		3	69809433	0.7369169	0.7369169	0	0.3315658	0.04319549	0.01342742	0.5253689	0.1193599	0.9684199	0.01426402	1.310441	0.1	1.532161	0.1624995	1.251687	0.100922	0	1
506	Gm02_49727178_A_C	2	49727178	2.76E-11	-0.6659083	0.3928571	0.1666667	0.4404762	0.9333333	0.4761905	0	0	0	0	0.3191638	0.3191638	[A/C]	168	12		3	43781383	0.51446	0.51446	0	0.2630197	0.3269138	0.03809462	0.5452738	0.04492581	0.9592031	0.0158658	2.041265	0.2007523	1.946751	0.1929401	1.490976	0.1047687	0	1
507	Gm02_49776196_A_G	2	49776196	1.26E-16	-0.8276942	0.9166667	0.02222222	0.06111111	1	0.07222223	0	0	0	0	0.8933799	0.8933799	[A/G]	180	0		3	24680315	0.8577365	0.8577365	0	0.5940179	0.01365538	0.008375255	0.4211442	0.06022349	0.9794856	0.01937265	0.9115516	0.1	1.14759	0.127208	1.00313	0.1	0	1
508	Gm02_49986718_G_A	2	49986718	1.55E-09	-0.6039582	0.4450867	0.1965318	0.3583815	0.9611111	0.4566474	0	0	0	0	0.7679085	0.7679085	[T/C]	173	7		3	34809303	0.7705076	0.7705076	0	0.2967598	0.05718517	0.03210405	0.7129428	0.07393496	0.9750949	0.0144032	0.6915058	0.1	0.9985142	0.1036211	0.9992291	0.1	0	1
509	Gm02_50175034_G_A	2	50175034	0.9970607	-0.000368396	0.9944444	0	0.005555556	1	0.005555556	0	0	0	0	0.9471544	0.9471544	[T/C]	180	0		3	15792405	0.9612803	0.9612803	0	1	0.008406731	0.009631875	0.5038291	0.02236068	0.9992515	0.02236068	0.4573202	0.1	0.5608325	0.1	0.5357453	0.1	0	1
510	Gm02_50242535_T_C	2	50242535	1	0	0	0	1	1	0	0	0	0	0	0.1745501	0.1745501	[T/C]	180	0		3	15688414	0.5422733	0.5422733	0	0.7053825	0.01617726	0.02236068	0.3316339	0.02236068	0.6470906	0.02045946	1.817025	0.1723956	2.319482	0.2617392	1.678991	0.1064439	0	1
511	Gm02_50304676_T_C	2	50304676	5.33E-08	-0.5439817	0.3579545	0.2272727	0.4147727	0.9777778	0.4715909	0	0	0	0	0.817281	0.817281	[A/G]	176	4		3	24695459	0.8010893	0.8010893	0	0.387594	0.03857942	0.02180084	0.5626931	0.09258432	0.9854712	0.01649324	1.052466	0.1	1.26597	0.1293874	1.073959	0.1	0	1
512	Gm02_50358347_C_T	2	50358347	2.15E-08	-0.5599726	0.4104046	0.2196532	0.3699422	0.9611111	0.4797688	0	0	0	0	0.7041354	0.7041354	[A/G]	173	7		3	62645362	0.734532	0.734532	0	0.3870234	0.09307189	0.03805466	0.5272169	0.07412074	0.9819305	0.01898188	1.210624	0.1054694	1.382194	0.1544559	1.136536	0.1	0	1
513	Gm02_50383419_C_T	2	50383419	3.52E-08	-0.5513531	0.4022988	0.2241379	0.3735632	0.9666666	0.4856322	0	0	0	0	0.4898245	0.4898245	[A/G]	174	6		3	54781466	0.6207277	0.6207277	0	0.4093906	0.1278506	0.02020748	0.522797	0.07626431	0.922807	0.0204443	1.564317	0.1226916	1.7965	0.1642582	1.5511	0.1	0	1
514	Gm02_504059_C_A	2	504059	7.63E-09	-0.5776425	0.3099415	0.2046784	0.4853801	0.95	0.4122807	0	0	0	0	0.5186808	0.5186808	[T/G]	171	9		3	61647347	0.6364577	0.6364577	0	0.3062882	0.1131629	0.01605289	0.4953816	0.1087377	0.9673195	0.01233866	1.747178	0.1802924	1.911934	0.2283717	1.558005	0.1254258	0	1
515	Gm02_50546149_C_T	2	50546149	0.9999998	3.22E-08	0.9944444	0.005555556	0	1	0.002777778	0	0	0	0	0.5538551	0.5538551	[A/G]	180	0		3	52809483	0.6897082	0.6897082	0	0.5445522	0.05266206	0.01028029	0.2304092	0.02236068	0.9615204	0.02236068	0.9073793	0.1	0.9723498	0.1097236	0.7652754	0.1	0	1
516	Gm02_50706913_G_A	2	50706913	6.29E-09	-0.5808848	0.4127907	0.2093023	0.377907	0.9555556	0.4825581	0	0	0	0	0.6913137	0.6913137	[A/G]	172	8		3	37685443	0.7275941	0.7275941	0	0.3381836	0.08390074	0.01938788	0.4547861	0.09028193	0.9492701	0.02101702	0.9238982	0.1305162	1.041712	0.1604707	0.8522235	0.116791	0	1
517	Gm02_50710552_G_A	2	50710552	3.47E-08	-0.5515903	0.3965517	0.2241379	0.3793103	0.9666666	0.4913793	0	0	0	0	0.6150765	0.6150765	[A/G]	174	6		3	62676469	0.6873277	0.6873277	0	0.3622583	0.03878151	0.01346119	0.4573953	0.1020955	0.9200765	0.0224892	1.283831	0.1076917	1.542373	0.1469248	1.309098	0.1130997	0	1
518	Gm02_50905328_C_A	2	50905328	1	0	0	0	1	1	0	0	0	0	0	0.4019287	0.4019287	[A/C]	180	0		3	41790327	0.8138786	0.8138786	0	0.9863805	0.02262168	0.02236068	0.4637445	0.02236068	0.9048672	0.01621523	0.4976244	0.1	0.5824193	0.1	0.5226922	0.1	0	1
519	Gm02_50936574_G_T	2	50936574	2.70E-09	-0.5948878	0.416185	0.2023121	0.3815029	0.9611111	0.482659	0	0	0	0	0.7058296	0.7058296	[A/C]	173	7		3	52808492	0.7354543	0.7354543	0	0.3598584	0.02088609	0.01284318	0.4165805	0.09711519	0.9688117	0.02450965	1.266507	0.1	1.453489	0.119487	1.128098	0.1	0	1
520	Gm02_51025014_A_C	2	51025014	8.62E-09	-0.5755849	0.4431818	0.2102273	0.3465909	0.9777778	0.4517045	0	0	0	0	0.7940055	0.7940055	[A/C]	176	4		3	53762348	0.7862723	0.7862723	0	0.4200725	0.03788803	0.01811518	0.5289181	0.0947645	0.9837193	0.01350281	1.257315	0.1	1.503509	0.1353766	1.205379	0.1	0	1
521	Gm02_5107836_C_A	2	5107836	7.22E-10	-0.6161114	0.4597701	0.1896552	0.3505747	0.9666666	0.4454023	0	0	0	0	0.6757563	0.6781749	[T/G]	174	6		3	58691508	0.7205531	0.7205531	0	0.2047961	0.04749455	0.0217849	0.7825242	0.08434619	0.9891679	0.016556	0.3094003	0.1	0.5901693	0.1	0.6902146	0.1	0	1
522	Gm02_51154756_C_T	2	51154756	0.9999998	3.33E-08	0.9944134	0.005586592	0	0.9944444	0.002793296	0	0	0	0	0.6197116	0.6197116	[A/G]	179	1		3	64774439	0.7260534	0.7260534	0	0.8565494	0.1738635	0.0192139	0.5967784	0.02236068	0.9798389	0.02236068	1.03643	0.1	1.032614	0.1165241	0.7763413	0.1	0	1
523	Gm02_51238_A_G	2	51238	7.25E-15	-0.7779972	0.9152542	0.02824859	0.05649718	0.9833333	0.07062147	0	0	0	0	0.4937997	0.4937997	[A/G]	177	3		3	52649483	0.6229169	0.6229169	0	0.3911996	0.1114679	0.01334346	0.4450051	0.07191664	0.9271977	0.02003143	1.176793	0.1	1.347528	0.139805	1.27786	0.1	0	1
524	Gm02_51272051_C_A	2	51272051	1	0	1	0	0	0.9944444	0	0	0	0	0	0.4143447	0.4143447	[T/G]	179	1		3	63618493	0.8247039	0.8247039	0	0.9978059	0.08465149	0.01355473	0.5308839	0.02236068	0.9771163	0.02236068	0.9094681	0.1	1.111445	0.1254197	0.9049653	0.1	0	1
525	Gm02_51411364_G_A	2	51411364	2.54E-21	-0.948007	0.9277778	0.005555556	0.06666667	1	0.06944445	0	0	0	0	0.7552859	0.7552859	[T/C]	180	0		3	17613499	0.8033053	0.8033053	0	0.7227249	0.06022917	0.04082581	0.5168937	0.02236068	0.9735582	0.01820682	0.267165	0.1	0.3563263	0.1	0.4157426	0.1	0	1
526	Gm02_51429037_T_C	2	51429037	4.68E-23	-0.9888222	0.06703911	0	0.9329609	0.9944444	0.06703911	0	0	0	0	0.4424254	0.4424254	[A/G]	179	1		3	10703435	0.6251858	0.6251858	0	0.239765	0.1355816	0.1497012	0.5481258	0.02236068	0.9606699	0.009377238	1.322629	0.1142884	1.669273	0.1883672	1.285649	0.1	0	1
527	Gm02_5155733_T_G	2	5155733	0.9999998	3.22E-08	0.9944444	0.005555556	0	1	0.002777778	0	0	0	0	0.8335381	0.8335381	[A/C]	180	0		3	41771476	0.8547102	0.8547102	0	0.9532449	0.05022044	0.01056294	0.5512589	0.02236068	0.977563	0.02236068	1.058729	0.1	1.579489	0.1782355	1.314082	0.1146852	0	1
528	Gm02_5202276_T_C	2	5202276	1	0	0	0	1	0.9944444	0	0	0	0	0	0.4187863	0.4187863	[A/G]	179	1		3	67697506	0.8285264	0.8285264	0	1	0.02345443	0.02236068	0.4808157	0.02236068	0.938177	0.013663	0.9448366	0.1	1.154391	0.1302658	0.9314232	0.1	0	1
529	Gm02_5343214_T_C	2	5343214	1.99E-08	-0.5613267	0.4545455	0.2159091	0.3295455	0.9777778	0.4375	0	0	0	0	0.7662033	0.7733334	[A/G]	176	4		3	53616317	0.7737219	0.7737219	0	0.3168052	0.04311177	0.01331589	0.5457647	0.1168243	0.9829629	0.02117788	0.9223731	0.1	1.095987	0.1	0.9705731	0.1	0	1
530	Gm02_5380722_C_T	2	5380722	1.31E-08	-0.5684255	0.454023	0.2126437	0.3333333	0.9666666	0.4396552	0	0	0	0	0.6807309	0.6807309	[A/G]	174	6		3	60612338	0.721918	0.721918	0	0.318277	0.07986015	0.01714983	0.5699651	0.09658283	0.9473943	0.02200231	1.069014	0.1	1.258647	0.1131717	1.106996	0.1	0	1
531	Gm02_5456974_A_G	2	5456974	1.55E-05	0.4320952	0	0.6034483	0.3965517	0.9666666	0.3017241	0	0	0	0	0.4295262	0.4296024	[T/C]	174	6		3	68731359	0.6172755	0.6172755	0	0.3754468	0.02561321	0.02236068	0.5122643	0.10673	0.9811773	0.0181647	1.355244	0.1285828	1.710081	0.2680855	1.322444	0.1471667	0	1
532	Gm02_5595797_G_A	2	5595797	5.24E-21	-0.9404243	0.06145252	0.005586592	0.9329609	0.9944444	0.06424581	0	0	0	0	0.7600452	0.7600452	[T/C]	179	1		3	24726479	0.7659006	0.7659006	0	0.8105326	0.1147954	0.02318953	0.6764501	0.02236068	0.9646755	0.01319931	0.5080037	0.1	0.8165655	0.1	0.6315249	0.1	0	1
533	Gm02_5640246_C_A	2	5640246	0.8341954	0.0209324	0	0.06179775	0.9382023	0.9888889	0.03089888	0	0	0	0	0.6146974	0.6146974	[T/G]	178	2		3	42636470	0.7232942	0.7232942	0	0.4669842	0.01907296	0.02236068	0.3814591	0.05524071	0.9183528	0.0136605	0.8279297	0.1	1.086757	0.1082604	1.065182	0.1	0	1
534	Gm02_5809648_C_T	2	5809648	3.09E-21	-0.9459763	0.9240506	0.006329114	0.06962025	0.8777778	0.07278481	0	0	0	0	0.2136192	0.2136192	[T/C]	158	22		3	68683351	0.4460694	0.4460694	0	0.1386627	0.04092057	0.02640335	0.5846481	0.2622035	0.9792324	0.02236068	0.3315502	0.1	0.3759515	0.1	0.3676476	0.1	0	1
535	Gm02_5853742_A_C	2	5853742	1	0	1	0	0	1	0	0	0	0	0	0.5191444	0.5191444	[T/G]	180	0		3	30727404	0.9095823	0.9095823	0	1	0.02085689	0.008324865	0.4981892	0.02236068	0.9755214	0.02236068	0.7726998	0.1	0.9380912	0.1058578	0.787891	0.1	0	1
536	Gm02_5929459_C_T	2	5929459	1.06E-08	-0.5720249	0.3815029	0.2138728	0.4046243	0.9611111	0.4884393	0	0	0	0	0.6211491	0.6211491	[A/G]	173	7		3	69665355	0.6905024	0.6905024	0	0.3282901	0.07505419	0.01584026	0.5131814	0.1033042	0.9290615	0.02337647	1.261237	0.1	1.513175	0.1464182	1.268109	0.1	0	1
537	Gm02_5987005_C_T	2	5987005	1.79E-08	-0.5631601	0.3850575	0.2183908	0.3965517	0.9666666	0.4942529	0	0	0	0	0.7313805	0.7313805	[T/C]	174	6		3	26698344	0.7495538	0.7495538	0	0.3645999	0.01672225	0.01690992	0.465244	0.101373	0.9215764	0.0237868	1.166782	0.1	1.444155	0.1266196	1.258278	0.1	0	1
538	Gm02_6125494_A_G	2	6125494	1	0	1	0	0	1	0	0	0	0	0	0.3615948	0.3615948	[A/G]	180	0		3	18608495	0.7770717	0.7770717	0	1	0.04990949	0.009579922	0.5130786	0.02236068	0.9762477	0.02236068	1.659034	0.1205798	2.077443	0.2344265	1.508552	0.1316573	0	1
539	Gm02_6180795_T_G	2	6180795	4.00E-08	-0.5490721	0.3930636	0.2254335	0.3815029	0.9611111	0.4942197	0	0	0	0	0.4399192	0.4400072	[T/G]	173	7		3	71650469	0.5925191	0.5925191	0	0.2569986	0.1313406	0.02131331	0.4425485	0.09977994	0.9382691	0.0180383	1.748249	0.1970752	1.873839	0.2250705	1.355936	0.1067494	0	1
540	Gm02_6225129_T_G	2	6225129	2.31E-07	-0.5172409	0.3793103	0.2413793	0.3793103	0.9666666	0.5	0	0	0	0	0.5210207	0.5210207	[T/G]	174	6		3	30778447	0.6377183	0.6377183	0	0.3332614	0.07372975	0.01202147	0.5020853	0.1068859	0.9215904	0.01899276	1.815519	0.1458707	2.181611	0.2012316	1.765724	0.1228273	0	1
541	Gm02_6340233_C_A	2	6340233	1	0	0	0	1	1	0	0	0	0	0	0.4915328	0.4915328	[A/C]	180	0		3	73684360	0.8880992	0.8880992	0	1	0.02386647	0.02236068	0.4892626	0.02236068	0.9546588	0.009870843	0.5897904	0.1	0.6981964	0.1	0.6091716	0.1	0	1
542	Gm02_6418567_A_G	2	6418567	1.24E-07	-0.5287195	0.3793103	0.2356322	0.3850575	0.9666666	0.4971264	0	0	0	0	0.7867825	0.7867825	[A/G]	174	6		3	56732492	0.7818289	0.7818289	0	0.3191286	0.01283323	0.009781281	0.4768242	0.1356118	0.9837277	0.01624155	1.117481	0.1	1.302809	0.1207145	1.069631	0.1	0	1
543	Gm02_6503793_A_G	2	6503793	5.81E-07	-0.4997411	0.3636364	0.25	0.3863636	0.9777778	0.4886364	0	0	0	0	0.7910656	0.7910656	[A/G]	176	4		3	58726317	0.7844557	0.7844557	0	0.3299232	0.02296687	0.01417984	0.5296239	0.120595	0.9822594	0.01659917	1.048165	0.1	1.292969	0.1084698	1.108779	0.1	0	1
544	Gm02_6596937_T_G	2	6596937	1	0	1	0	0	1	0	0	0	0	0	0.5174474	0.5174474	[T/G]	180	0		3	44741427	0.9082749	0.9082749	0	1	0.01692986	0.006523119	0.4961765	0.02236068	0.9754232	0.02236068	0.8526353	0.1	1.039272	0.1172753	0.8566614	0.1	0	1
545	Gm02_6676083_A_C	2	6676083	1	0	1	0	0	1	0	0	0	0	0	0.4672832	0.4672832	[T/G]	180	0		3	62711415	0.8687926	0.8687926	0	1	0.05313468	0.008819805	0.5147315	0.02236068	0.9763284	0.02236068	0.8690174	0.1	1.060056	0.1196208	0.8706332	0.1	0	1
546	Gm02_6734421_T_C	2	6734421	1.27E-06	-0.4845158	0.3918129	0.2573099	0.3508772	0.95	0.4795322	0	0	0	0	0.6602997	0.6729326	[T/C]	171	9		3	68646354	0.7177603	0.7177603	0	0.3292275	0.05413311	0.0153544	0.4934566	0.09008138	0.9079684	0.03582298	1.175134	0.1146161	1.379416	0.1604353	1.208572	0.1082456	0	1
547	Gm02_6821311_A_C	2	6821311	1.39E-06	-0.4826044	0.3793103	0.2586207	0.362069	0.9666666	0.4913793	0	0	0	0	0.7771266	0.7771272	[T/G]	174	6		3	66759440	0.7759881	0.7759881	0	0.2964849	0.039935	0.01248953	0.4836105	0.1371557	0.9813389	0.0147369	0.73609	0.1	0.7924225	0.1	0.6892689	0.1	0	1
548	Gm02_6889619_C_T	2	6889619	1	0	0	0	1	1	0	0	0	0	0	0.4372956	0.4372956	[A/G]	180	0		3	70765475	0.8441938	0.8441938	0	1	0.02431799	0.02236068	0.4985187	0.02236068	0.9727194	0.006918686	1.292873	0.1226651	1.613169	0.1820361	1.235574	0.1	0	1
549	Gm02_693740_A_G	2	693740	6.78E-10	-0.6171161	0.4705882	0.1882353	0.3411765	0.9444444	0.4352941	0	0	0	0	0.7330325	0.7330325	[A/G]	170	10		3	73760495	0.7504791	0.7504791	0	0.2959466	0.0523735	0.02025088	0.5849508	0.1135673	0.9665502	0.01537464	1.230386	0.1	1.494475	0.1613104	1.297027	0.1199115	0	1
550	Gm02_6971683_T_C	2	6971683	3.04E-05	-0.4170663	0.36	0.2914286	0.3485714	0.9722222	0.4942857	0	0	0	0	0.7171829	0.75759	[T/C]	175	5		3	70630488	0.764474	0.764474	0	0.2993842	0.04722005	0.02231373	0.5719717	0.122743	0.9846025	0.01508347	0.9348826	0.1	1.132977	0.1339384	0.9977014	0.1	0	1
551	Gm02_7039787_G_T	2	7039787	1	0	0	0	1	1	0	0	0	0	0	0.4798124	0.4798124	[T/G]	180	0		3	35708390	0.8788256	0.8788256	0	1	0.023859	0.02236068	0.4891095	0.02236068	0.9543601	0.01066553	1.074481	0.1019445	1.32415	0.1494222	1.045835	0.1	0	1
552	Gm02_7135561_T_C	2	7135561	1	0	1	0	0	1	0	0	0	0	0	0.505078	0.505078	[T/C]	180	0		3	32672406	0.8986967	0.8986967	0	1	0.02706894	0.00905483	0.5013728	0.02236068	0.9756767	0.02236068	0.6361986	0.1	0.7663163	0.1	0.6678886	0.1	0	1
553	Gm02_7219124_A_G	2	7219124	1	0	1	0	0	1	0	0	0	0	0	0.3868383	0.3868383	[T/C]	180	0		3	69608448	0.8004208	0.8004208	0	1	0.03457594	0.009352857	0.5052202	0.02236068	0.9758644	0.02236068	1.715363	0.2541484	2.150886	0.2427141	1.551984	0.1354478	0	1
554	Gm02_7267240_T_G	2	7267240	1.95E-07	-0.5204312	0.2678571	0.2261905	0.5059524	0.9333333	0.3809524	0	0	0	0	0.7359596	0.7359596	[T/G]	168	12		3	65696363	0.7521232	0.7521232	0	0.2252329	0.0693933	0.02236906	0.6539778	0.1297972	0.9779522	0.01404256	0.4216796	0.1	0.5828564	0.1029776	0.6456403	0.1014724	0	1
555	Gm02_7333018_A_G	2	7333018	2.11E-19	-0.9007377	0.06179775	0.01123596	0.9269663	0.9888889	0.06741573	0	0	0	0	0.7790594	0.7790594	[T/C]	178	2		3	36706497	0.7771483	0.7771483	0	0.4248524	0.0606447	0.01769347	0.6573461	0.06722222	0.9735538	0.007205455	1.176602	0.1073933	1.331449	0.150042	1.101189	0.1	0	1
556	Gm02_7435044_T_C	2	7435044	0.9999998	3.22E-08	0	0.005555556	0.9944444	1	0.002777778	0	0	0	0	0.8908761	0.8908761	[A/G]	180	0		3	36697398	0.9006083	0.9006083	0	1	0.0283423	0.02236068	0.5668459	0.02236068	0.9806859	0.006455177	1.173811	0.1113687	1.511168	0.170526	1.275412	0.1	0	1
557	Gm02_7517197_T_G	2	7517197	0.9999825	2.20E-06	0	0.01123596	0.988764	0.9888889	0.005617978	0	0	0	0	0.6465098	0.6465098	[T/G]	178	2		3	23737447	0.740836	0.740836	0	0.3937613	0.03512549	0.02236068	0.7025099	0.06649916	0.9887075	0.006183873	1.485624	0.140953	1.917356	0.2311382	1.512471	0.1232469	0	1
558	Gm02_7590666_T_G	2	7590666	0.9998071	2.42E-05	0	0.01675978	0.9832402	0.9944444	0.008379889	0	0	0	0	0.6496955	0.6496955	[A/C]	179	1		3	46724460	0.7426	0.7426	0	0.4531944	0.03182731	0.02236068	0.6365463	0.06537191	0.966342	0.007399466	1.116376	0.1059195	1.374497	0.1555118	1.070853	0.1	0	1
559	Gm02_7641044_T_C	2	7641044	7.03E-06	-0.4492742	0.4736842	0.2631579	0.2631579	0.95	0.3947369	0	0	0	0	0.5388075	0.5401363	[T/C]	171	9		3	72686436	0.6479469	0.6479469	0	0.2861548	0.09389755	0.02724284	0.5101626	0.1182256	0.9782918	0.01628019	1.565291	0.1289529	1.657951	0.1758208	1.271439	0.1	0	1
560	Gm02_769809_G_A	2	769809	0.9999998	3.22E-08	0	0.005555556	0.9944444	1	0.002777778	0	0	0	0	0.7923027	0.7923027	[A/G]	180	0		3	55622364	0.826546	0.826546	0	0.9255835	0.02178598	0.02236068	0.4357195	0.02236068	0.9733973	0.02055074	0.2965136	0.1	0.3778687	0.1	0.4776959	0.1	0	1
561	Gm02_7721197_G_A	2	7721197	1.09E-05	-0.4398007	0.4508671	0.2716763	0.2774566	0.9611111	0.4132948	0	0	0	0	0.6573635	0.6573635	[A/G]	173	7		3	46803409	0.7095118	0.7095118	0	0.3246242	0.02792335	0.01707951	0.531106	0.1292193	0.9965211	0.01415109	1.3924	0.1	1.705184	0.1637924	1.361297	0.1	0	1
562	Gm02_7790424_A_G	2	7790424	0.9998071	2.42E-05	0	0.01675978	0.9832402	0.9944444	0.008379889	0	0	0	0	0.6048684	0.6048684	[T/C]	179	1		3	72728437	0.7178871	0.7178871	0	0.3366098	0.03377216	0.02236068	0.6754431	0.06559657	0.9398521	0.01295403	1.307334	0.1240371	1.656035	0.1985507	1.305789	0.1900064	0	1
563	Gm02_7987834_A_G	2	7987834	2.09E-06	-0.4744435	0.4534884	0.255814	0.2906977	0.9555556	0.4186046	0	0	0	0	0.7636715	0.7638169	[A/G]	172	8		3	72622505	0.768103	0.768103	0	0.2633865	0.04327013	0.01511637	0.6015753	0.1314259	0.9891658	0.0157307	0.6767882	0.1	0.8811164	0.1083414	0.8462668	0.1	0	1
564	Gm02_8081081_T_C	2	8081081	2.60E-05	-0.4206268	0.4514286	0.28	0.2685714	0.9722222	0.4085714	0	0	0	0	0.789139	0.7917287	[T/C]	175	5		3	50754434	0.7848645	0.7848645	0	0.3467035	0.0245799	0.0131308	0.4891706	0.1208715	0.9807421	0.01637548	1.028751	0.1	1.212882	0.1129227	1.006589	0.1	0	1
565	Gm02_8132109_G_A	2	8132109	1	0	0	0	1	1	0	0	0	0	0	0.4354195	0.4354195	[A/G]	180	0		3	50648506	0.842624	0.842624	0	1	0.02475155	0.02236068	0.5074067	0.02236068	0.9900619	0.006650946	1.324407	0.125657	1.655187	0.1867775	1.262696	0.1200244	0	1
566	Gm02_8170643_T_C	2	8170643	1	0	1	0	0	1	0	0	0	0	0	0.483202	0.483202	[A/G]	180	0		3	52804334	0.8815182	0.8815182	0	1	0.04027932	0.009979541	0.5081431	0.02236068	0.976007	0.02236068	0.7888377	0.1	0.9584852	0.1081591	0.8018574	0.1	0	1
567	Gm02_8273157_G_A	2	8273157	6.62E-06	-0.4505652	0.2774566	0.265896	0.4566474	0.9611111	0.4104046	0	0	0	0	0.6967819	0.6967819	[T/C]	173	7		3	43751470	0.7305442	0.7305442	0	0.3020758	0.06644099	0.01730813	0.4776784	0.118829	0.9764956	0.01389395	1.222307	0.13723	1.36891	0.1661009	1.08227	0.1084904	0	1
568	Gm02_831797_C_T	2	831797	0.9998071	2.42E-05	0	0.01675978	0.9832402	0.9944444	0.008379889	0	0	0	0	0.5866222	0.5866222	[A/G]	179	1		3	73771448	0.7078428	0.7078428	0	0.3464609	0.03528021	0.02236068	0.7056041	0.06840193	0.9762162	0.009705603	0.8071488	0.1	1.008899	0.1083036	0.8975804	0.1	0	1
569	Gm02_8341731_C_T	2	8341731	6.04E-07	-0.4990048	0.2899408	0.2426036	0.4674556	0.9388889	0.4112426	0	0	0	0	0.4874506	0.4874506	[T/C]	169	11		3	50807441	0.6194165	0.6194165	0	0.316328	0.1441172	0.04839436	0.5628836	0.08398924	0.9594959	0.01337427	1.671168	0.2125844	1.840247	0.2281955	1.466257	0.1452044	0	1
570	Gm02_8398517_G_A	2	8398517	3.22E-08	-0.5528787	0.3823529	0.2235294	0.3941177	0.9444444	0.4941176	0	0	0	0	0.7168519	0.7253941	[T/C]	170	10		3	15694506	0.7462157	0.7462157	0	0.2287011	0.03239689	0.02379493	0.6857915	0.09776107	0.9582831	0.02138641	0.5271134	0.1	0.7910151	0.1	0.8497229	0.1	0	1
571	Gm02_8455103_A_G	2	8455103	7.79E-08	-0.5371851	0.3988439	0.2312139	0.3699422	0.9611111	0.4855491	0	0	0	0	0.8023122	0.8023122	[A/G]	173	7		3	15665492	0.791468	0.791468	0	0.2890553	0.02578484	0.01814603	0.6214974	0.1005823	0.9688562	0.01958805	0.497568	0.1	0.6796743	0.1	0.669684	0.1	0	1
572	Gm02_8521511_C_A	2	8521511	0.9999998	3.33E-08	0.9944134	0.005586592	0	0.9944444	0.002793296	0	0	0	0	0.7365371	0.7365371	[A/C]	179	1		3	48655453	0.7920509	0.7920509	0	0.9963028	0.0997953	0.01867908	0.5086755	0.02236068	0.9754338	0.02236068	1.165623	0.1060239	1.28475	0.144976	0.968609	0.1	0	1
573	Gm02_8641830_T_C	2	8641830	3.22E-07	-0.5110323	0.3604651	0.244186	0.3953488	0.9555556	0.4825581	0	0	0	0	0.6578923	0.6578923	[T/C]	172	8		3	62793440	0.7097909	0.7097909	0	0.3154532	0.02867189	0.0138906	0.4076582	0.1062497	0.9844393	0.01823272	1.473906	0.1421424	1.700144	0.1599571	1.244825	0.1	0	1
574	Gm02_8730196_G_A	2	8730196	9.66E-08	-0.5333056	0.3546512	0.2325581	0.4127907	0.9555556	0.4709302	0	0	0	0	0.7992095	0.799211	[T/C]	172	8		3	16677453	0.789517	0.789517	0	0.3016947	0.06197866	0.03412713	0.634158	0.1048316	0.9826033	0.01066443	0.4599628	0.1	0.5699582	0.1	0.5812054	0.1	0	1
575	Gm02_8807595_T_C	2	8807595	7.87E-08	-0.5370036	0.4682081	0.2254335	0.3063584	0.9611111	0.4190751	0	0	0	0	0.8175347	0.8198704	[T/C]	173	7		3	57650451	0.8027908	0.8027908	0	0.2701209	0.02031227	0.0181143	0.6892654	0.09501565	0.9916479	0.01692777	0.5018542	0.1	0.7712067	0.1	0.8277869	0.1	0	1
576	Gm02_881272_G_A	2	881272	0.6375355	0.04711473	0	0.0952381	0.9047619	0.9333333	0.04761905	0	0	0	0	0.5323697	0.5332786	[T/C]	168	12		3	60639421	0.6782007	0.6782007	0	0.2410513	0.03289197	0.02236068	0.6578395	0.06217087	0.911642	0.04311893	1.21273	0.1150613	1.597007	0.1635469	1.400558	0.1040754	0	1
577	Gm02_9025221_T_C	2	9025221	2.26E-06	-0.472891	0.3942857	0.2628571	0.3428572	0.9722222	0.4742857	0	0	0	0	0.5807627	0.5807627	[A/G]	175	5		3	10732389	0.6693811	0.6693811	0	0.3071132	0.06447719	0.01451546	0.4704736	0.1176822	0.9713659	0.0132975	1.576812	0.1233302	1.803357	0.192765	1.337843	0.1036021	0	1
578	Gm02_9039246_T_C	2	9039246	1.14E-07	-0.5302191	0.4152047	0.2339181	0.3508772	0.95	0.4678363	0	0	0	0	0.5840116	0.5840116	[T/C]	171	9		3	18784394	0.6710835	0.6710835	0	0.2825494	0.08076009	0.02348365	0.4983474	0.124309	0.9924323	0.01331089	1.381159	0.1376805	1.534156	0.1643959	1.212984	0.1	0	1
579	Gm02_9177001_G_A	2	9177001	1.02E-08	-0.5727522	0.3668639	0.2130177	0.4201183	0.9388889	0.4733728	0	0	0	0	0.3208053	0.3208053	[T/C]	169	11		3	10676454	0.5156558	0.5156558	0	0.331652	0.009364789	0.02143255	0.3387991	0.05317906	0.6231797	0.03256762	1.403428	0.1	1.674909	0.1312922	1.586271	0.1	0	1
580	Gm02_9289865_C_T	2	9289865	2.12E-07	-0.5188217	0.3508772	0.2397661	0.4093567	0.95	0.4707602	0	0	0	0	0.4453827	0.4453827	[A/G]	171	9		3	62763325	0.5956417	0.5956417	0	0.3371719	0.1170037	0.02085302	0.534364	0.090939	0.9021101	0.01812883	1.631669	0.105352	1.851375	0.1522771	1.565282	0.1	0	1
581	Gm02_9322142_T_C	2	9322142	6.93E-07	-0.4963365	0.3942857	0.2514286	0.3542857	0.9722222	0.48	0	0	0	0	0.7744796	0.7744796	[T/C]	175	5		3	10750489	0.7744049	0.7744049	0	0.3518489	0.03560837	0.01697459	0.540857	0.1078243	0.9853433	0.01850444	1.174023	0.1	1.484016	0.1227336	1.25586	0.1	0	1
582	Gm02_9370878_G_T	2	9370878	1.48E-06	-0.4813784	0.3257143	0.2571429	0.4171429	0.9722222	0.4542857	0	0	0	0	0.7751398	0.7757662	[T/G]	175	5		3	13806425	0.7751733	0.7751733	0	0.2946905	0.005923675	0.01323751	0.5329093	0.1318796	0.9672012	0.01549267	0.9471056	0.1	1.224596	0.1029776	1.072942	0.1	0	1
583	Gm02_9446659_T_C	2	9446659	1.10E-08	-0.5714278	0.4319527	0.2130177	0.3550296	0.9388889	0.4615385	0	0	0	0	0.3259729	0.3291447	[T/C]	169	11		3	28801504	0.5216573	0.5216573	0	0.2715845	0.3218387	0.0322702	0.6052093	0.07206956	0.9691573	0.01693629	1.662845	0.1488643	1.629372	0.1639573	1.306315	0.1070344	0	1
584	Gm02_9492605_T_C	2	9492605	3.54E-07	-0.5092385	0.4127907	0.244186	0.3430233	0.9555556	0.4651163	0	0	0	0	0.6538745	0.6538745	[A/G]	172	8		3	67796395	0.7076712	0.7076712	0	0.3651075	0.0889245	0.02433344	0.5593531	0.0903756	0.9656165	0.02089668	1.24497	0.1	1.527568	0.1209894	1.321013	0.1	0	1
585	Gm02_9592601_A_G	2	9592601	3.08E-08	-0.5537081	0.4210526	0.2222222	0.3567252	0.95	0.4678363	0	0	0	0	0.7986119	0.800904	[T/C]	171	9		3	35626505	0.7905805	0.7905805	0	0.2900251	0.02848363	0.01917644	0.5270457	0.1242063	0.9677839	0.02775919	0.4177919	0.1	0.4653297	0.1	0.4807951	0.1	0	1
586	Gm02_9670302_A_G	2	9670302	8.73E-07	-0.4918353	0.408046	0.2528736	0.3390805	0.9666666	0.4655173	0	0	0	0	0.8164664	0.8164664	[T/C]	174	6		3	42662435	0.8005565	0.8005565	0	0.3039902	0.03414818	0.01460211	0.4403989	0.1190373	0.9854869	0.015126	0.830178	0.1	0.8477194	0.1	0.7107372	0.1	0	1
587	Gm02_971923_C_A	2	971923	0.9999825	2.20E-06	0	0.01123596	0.988764	0.9888889	0.005617978	0	0	0	0	0.8005828	0.8005828	[T/G]	178	2		3	53732353	0.8319772	0.8319772	0	0.3700714	0.03440597	0.02236068	0.6881193	0.07256234	0.995158	0.0104051	0.3702561	0.1	0.4435052	0.1	0.4584243	0.1	0	1
588	Gm02_9795247_C_T	2	9795247	4.16E-06	-0.460319	0.3314286	0.2685714	0.4	0.9722222	0.4657143	0	0	0	0	0.6836511	0.6836511	[A/G]	175	5		3	20636505	0.7234802	0.7234802	0	0.3694612	0.05602727	0.01294085	0.486363	0.1035357	0.9527937	0.01962055	1.26556	0.1	1.480226	0.1273414	1.191235	0.1	0	1
589	Gm02_9873369_T_C	2	9873369	1.14E-06	-0.4866363	0.4011628	0.255814	0.3430233	0.9555556	0.4709302	0	0	0	0	0.7572818	0.7795615	[A/G]	172	8		3	30610501	0.7774506	0.7774506	0	0.2875149	0.01432174	0.01586373	0.5574461	0.1134724	0.9667122	0.02887371	0.7964947	0.1	0.9978564	0.1	0.9085192	0.1	0	1
590	Gm02_9925870_A_G	2	9925870	4.46E-06	-0.4588667	0.4682081	0.2601156	0.2716763	0.9611111	0.4017341	0	0	0	0	0.7135358	0.7137343	[T/C]	173	7		3	43809436	0.7397769	0.7397769	0	0.3252156	0.06930621	0.01766465	0.5181515	0.1083183	0.9446575	0.02282731	0.8573291	0.1	0.9826917	0.1115159	0.9376054	0.1	0	1
591	Gm02_9990067_T_C	2	9990067	9.13E-07	-0.4909568	0.4137931	0.2528736	0.3333333	0.9666666	0.4597701	0	0	0	0	0.7475827	0.7475827	[A/G]	174	6		3	47789412	0.7587135	0.7587135	0	0.3211876	0.05580367	0.01240742	0.4845849	0.1210913	0.9678715	0.01246618	0.8762329	0.1	0.9606842	0.1	0.8116319	0.1	0	1
592	Gm03_10408873_C_T	3	10408873	0.9999831	2.13E-06	0.9888268	0.01117318	0	0.9944444	0.005586592	0	0	0	0	0.7086792	0.7086792	[T/C]	179	1		3	56743460	0.7757989	0.7757989	0	1	0.05277321	0.01160916	0.4634853	0.02200049	0.9731743	0.02236068	1.710651	0.1932342	2.020811	0.2249843	1.436284	0.1253502	0	1
593	Gm03_10552078_T_G	3	10552078	1	0	1	0	0	0.9944444	0	0	0	0	0	0.4657899	0.4657899	[A/C]	179	1		3	70626364	0.8675879	0.8675879	0	1	0.04820664	0.01157495	0.5122059	0.02236068	0.9762052	0.02236068	1.139694	0.1	1.405588	0.1586119	1.096328	0.1	0	1
594	Gm03_1069751_A_G	3	1069751	1	0	1	0	0	1	0	0	0	0	0	0.4337838	0.4337838	[T/C]	180	0		3	25619468	0.841252	0.841252	0	1	0.07107225	0.01085466	0.5239245	0.02236068	0.9767768	0.02236068	0.7130128	0.1	0.8628148	0.1	0.7358459	0.1	0	1
595	Gm03_1077329_C_T	3	1077329	0.9999998	3.22E-08	0.9944444	0.005555556	0	1	0.002777778	0	0	0	0	0.6355433	0.6355433	[A/G]	180	0		3	12755455	0.7347764	0.7347764	0	0.8672739	0.01879626	0.009935757	0.2988949	0.02236068	0.9649447	0.02236068	1.103822	0.1	1.345069	0.1517826	1.052513	0.1	0	1
596	Gm03_10982565_T_C	3	10982565	0.9999836	2.06E-06	0	0.01111111	0.9888889	1	0.005555556	0	0	0	0	0.8461879	0.8461879	[T/C]	180	0		3	72694497	0.8640159	0.8640159	0	1	0.03060974	0.02236068	0.6121949	0.02479567	0.9501859	0.008995368	0.5291637	0.1	0.6700552	0.1	0.6984407	0.1	0	1
597	Gm03_11396505_C_T	3	11396505	0.9999836	2.06E-06	0.9888889	0.01111111	0	1	0.005555556	0	0	0	0	0.6645384	0.6645384	[T/C]	180	0		3	18728502	0.7508476	0.7508476	0	1	0.07348178	0.008949433	0.4500086	0.02259172	0.9725004	0.02236068	1.53173	0.133035	1.796214	0.1993395	1.302815	0.1137019	0	1
598	Gm03_1209205_G_T	3	1209205	0.9999998	3.22E-08	0.9944444	0.005555556	0	1	0.002777778	0	0	0	0	0.6857808	0.6857808	[A/C]	180	0		3	70659437	0.7627593	0.7627593	0	0.9376568	0.004490603	0.00741865	0.2837185	0.02236068	0.964186	0.02236068	0.9013853	0.1	1.045771	0.1180088	0.8414536	0.1	0	1
599	Gm03_12163115_T_G	3	12163115	0.9999836	2.06E-06	0	0.01111111	0.9888889	1	0.005555556	0	0	0	0	0.6131163	0.6131163	[A/C]	180	0		3	21644503	0.7224244	0.7224244	0	0.8175579	0.01911064	0.02236068	0.3822128	0.02205234	0.8956981	0.02142275	1.708068	0.1620579	2.011308	0.223225	1.248701	0.1091672	0	1
600	Gm03_13015481_T_C	3	13015481	0.9999836	2.06E-06	0	0.01111111	0.9888889	1	0.005555556	0	0	0	0	0.7619445	0.7619445	[T/C]	180	0		3	52712354	0.8073769	0.8073769	0	1	0.02774285	0.02236068	0.554857	0.02352126	0.9345539	0.0102038	1.035646	0.1	1.312166	0.1454752	1.112515	0.1188675	0	1
601	Gm03_1302748_T_C	3	1302748	0.9999998	3.22E-08	0	0.005555556	0.9944444	1	0.002777778	0	0	0	0	0.6147534	0.6147534	[A/G]	180	0		3	73663440	0.723325	0.723325	0	0.7959131	0.0357226	0.02236068	0.714452	0.02236068	0.9646131	0.009070016	1.247604	0.1183701	1.57894	0.1781736	1.260695	0.1202318	0	1
602	Gm03_13245008_C_T	3	13245008	1.41E-07	-0.5264167	0.2874252	0.2275449	0.4850299	0.9277778	0.4011976	0	0	0	0	0.3247311	0.3247311	[A/G]	167	13		3	66676423	0.5184962	0.5184962	0	0.316254	0.3378641	0.03143646	0.6059626	0.05333667	0.9697337	0.02110623	1.765529	0.1398168	1.749079	0.1542356	1.402465	0.1	0	1
603	Gm03_13435435_T_G	3	13435435	1	0	1	0	0	1	0	0	0	0	0	0.4873842	0.4873842	[A/C]	180	0		3	66694496	0.8848283	0.8848283	0	1	0.04138025	0.009130172	0.5087074	0.02236068	0.9760345	0.02236068	0.876114	0.1	1.069065	0.1206374	0.8766733	0.1	0	1
604	Gm03_13642775_C_T	3	13642775	0.9999836	2.06E-06	0.9888889	0.01111111	0	1	0.005555556	0	0	0	0	0.7505274	0.7505274	[T/C]	180	0		3	45794418	0.8004208	0.8004208	0	1	0.0276255	0.007867985	0.4789085	0.0224112	0.9739454	0.02236068	1.542822	0.1364449	1.929428	0.2158994	1.421115	0.1240263	0	1
605	Gm03_1374930_T_G	3	1374930	1.33E-10	-0.6424003	0.4285714	0.1785714	0.3928571	0.9333333	0.4821429	0	0	0	0	0.4069667	0.4410456	[A/C]	168	12		3	49713470	0.593124	0.593124	0	0.2810237	0.2714092	0.05128841	0.5704474	0.05512189	0.9477468	0.02340979	0.9552419	0.1	0.9130248	0.1	0.7863019	0.1	0	1
606	Gm03_14228358_T_C	3	14228358	0.9999836	2.06E-06	0	0.01111111	0.9888889	1	0.005555556	0	0	0	0	0.5855722	0.5855722	[A/G]	180	0		3	38788394	0.707264	0.707264	0	0.708361	0.03589689	0.02236068	0.7179378	0.02206563	0.9506012	0.01077969	0.9569029	0.1	1.250346	0.1430418	1.160465	0.1035762	0	1
607	Gm03_1441844_C_A	3	1441844	7.52E-09	-0.5778959	0.4261364	0.2102273	0.3636364	0.9777778	0.46875	0	0	0	0	0.8229769	0.8229769	[A/C]	176	4		3	66697309	0.8048475	0.8048475	0	0.3670114	0.03698248	0.01658632	0.4527914	0.09670959	0.9735414	0.0338476	0.5958718	0.1	0.6351083	0.1	0.552552	0.1	0	1
608	Gm03_14840739_T_G	3	14840739	0.9999836	2.06E-06	0	0.01111111	0.9888889	1	0.005555556	0	0	0	0	0.3785017	0.3785017	[A/C]	180	0		3	57771402	0.5841921	0.5841921	0	0.7148546	0.01948819	0.02236068	0.3897638	0.02250139	0.7289634	0.02494876	1.705631	0.1618268	2.311737	0.2571496	1.940328	0.168864	0	1
609	Gm03_15615896_C_T	3	15615896	0.9999836	2.06E-06	0.9888889	0.01111111	0	1	0.005555556	0	0	0	0	0.6890813	0.6890813	[A/G]	180	0		3	40747397	0.7646245	0.7646245	0	0.9825889	0.06744638	0.01057189	0.5328768	0.02280236	0.9766439	0.02236068	1.401043	0.1162499	1.740811	0.1940159	1.305062	0.1138979	0	1
610	Gm03_1583754_T_C	3	1583754	2.63E-08	-0.5564597	0.4034091	0.2215909	0.375	0.9777778	0.4857955	0	0	0	0	0.810472	0.810472	[T/C]	176	4		3	69753416	0.7966691	0.7966691	0	0.3705581	0.03148637	0.01530304	0.5204529	0.1166511	0.9931278	0.009955272	0.9333419	0.1	1.10955	0.1	0.9120701	0.1	0	1
611	Gm03_16281390_A_G	3	16281390	1.44E-07	-0.526001	0.48	0.2285714	0.2914286	0.9722222	0.4057143	0	0	0	0	0.7636969	0.7636969	[A/G]	175	5		3	58775373	0.7680327	0.7680327	0	0.3394068	0.06386939	0.02188538	0.4664307	0.09672195	0.9755315	0.01346642	1.153371	0.1	1.23808	0.1063647	0.9877297	0.1	0	1
612	Gm03_16612828_A_G	3	16612828	3.54E-07	-0.5092188	0.4739884	0.2369942	0.2890173	0.9611111	0.4075145	0	0	0	0	0.608775	0.608775	[A/G]	173	7		3	47779393	0.6840343	0.6840343	0	0.3582358	0.02968746	0.01703518	0.4587111	0.1027249	0.9410452	0.02100133	1.439835	0.1172353	1.696587	0.1731839	1.402344	0.1254532	0	1
613	Gm03_1671384_C_A	3	1671384	4.23E-09	-0.5874992	0.4431818	0.2045455	0.3522727	0.9777778	0.4545455	0	0	0	0	0.6570895	0.6570895	[A/C]	176	4		3	21622390	0.7093671	0.7093671	0	0.4135676	0.02895989	0.01341013	0.5001057	0.09966653	0.9683983	0.01356587	1.572933	0.1307524	1.907823	0.1894898	1.530755	0.129576	0	1
614	Gm03_168228_A_G	3	168228	0	0	0	0	0	0	0	0	0	0	0	NaN	NaN	[A/G]	0	180		3	30781401	0.4814085	0.4814085	0	0.5823964	0.4503454	0.02364863	0.718302	0.02236068	0.9862586	0.02236068	2.080166	0.1808127	2.628758	0.2966391	1.828414	0.1595729	0	1
615	Gm03_1718435_A_G	3	1718435	2.16E-09	-0.5985262	0.3522727	0.1988636	0.4488636	0.9777778	0.4517045	0	0	0	0	0.7663203	0.7663203	[T/C]	176	4		3	17767337	0.7695723	0.7695723	0	0.4115987	0.07562934	0.01300791	0.5305483	0.08946859	0.9749393	0.01849845	0.8656157	0.1	1.010705	0.1	0.8938312	0.1	0	1
616	Gm03_1758253_T_C	3	1758253	0.9999998	3.22E-08	0	0.005555556	0.9944444	1	0.002777778	0	0	0	0	0.5758647	0.5758647	[A/G]	180	0		3	65628331	0.7019078	0.7019078	0	0.640871	0.03786501	0.02236068	0.7573003	0.02236068	0.9646318	0.009990837	0.8056592	0.1	1.001481	0.1130109	0.8809928	0.1	0	1
617	Gm03_18113789_C_T	3	18113789	4.93E-09	-0.5849501	0.2982456	0.1988304	0.502924	0.95	0.3976608	0	0	0	0	0.3671278	0.3671278	[A/G]	171	9		3	60768355	0.5476007	0.5476007	0	0.3087569	0.07817001	0.01613763	0.4289647	0.05808563	0.7050857	0.03134427	0.7816468	0.1	0.9368786	0.1	0.9914354	0.1	0	1
618	Gm03_18254831_C_T	3	18254831	3.56E-07	-0.5091186	0.3040936	0.2397661	0.4561403	0.95	0.4239766	0	0	0	0	0.5517171	0.5517171	[T/C]	171	9		3	11658445	0.654092	0.654092	0	0.2933081	0.06216304	0.02645446	0.4473555	0.1048725	0.9490193	0.02065244	1.717386	0.1449475	1.820455	0.194466	1.366783	0.1138167	0	1
619	Gm03_18316_G_A	3	18316	1	0	0	0	1	1	0	0	0	0	0	0.529569	0.529569	[T/C]	180	0		3	58694403	0.9175813	0.9175813	0	1	0.02474419	0.02236068	0.5072559	0.02236068	0.9897676	0.007061485	0.8694855	0.1	1.056427	0.1192112	0.8642201	0.1	0	1
620	Gm03_18512439_C_T	3	18512439	2.09E-06	-0.4744536	0.283237	0.2543353	0.4624277	0.9611111	0.4104046	0	0	0	0	0.583603	0.5839554	[A/G]	173	7		3	11698450	0.671054	0.671054	0	0.3059042	0.03229962	0.01315477	0.4503758	0.1235142	0.943018	0.02461907	1.579764	0.1259629	1.805897	0.1679438	1.373537	0.1	0	1
621	Gm03_1853758_T_C	3	1853758	1.22E-09	-0.607726	0.3542857	0.1942857	0.4514286	0.9722222	0.4514286	0	0	0	0	0.7472626	0.7472626	[T/C]	175	5		3	18601462	0.7585306	0.7585306	0	0.3997077	0.07236149	0.01536126	0.5185744	0.08412286	0.9415143	0.02168942	0.7303613	0.1	0.8461349	0.1	0.7961343	0.1	0	1
622	Gm03_18889221_C_A	3	18889221	1	0	0	0	1	1	0	0	0	0	0	0.5283166	0.5283166	[A/C]	180	0		3	11654455	0.9166232	0.9166232	0	1	0.02476936	0.02236068	0.5077719	0.02236068	0.9907745	0.00615425	1.158782	0.1099429	1.435288	0.1619633	1.119491	0.1	0	1
623	Gm03_19154238_C_T	3	19154238	1	0	0	0	1	1	0	0	0	0	0	0.5191444	0.5191444	[A/G]	180	0		3	47636482	0.9095823	0.9095823	0	1	0.02461036	0.02236068	0.5045124	0.02236068	0.9844146	0.006169922	1.075527	0.1020438	1.325526	0.1495774	1.046753	0.1	0	1
624	Gm03_1926419_T_G	3	1926419	0.9999998	3.22E-08	0	0.005555556	0.9944444	1	0.002777778	0	0	0	0	0.5756634	0.5756634	[A/C]	180	0		3	21621395	0.7017965	0.7017965	0	0.5608376	0.04093797	0.02236068	0.8187594	0.02236068	0.9866232	0.007570229	0.7422686	0.1	0.9190977	0.1037145	0.8224061	0.1	0	1
625	Gm03_19787231_C_T	3	19787231	1	0	1	0	0	1	0	0	0	0	0	0.3360449	0.3360449	[A/G]	180	0		3	44779426	0.752191	0.752191	0	1	0.07413194	0.009540674	0.5254926	0.02236068	0.9768533	0.02236068	1.621308	0.1180856	2.028312	0.2288824	1.479341	0.1291079	0	1
626	Gm03_1981847_C_T	3	1981847	1.60E-20	-0.9285823	0.9388889	0.005555556	0.05555556	1	0.05833333	0	0	0	0	0.768344	0.768344	[T/C]	180	0		3	17767373	0.7707646	0.7707646	0	0.8322498	0.02725799	0.007199536	0.2732728	0.02236068	0.9730783	0.01703695	0.9868402	0.1	0.9464356	0.1067994	0.9446335	0.1	0	1
627	Gm03_20082797_A_G	3	20082797	1	0	0	0	1	1	0	0	0	0	0	0.5334756	0.5334756	[T/C]	180	0		3	53741319	0.9205657	0.9205657	0	1	0.02486711	0.02236068	0.5097758	0.02236068	0.9946845	0.00639985	0.8144038	0.1	0.9851719	0.1111705	0.8147311	0.1	0	1
628	Gm03_2024899_G_A	3	2024899	0.9999998	3.22E-08	0.9944444	0.005555556	0	1	0.002777778	0	0	0	0	0.68147	0.68147	[A/G]	180	0		3	38710437	0.7603297	0.7603297	0	0.9394123	0.02761998	0.00893397	0.3216058	0.02236068	0.9660803	0.02236068	0.7272291	0.1	0.8528448	0.1	0.7184997	0.1	0	1
629	Gm03_20334589_A_C	3	20334589	1	0	0	0	1	1	0	0	0	0	0	0.4796266	0.4796266	[T/G]	180	0		3	41778488	0.8786778	0.8786778	0	1	0.02401382	0.02236068	0.4922833	0.02236068	0.9605529	0.00802924	0.8651842	0.1	1.050851	0.1185821	0.8603669	0.1	0	1
630	Gm03_20637413_G_T	3	20637413	0.7996968	0.02537396	0	0.06666667	0.9333333	1	0.03333334	0	0	0	0	0.743218	0.743218	[A/C]	180	0		3	70778456	0.7960281	0.7960281	0	0.8438563	0.02216195	0.02236068	0.443239	0.02753846	0.9745103	0.008071105	1.702224	0.1615035	2.015874	0.2125619	1.268231	0.1047084	0	1
631	Gm03_206707_G_A	3	206707	0.9999998	3.22E-08	0.9944444	0.005555556	0	1	0.002777778	0	0	0	0	0.6289808	0.6289808	[T/C]	180	0		3	21665433	0.7311578	0.7311578	0	0.8359197	0.03323889	0.01005778	0.3042312	0.02236068	0.9652116	0.02236068	0.7642565	0.1	0.9017273	0.1017543	0.7533318	0.1	0	1
632	Gm03_2083705_C_T	3	2083705	1	0	1	0	0	0.9944444	0	0	0	0	0	0.2123648	0.2123648	[A/G]	179	1		3	54731336	0.6035248	0.6035248	0	0.6370356	0.2832624	0.03248862	0.632672	0.02236068	0.9820815	0.02236068	1.250574	0.1	1.548147	0.1746988	1.186361	0.1035384	0	1
633	Gm03_21003884_A_G	3	21003884	8.82E-07	-0.4916247	0.2931035	0.2471264	0.4597701	0.9666666	0.4166667	0	0	0	0	0.7817684	0.7832952	[T/C]	174	6		3	12787315	0.7797067	0.7797067	0	0.2270807	0.01497815	0.01025713	0.380712	0.1508019	0.9807858	0.0144214	0.7282789	0.1	0.6482679	0.1	0.4297276	0.1	0	1
634	Gm03_21175765_T_G	3	21175765	1.37E-06	-0.482905	0.2840909	0.25	0.4659091	0.9777778	0.4090909	0	0	0	0	0.7580992	0.7580992	[T/G]	176	4		3	59806476	0.7647694	0.7647694	0	0.4257618	0.03419866	0.01790735	0.5277565	0.08821999	0.9761946	0.01710605	1.335021	0.1	1.588923	0.1356221	1.274495	0.1	0	1
635	Gm03_21347065_C_T	3	21347065	2.58E-06	-0.470142	0.4571429	0.2571429	0.2857143	0.9722222	0.4142857	0	0	0	0	0.6336424	0.6336424	[T/C]	175	5		3	58794462	0.6970414	0.6970414	0	0.3535293	0.03216459	0.01417159	0.4402692	0.1012657	0.9602163	0.01404753	2.059159	0.1936649	2.339749	0.2603639	1.755419	0.1689986	0	1
636	Gm03_2151432_A_G	3	2151432	0.9999998	3.22E-08	0	0.005555556	0.9944444	1	0.002777778	0	0	0	0	0.7429239	0.7429239	[T/C]	180	0		3	74727308	0.7958523	0.7958523	0	1	0.03060696	0.02236068	0.6121392	0.02236068	0.9839486	0.007717683	1.011207	0.1	1.211431	0.1367025	0.9178275	0.1	0	1
637	Gm03_21918775_A_G	3	21918775	0.9999998	3.22E-08	0	0.005555556	0.9944444	1	0.002777778	0	0	0	0	0.9108087	0.9108087	[T/C]	180	0		3	24736330	0.9195784	0.9195784	0	1	0.02778946	0.02236068	0.5557892	0.02236068	0.9904969	0.006018095	1.085537	0.1029935	1.358639	0.153314	1.105891	0.1	0	1
638	Gm03_2215518_A_G	3	2215518	2.29E-18	-0.8741927	0.9166667	0.01666667	0.06666667	1	0.075	0	0	0	0	0.338828	0.338828	[A/G]	180	0		3	25743475	0.5562932	0.5562932	0	0.451625	0.2925667	0.04562858	0.5996232	0.02236068	0.9066797	0.01687652	1.195408	0.1	1.414542	0.1596223	1.050409	0.1	0	1
639	Gm03_22189671_C_T	3	22189671	0.9999836	2.06E-06	0.9888889	0.01111111	0	1	0.005555556	0	0	0	0	0.7686995	0.7686995	[A/G]	180	0		3	57696367	0.811552	0.811552	0	1	0.0231765	0.008225399	0.5112454	0.02229976	0.9755623	0.02236068	1.704409	0.1159551	2.098534	0.2345225	1.508867	0.1316848	0	1
640	Gm03_2224975_G_A	3	2224975	0.9999998	3.22E-08	0.9944444	0.005555556	0	1	0.002777778	0	0	0	0	0.6163676	0.6163676	[A/G]	180	0		3	17739351	0.7242132	0.7242132	0	0.8725316	0.02750488	0.006856801	0.2824366	0.02236068	0.9641218	0.02236068	1.080223	0.1	1.371986	0.1548201	1.089992	0.1	0	1
641	Gm03_22259196_C_A	3	22259196	0.9999836	2.06E-06	0.9888889	0.01111111	0	1	0.005555556	0	0	0	0	0.7872689	0.7872689	[A/C]	180	0		3	21753359	0.8232906	0.8232906	0	1	0.004226427	0.007666297	0.4509783	0.02305153	0.9725489	0.02236068	1.723313	0.179646	2.167668	0.24029	1.563844	0.1364828	0	1
642	Gm03_22371830_G_A	3	22371830	0.9999836	2.06E-06	0.9888889	0.01111111	0	1	0.005555556	0	0	0	0	0.77975	0.77975	[T/C]	180	0		3	47802438	0.8184885	0.8184885	0	1	0.005951301	0.007253732	0.421559	0.02269236	0.9710779	0.02236068	1.814453	0.1625555	2.206735	0.2452813	1.561809	0.1363052	0	1
643	Gm03_23324209_C_T	3	23324209	0.9999836	2.06E-06	0.9888889	0.01111111	0	1	0.005555556	0	0	0	0	0.6908771	0.6908771	[T/C]	180	0		3	18798471	0.7656412	0.7656412	0	1	0.07422312	0.008375308	0.489471	0.02234983	0.9744735	0.02236068	1.34122	0.1	1.59928	0.1773124	1.196572	0.1044296	0	1
644	Gm03_2373742_T_C	3	2373742	2.16E-19	-0.9004992	0.06145252	0.01117318	0.9273743	0.9944444	0.06703911	0	0	0	0	0.9012399	0.9012399	[T/C]	179	1		3	20609480	0.8646994	0.8646994	0	0.940927	0.03893434	0.01875632	0.4915306	0.02934477	0.9803951	0.01885204	0.2355143	0.1	0.2899287	0.1	0.3460926	0.1	0	1
645	Gm03_241447_C_A	3	241447	0.9999998	3.22E-08	0.9944444	0.005555556	0	1	0.002777778	0	0	0	0	0.6118299	0.6118299	[T/G]	180	0		3	68697341	0.7217167	0.7217167	0	0.8186768	0.01103741	0.006733324	0.2492233	0.02236068	0.9624612	0.02236068	1.097453	0.1	1.358168	0.1532609	1.068315	0.1	0	1
646	Gm03_24781258_C_T	3	24781258	1	0	0	0	1	1	0	0	0	0	0	0.4934689	0.4934689	[A/G]	180	0		3	30600428	0.8896215	0.8896215	0	1	0.0241597	0.02236068	0.4952739	0.02236068	0.9663882	0.008037744	1.179791	0.1119361	1.46307	0.1650984	1.137762	0.1	0	1
647	Gm03_2485916_T_C	3	2485916	7.95E-20	-0.9113846	0.6440678	0.03954802	0.3163842	0.9833333	0.3361582	0	0	0	0	0.6383783	0.6441359	[T/C]	177	3		3	53801450	0.7025466	0.7025466	0	0.4350566	0.1082639	0.05124982	0.456988	0.02890621	0.909909	0.03150913	1.393387	0.1516759	0.9401615	0.1120816	0.6584804	0.1	0	1
648	Gm03_25027199_A_G	3	25027199	1	0	1	0	0	1	0	0	0	0	0	0.3868383	0.3868383	[A/G]	180	0		3	42601459	0.8004208	0.8004208	0	1	0.02871879	0.007026741	0.5022184	0.02236068	0.975718	0.02236068	2.20156	0.2496018	2.788567	0.3146725	1.918732	0.1674554	0	1
649	Gm03_25305047_T_C	3	25305047	2.85E-07	-0.5132856	0.4712644	0.2356322	0.2931035	0.9666666	0.4109195	0	0	0	0	0.6076322	0.6076322	[T/C]	174	6		3	63648408	0.6834372	0.6834372	0	0.3613536	0.02762321	0.01707826	0.4451214	0.09845904	0.9362267	0.01567233	1.476762	0.1	1.768227	0.1448778	1.428409	0.1	0	1
650	Gm03_25818759_T_C	3	25818759	2.57E-07	-0.5152699	0.4655173	0.2356322	0.2988506	0.9666666	0.4166667	0	0	0	0	0.7343048	0.7343048	[T/C]	174	6		3	20728383	0.751193	0.751193	0	0.3413824	0.05190871	0.01834734	0.5292048	0.1172375	0.9819093	0.01537174	1.186743	0.171568	1.474961	0.192437	1.250616	0.1337378	0	1
651	Gm03_27021460_A_G	3	27021460	1.59E-07	-0.5242014	0.4682081	0.2312139	0.300578	0.9611111	0.416185	0	0	0	0	0.7519001	0.7519001	[A/G]	173	7		3	29698491	0.7611883	0.7611883	0	0.3631349	0.06378593	0.01906992	0.5163243	0.10555	0.9743794	0.01589948	1.181762	0.1062595	1.367017	0.1332169	1.13919	0.1	0	1
652	Gm03_27285377_A_G	3	27285377	1.77E-07	-0.5222303	0.4739884	0.2312139	0.2947977	0.9611111	0.4104046	0	0	0	0	0.7280251	0.7280251	[T/C]	173	7		3	34744463	0.7476799	0.7476799	0	0.3469312	0.03052029	0.01503891	0.4627266	0.1095409	0.9683385	0.01700788	1.218236	0.1	1.431253	0.1275882	1.173682	0.1	0	1
653	Gm03_27566511_T_G	3	27566511	0.9999998	3.22E-08	0.9944444	0.005555556	0	1	0.002777778	0	0	0	0	0.8735539	0.8735539	[A/C]	180	0		3	18718413	0.885613	0.885613	0	1	0.005591058	0.006630839	0.521736	0.02236068	0.9760868	0.02236068	0.8506799	0.1	0.9757721	0.1101098	0.7919598	0.1	0	1
654	Gm03_27803514_A_G	3	27803514	0.9970607	-0.000368396	0.9944444	0	0.005555556	1	0.005555556	0	0	0	0	0.3892585	0.3892585	[T/C]	180	0		3	12631413	0.5913915	0.5913915	0	0.7980459	0.006315712	0.00625987	0.3632127	0.02236068	0.7201097	0.02236068	0.8346188	0.1239091	1.265322	0.1427837	1.28203	0.1118878	0	1
655	Gm03_28015945_T_C	3	28015945	1.59E-07	-0.524134	0.4770115	0.2298851	0.2931035	0.9666666	0.408046	0	0	0	0	0.7912307	0.7912307	[T/C]	174	6		3	64707342	0.7845575	0.7845575	0	0.3978246	0.03342999	0.02588336	0.4511726	0.07912338	0.9471658	0.01898897	1.117083	0.1	1.260515	0.1230349	1.012275	0.1	0	1
656	Gm03_2818076_T_C	3	2818076	3.70E-07	-0.5083701	0.4186046	0.244186	0.3372093	0.9555556	0.4593023	0	0	0	0	0.4773973	0.4773973	[A/G]	172	8		3	35725359	0.6138312	0.6138312	0	0.3015681	0.06612206	0.01840065	0.4118631	0.0962471	0.8885406	0.02109297	2.223737	0.2822339	2.501201	0.3060691	1.907695	0.1788587	0	1
657	Gm03_28414908_A_G	3	28414908	5.05E-07	-0.50245	0.4655173	0.2413793	0.2931035	0.9666666	0.4137931	0	0	0	0	0.7743888	0.7743888	[T/C]	174	6		3	68740349	0.7743508	0.7743508	0	0.4204535	0.05854152	0.02638004	0.5184193	0.08299656	0.9660636	0.01594304	1.162027	0.1066101	1.355055	0.134968	1.106524	0.1	0	1
658	Gm03_2892089_C_T	3	2892089	3.11E-07	-0.5116929	0.3410405	0.2427746	0.416185	0.9611111	0.4624277	0	0	0	0	0.7471021	0.7471021	[T/C]	173	7		3	18750360	0.7584389	0.7584389	0	0.3095434	0.05356268	0.01892769	0.5305424	0.1314849	0.9737401	0.01169298	0.7339339	0.1	0.8600855	0.1009755	0.7646558	0.1	0	1
659	Gm03_29074893_T_C	3	29074893	3.69E-07	-0.5084442	0.4659091	0.2386364	0.2954545	0.9777778	0.4147727	0	0	0	0	0.7740883	0.7740883	[A/G]	176	4		3	52642412	0.7741716	0.7741716	0	0.369175	0.05333979	0.01874872	0.5191106	0.1074166	0.9846745	0.0147087	1.150441	0.1044453	1.377259	0.1261789	1.165912	0.1	0	1
660	Gm03_2932028_G_A	3	2932028	4.51E-07	-0.5046168	0.3988764	0.247191	0.3539326	0.9888889	0.4775281	0	0	0	0	0.7408493	0.7780156	[A/G]	178	2		3	18749305	0.776521	0.776521	0	0.347253	0.03204718	0.01861614	0.5452878	0.09545337	0.9522569	0.02174333	0.8231428	0.1	1.047768	0.1053362	0.94028	0.1	0	1
661	Gm03_29375217_T_C	3	29375217	3.17E-07	-0.5113152	0.4682081	0.2369942	0.2947977	0.9611111	0.4132948	0	0	0	0	0.6759632	0.6759632	[A/G]	173	7		3	57646507	0.7193738	0.7193738	0	0.3228096	0.0188085	0.01546265	0.4401711	0.1150671	0.9899791	0.01089312	1.434638	0.1312484	1.689867	0.1800227	1.298316	0.1013299	0	1
662	Gm03_29628783_T_C	3	29628783	1.52E-06	-0.4808075	0.454023	0.2528736	0.2931035	0.9666666	0.4195402	0	0	0	0	0.6532225	0.6532225	[A/G]	174	6		3	22780463	0.7073276	0.7073276	0	0.3336937	0.01704795	0.01649737	0.4660768	0.1180658	0.9787732	0.01170129	1.76536	0.1422483	2.17235	0.2179765	1.686212	0.1377056	0	1
663	Gm03_29817747_G_T	3	29817747	2.11E-07	-0.5189728	0.2881356	0.2316384	0.480226	0.9833333	0.4039548	0	0	0	0	0.7670138	0.7670138	[A/C]	177	3		3	50706463	0.7699805	0.7699805	0	0.3013031	0.03308658	0.01370935	0.6423687	0.08964441	0.9603558	0.01589286	0.6120956	0.1	0.8796381	0.1	0.8529821	0.1	0	1
664	Gm03_29952496_T_C	3	29952496	1	0	1	0	0	1	0	0	0	0	0	0.3868383	0.3868383	[A/G]	180	0		3	72627448	0.8004208	0.8004208	0	1	0.02828343	0.008083575	0.5019953	0.02236068	0.9757071	0.02236068	1.494516	0.1104393	1.863535	0.2102884	1.380401	0.1204731	0	1
665	Gm03_3009303_T_C	3	3009303	1.43E-07	-0.5260896	0.4195402	0.2356322	0.3448276	0.9666666	0.4626437	0	0	0	0	0.5214441	0.521497	[A/G]	174	6		3	57624376	0.6379746	0.6379746	0	0.3544901	0.1005547	0.02857829	0.4993671	0.08392483	0.9362798	0.01822568	1.550087	0.1776595	1.772656	0.1550653	1.409644	0.1	0	1
666	Gm03_30529089_A_C	3	30529089	0.9999998	3.22E-08	0.9944444	0.005555556	0	1	0.002777778	0	0	0	0	0.859385	0.859385	[A/C]	180	0		3	49664489	0.8741534	0.8741534	0	1	0.02707024	0.009415955	0.3933943	0.02236068	0.9696697	0.02236068	0.9972972	0.1017508	1.007866	0.1137315	0.766467	0.1	0	1
667	Gm03_30647053_T_C	3	30647053	0.9999998	3.33E-08	0.9944134	0.005586592	0	0.9944444	0.002793296	0	0	0	0	0.865245	0.865245	[A/G]	179	1		3	24719448	0.8788146	0.8788146	0	0.865623	0.03580149	0.01331691	0.5925069	0.02236068	0.9796253	0.02236068	0.6026196	0.1	0.7071382	0.1	0.6187806	0.1	0	1
668	Gm03_30809885_T_C	3	30809885	0.9999998	3.22E-08	0	0.005555556	0.9944444	1	0.002777778	0	0	0	0	0.8223935	0.8223935	[A/G]	180	0		3	67610327	0.8467999	0.8467999	0	1	0.02844424	0.02236068	0.5688848	0.02236068	0.9435135	0.01113246	1.032179	0.1	1.337759	0.1509578	1.191857	0.1	0	1
669	Gm03_3087237_A_G	3	3087237	2.06E-17	-0.8490406	0.9269663	0.01685393	0.05617978	0.9888889	0.06460674	0	0	0	0	0.8040496	0.8040496	[A/G]	178	2		3	68772368	0.7925671	0.7925671	0	0.4362418	0.04025658	0.00922592	0.4759324	0.09014924	0.9527262	0.01914652	0.8471713	0.1	0.9946067	0.1065421	0.9612276	0.1	0	1
670	Gm03_30955790_A_G	3	30955790	0.9999836	2.06E-06	0.9888889	0.01111111	0	1	0.005555556	0	0	0	0	0.6306327	0.6306327	[T/C]	180	0		3	29781384	0.7320683	0.7320683	0	0.5378804	0.03086546	0.008578873	0.3507007	0.05088328	0.967535	0.02236068	1.288681	0.1	1.493832	0.1659537	1.118398	0.1	0	1
671	Gm03_3164784_G_A	3	3164784	2.11E-17	-0.8487755	0.9273743	0.01675978	0.05586592	0.9944444	0.06424581	0	0	0	0	0.3428929	0.3428929	[T/C]	179	1		3	53681494	0.5312973	0.5312973	0	0.6537838	0.4049618	0.02047906	0.710763	0.02395164	0.9785689	0.01701082	1.667177	0.1151337	1.563325	0.1713186	1.32921	0.1013115	0	1
672	Gm03_31711487_A_G	3	31711487	0.9999998	3.33E-08	0.9944134	0.005586592	0	0.9944444	0.002793296	0	0	0	0	0.5838828	0.5838828	[A/G]	179	1		3	12754490	0.7063326	0.7063326	0	0.7434956	0.09878908	0.01586341	0.3829836	0.02236068	0.9691492	0.02236068	1.913053	0.129856	2.139702	0.2414521	1.465882	0.1279333	0	1
673	Gm03_31990164_T_G	3	31990164	1	0	1	0	0	1	0	0	0	0	0	0.5190873	0.5190873	[A/C]	180	0		3	12793499	0.9095383	0.9095383	0	1	0.01585508	0.006620744	0.4956257	0.02236068	0.9753964	0.02236068	1.049851	0.1	1.290486	0.1456234	1.022413	0.1	0	1
674	Gm03_32251318_T_C	3	32251318	1	0	1	0	0	1	0	0	0	0	0	0.3898782	0.3898782	[T/C]	180	0		3	68727432	0.80316	0.80316	0	1	0.02574945	0.006366719	0.5006966	0.02236068	0.9756438	0.02236068	1.669676	0.1550267	2.091311	0.2359915	1.516775	0.132375	0	1
675	Gm03_3225968_G_A	3	3225968	0.9998134	2.34E-05	0.9833333	0.01666667	0	1	0.008333334	0	0	0	0	0.5573145	0.5573145	[A/G]	180	0		3	52632355	0.6916321	0.6916321	0	0.5181143	0.04869302	0.008694699	0.2308792	0.02646861	0.961544	0.02236068	1.86905	0.1398431	2.249665	0.2510741	1.578444	0.137757	0	1
676	Gm03_32720668_C_T	3	32720668	1	0	0	0	1	1	0	0	0	0	0	0.529569	0.529569	[T/C]	180	0		3	12745507	0.9175813	0.9175813	0	1	0.02464263	0.02236068	0.5051739	0.02236068	0.9857053	0.007059755	1.09391	0.103788	1.349715	0.1523069	1.06286	0.1	0	1
677	Gm03_33146650_C_T	3	33146650	1	0	0	0	1	1	0	0	0	0	0	0.4621099	0.4621099	[A/G]	180	0		3	62608348	0.8646108	0.8646108	0	1	0.02403454	0.02236068	0.4927081	0.02236068	0.9613818	0.007504626	1.233466	0.1170287	1.534201	0.1731251	1.1843	0.1	0	1
678	Gm03_3334303_C_A	3	3334303	1.68E-06	-0.4788853	0.4137931	0.2586207	0.3275862	0.9666666	0.4568965	0	0	0	0	0.7300649	0.7300649	[T/G]	174	6		3	60639330	0.7488182	0.7488182	0	0.3176411	0.06095377	0.01907679	0.5594255	0.1146579	0.9702647	0.01468273	0.8950207	0.1185851	1.233262	0.1580767	1.164988	0.1	0	1
679	Gm03_33399114_A_G	3	33399114	0.9999998	3.22E-08	0.9944444	0.005555556	0	1	0.002777778	0	0	0	0	0.7471603	0.7471603	[A/G]	180	0		3	54628377	0.7983918	0.7983918	0	1	0.03321192	0.01199364	0.4702005	0.02236068	0.97351	0.02236068	1.462992	0.1	1.969968	0.2222986	1.495178	0.1304901	0	1
680	Gm03_3365988_T_G	3	3365988	1.63E-06	-0.47949	0.3583815	0.2601156	0.3815029	0.9611111	0.4884393	0	0	0	0	0.5952407	0.5952407	[A/C]	173	7		3	61770373	0.67696	0.67696	0	0.3763728	0.0514486	0.01385101	0.4461953	0.09103082	0.9434042	0.02445374	1.700219	0.1324345	1.960683	0.1870044	1.464583	0.1250425	0	1
681	Gm03_345478_G_A	3	345478	0.9969777	-0.000378786	0.9944134	0	0.005586592	0.9944444	0.005586592	0	0	0	0	0.6004176	0.6004176	[A/G]	179	1		3	53770306	0.7154385	0.7154385	0	0.301872	0.01796935	0.006869516	0.6265612	0.09516162	0.9813281	0.02236068	0.8630659	0.1	0.9904063	0.1097909	0.8015954	0.1	0	1
682	Gm03_34741364_A_G	3	34741364	0.9999836	2.06E-06	0	0.01111111	0.9888889	1	0.005555556	0	0	0	0	0.7141203	0.7141203	[T/C]	180	0		3	45663431	0.7789356	0.7789356	0	1	0.02481801	0.02236068	0.4963602	0.02198848	0.9536304	0.008613142	1.664206	0.1578964	2.070276	0.2298662	1.457337	0.1100669	0	1
683	Gm03_34812071_A_G	3	34812071	1	0	1	0	0	1	0	0	0	0	0	0.4506329	0.4506329	[T/C]	180	0		3	11773364	0.8552446	0.8552446	0	1	0.06243963	0.007715086	0.5195003	0.02236068	0.976561	0.02236068	0.9621804	0.1295892	1.17855	0.1329921	0.9493636	0.1	0	1
684	Gm03_3497393_A_C	3	3497393	0.9998134	2.34E-05	0	0.01666667	0.9833333	1	0.008333334	0	0	0	0	0.5406097	0.5406097	[T/G]	180	0		3	49655490	0.6823145	0.6823145	0	0.4791447	0.03812543	0.02236068	0.7625087	0.02559199	0.9362719	0.0106733	1.566082	0.1485867	2.085624	0.2274194	1.731039	0.1110946	0	1
685	Gm03_35122599_C_T	3	35122599	0.9999836	2.06E-06	0	0.01111111	0.9888889	1	0.005555556	0	0	0	0	0.5538097	0.5538097	[A/G]	180	0		3	59790334	0.689683	0.689683	0	0.4379736	0.04256425	0.02236068	0.8512851	0.02242952	0.9836755	0.007798435	0.5962716	0.1	0.7819062	0.1	0.846537	0.1	0	1
686	Gm03_35201990_G_A	3	35201990	1.34E-07	-0.5273612	0.3238636	0.2329545	0.4431818	0.9777778	0.4403409	0	0	0	0	0.8112422	0.8112422	[T/C]	176	4		3	22744405	0.7971653	0.7971653	0	0.3281991	0.02584092	0.02021	0.6065206	0.1058286	0.9839618	0.00917515	0.8508378	0.1	1.183928	0.1124591	1.084401	0.1	0	1
687	Gm03_35330372_G_T	3	35330372	6.43E-08	-0.5406491	0.4375	0.2272727	0.3352273	0.9777778	0.4488636	0	0	0	0	0.8519708	0.8519708	[A/C]	176	4		3	29809508	0.8249801	0.8249801	0	0.2970545	0.02678005	0.01758181	0.6688321	0.09810824	0.993834	0.01129992	0.3227302	0.1	0.4661949	0.1	0.5342785	0.1	0	1
688	Gm03_35516341_C_T	3	35516341	0.9999831	2.13E-06	0	0.01117318	0.9888268	0.9944444	0.005586592	0	0	0	0	0.5829217	0.5829217	[A/G]	179	1		3	55731418	0.7058026	0.7058026	0	0.4467558	0.03906821	0.02236068	0.7813642	0.03991229	0.9894855	0.006672735	0.7615692	0.1	0.9556482	0.1050631	0.8728991	0.1	0	1
689	Gm03_35556758_C_T	3	35556758	0.9999836	2.06E-06	0	0.01111111	0.9888889	1	0.005555556	0	0	0	0	0.492408	0.492408	[T/C]	180	0		3	72735451	0.6548962	0.6548962	0	0.3989967	0.04272683	0.02236068	0.8545365	0.02198705	0.9739785	0.007948546	0.8066409	0.1	1.056506	0.1173933	1.039052	0.1	0	1
690	Gm03_3562176_C_T	3	3562176	0.9999825	2.20E-06	0.988764	0.01123596	0	0.9888889	0.005617978	0	0	0	0	0.6972207	0.6972207	[T/C]	178	2		3	20781333	0.7692437	0.7692437	0	0.3766339	0.0132883	0.007797936	0.2970395	0.06754079	0.964852	0.02236068	0.8683302	0.1	0.970719	0.1059011	0.7793521	0.1	0	1
691	Gm03_35712315_A_G	3	35712315	0.9999836	2.06E-06	0.9888889	0.01111111	0	1	0.005555556	0	0	0	0	0.5456858	0.5456858	[A/G]	180	0		3	39782421	0.6851536	0.6851536	0	0.8157264	0.214157	0.01477932	0.6160847	0.02235034	0.9808043	0.02236068	1.147848	0.1023579	1.319691	0.1476162	1.009105	0.1	0	1
692	Gm03_35797299_A_G	3	35797299	0.9999836	2.06E-06	0	0.01111111	0.9888889	1	0.005555556	0	0	0	0	0.8567778	0.8567778	[A/G]	180	0		3	45645492	0.8721126	0.8721126	0	0.9207808	0.02194618	0.02236068	0.4389236	0.02292451	0.9856554	0.007543007	1.171908	0.1111882	1.428545	0.1590864	1.073197	0.1	0	1
693	Gm03_35913889_T_C	3	35913889	0.9848458	-0.001899409	0.005586592	0.005586592	0.9888268	0.9944444	0.008379889	0	0	0	0	0.7053774	0.7053774	[A/G]	179	1		3	20642464	0.7739032	0.7739032	0	0.3862117	0.02566945	0.02236068	0.5133891	0.1039223	0.9724339	0.008964938	1.053928	0.1	1.411919	0.1700253	1.341623	0.1	0	1
694	Gm03_35968599_G_A	3	35968599	0.9543023	-0.005730478	0.9833333	0.01111111	0.005555556	1	0.01111111	0	0	0	0	0.5749124	0.5749124	[A/G]	180	0		3	21738377	0.6663125	0.6663125	0	0.6935861	0.1071483	0.009446635	0.392488	0.03169314	0.9151198	0.02236068	1.555008	0.1212668	1.78613	0.1979922	1.333352	0.1163669	0	1
695	Gm03_36018412_T_C	3	36018412	1	0	0	0	1	1	0	0	0	0	0	0.5665705	0.5665705	[T/C]	180	0		3	34600483	0.9456125	0.9456125	0	1	0.02466631	0.02236068	0.5056594	0.02236068	0.9866526	0.009727075	0.4255509	0.1	0.4928691	0.1	0.4539623	0.1	0	1
696	Gm03_36058927_T_C	3	36058927	0.9999998	3.33E-08	0.9944134	0.005586592	0	0.9944444	0.002793296	0	0	0	0	0.5580744	0.5580744	[A/G]	179	1		3	70712467	0.6920543	0.6920543	0	0.9895153	0.119156	0.01636592	0.5341845	0.02236068	0.9767092	0.02236068	1.485707	0.1	1.799522	0.2030649	1.324398	0.1155855	0	1
697	Gm03_36111069_A_G	3	36111069	0.9999998	3.22E-08	0.9944444	0.005555556	0	1	0.002777778	0	0	0	0	0.7718596	0.7718596	[T/C]	180	0		3	30785357	0.8135217	0.8135217	0	0.9969127	0.09146991	0.009912524	0.5307022	0.02236068	0.9765351	0.02236068	1.165529	0.1299376	1.315953	0.1484971	0.9984162	0.1	0	1
698	Gm03_36178327_G_A	3	36178327	0.9999998	3.22E-08	0	0.005555556	0.9944444	1	0.002777778	0	0	0	0	0.7876914	0.7876914	[A/G]	180	0		3	50724320	0.8235625	0.8235625	0	0.6673383	0.03741433	0.02236068	0.7482866	0.02236068	0.9707765	0.01097921	0.3104631	0.1	0.4178936	0.1	0.5855495	0.1	0	1
699	Gm03_3618454_G_T	3	3618454	7.37E-15	-0.7777944	0.9162011	0.02793296	0.05586592	0.9944444	0.0698324	0	0	0	0	0.8955643	0.8955643	[T/G]	179	1		3	68747372	0.8596426	0.8596426	0	0.6704456	0.04147116	0.0145952	0.547497	0.0470926	0.9748362	0.01664698	0.8296223	0.1	0.9700775	0.1042311	0.886443	0.1	0	1
700	Gm03_36386316_G_A	3	36386316	0.9998071	2.42E-05	0.9832402	0.01675978	0	0.9944444	0.008379889	0	0	0	0	0.6439853	0.6439853	[A/G]	179	1		3	73646342	0.7394395	0.7394395	0	0.4123951	0.05918589	0.01538307	0.3950537	0.06606016	0.9697527	0.02236068	0.3924513	0.1	0.4487466	0.1	0.4251386	0.1	0	1
701	Gm03_36396038_A_C	3	36396038	0.9999825	2.20E-06	0	0.01123596	0.988764	0.9888889	0.005617978	0	0	0	0	0.5918317	0.5918317	[A/C]	178	2		3	10660394	0.7107126	0.7107126	0	0.3391227	0.03807688	0.02236068	0.7615376	0.06145122	0.9920837	0.006531878	0.6535223	0.1	0.8110904	0.1	0.7586945	0.1	0	1
702	Gm03_36438792_G_T	3	36438792	0.996892	-0.00038953	0.994382	0	0.005617978	0.9888889	0.005617978	0	0	0	0	0.594887	0.594887	[T/G]	178	2		3	69659382	0.7123948	0.7123948	0	0.2945326	0.03016391	0.01578573	0.6577033	0.08804537	0.9828852	0.02236068	0.7709788	0.1408388	0.930149	0.1117735	0.7802412	0.1	0	1
703	Gm03_36489202_C_T	3	36489202	0.8926748	-0.01349204	0.9777778	0.01666667	0.005555556	1	0.01388889	0	0	0	0	0.3501814	0.3501814	[T/C]	180	0		3	21764318	0.5362883	0.5362883	0	0.5811678	0.08599598	0.01088631	0.2860672	0.02353941	0.6787187	0.02236068	0.4421393	0.1	0.4060293	0.1	0.5046554	0.1	0	1
704	Gm03_36569286_A_G	3	36569286	0.9998134	2.34E-05	0	0.01666667	0.9833333	1	0.008333334	0	0	0	0	0.5764831	0.5764831	[A/G]	180	0		3	71702364	0.7022493	0.7022493	0	0.5251131	0.0407418	0.02236068	0.8148361	0.0242213	0.9811996	0.007460158	0.704273	0.1	0.8708735	0.1	0.7897436	0.1	0	1
705	Gm03_3659662_A_G	3	3659662	1.41E-06	-0.4823307	0.3850575	0.2586207	0.3563218	0.9666666	0.4856322	0	0	0	0	0.5889898	0.5889898	[T/C]	174	6		3	66693347	0.6736899	0.6736899	0	0.3186997	0.06136872	0.01709077	0.4533169	0.1058928	0.9613914	0.01295754	2.086481	0.2197834	2.328961	0.257239	1.735063	0.1262295	0	1
706	Gm03_36634361_G_A	3	36634361	0.9989259	0.000134621	0.9776536	0.02234637	0	0.9944444	0.01117318	0	0	0	0	0.6163676	0.6163676	[A/G]	179	1		3	21738338	0.7242132	0.7242132	0	0.4731282	0.03340527	0.01053763	0.3430615	0.05491107	0.9671531	0.02236068	2.105111	0.1665816	2.618615	0.2820839	1.809422	0.1579154	0	1
707	Gm03_36714581_T_C	3	36714581	0.9999831	2.13E-06	0	0.01117318	0.9888268	0.9944444	0.005586592	0	0	0	0	0.5266082	0.5266082	[A/G]	179	1		3	32712475	0.6744426	0.6744426	0	0.4620354	0.04181448	0.02236068	0.8362896	0.02204187	0.983273	0.009770276	0.8610095	0.1	1.113032	0.1250675	1.043085	0.1	0	1
708	Gm03_36816006_A_G	3	36816006	0.9999836	2.06E-06	0	0.01111111	0.9888889	1	0.005555556	0	0	0	0	0.5184008	0.5184008	[A/G]	180	0		3	57725488	0.6697966	0.6697966	0	0.4400545	0.04333366	0.02236068	0.8666732	0.02230018	0.9917434	0.006121336	0.7417197	0.1	0.9348701	0.1051088	0.8691272	0.1	0	1
709	Gm03_36863476_C_A	3	36863476	2.16E-17	-0.8485029	0.9277778	0.01666667	0.05555556	1	0.06388889	0	0	0	0	0.702325	0.702325	[T/G]	180	0		3	21807363	0.7335479	0.7335479	0	0.7222056	0.05957637	0.01537262	0.3625243	0.02657499	0.9775277	0.01666958	0.7136331	0.1	0.7352421	0.1	1.047485	0.1	0	1
710	Gm03_36969159_A_G	3	36969159	2.10E-22	-0.973675	0.05617978	0	0.9438202	0.9888889	0.05617978	0	0	0	0	0.2396705	0.2396705	[T/C]	178	2		3	21788370	0.4729347	0.4729347	0	0.1555595	0.1686231	0.2439543	0.5829012	0.02236068	0.9971794	0.006243675	0.7445624	0.1	0.9448087	0.1066158	0.8335901	0.1	0	1
711	Gm03_37024877_C_T	3	37024877	0.9998134	2.34E-05	0	0.01666667	0.9833333	1	0.008333334	0	0	0	0	0.8486418	0.8486418	[A/G]	180	0		3	47736348	0.8658658	0.8658658	0	0.9754882	0.02635075	0.02236068	0.527015	0.0289638	0.9582583	0.0105609	1.204981	0.1143261	1.532528	0.167667	1.249986	0.1	0	1
712	Gm03_37146641_T_C	3	37146641	0.9998134	2.34E-05	0.9833333	0.01666667	0	1	0.008333334	0	0	0	0	0.5975412	0.5975412	[T/C]	180	0		3	52673500	0.7138557	0.7138557	0	0.7734412	0.03997799	0.007905144	0.2789971	0.02299818	0.9639499	0.02236068	1.446349	0.1435901	1.482018	0.1642826	1.049693	0.1	0	1
713	Gm03_37245981_T_C	3	37245981	2.11E-17	-0.8487755	0.9273743	0.01675978	0.05586592	0.9944444	0.06424581	0	0	0	0	0.8280724	0.8280724	[A/G]	179	1		3	59656410	0.8082593	0.8082593	0	0.756194	0.08469449	0.02401149	0.5873402	0.02598865	0.9503058	0.02201035	0.6767628	0.1	0.8055187	0.1	0.7704763	0.1	0	1
714	Gm03_37286104_T_C	3	37286104	1	0	0	0	1	0.9888889	0	0	0	0	0	0.3430156	0.3430156	[A/G]	178	2		3	32647504	0.7591171	0.7591171	0	1	0.02339587	0.02236068	0.4796154	0.02236068	0.9358349	0.02132261	1.736896	0.1647931	2.210503	0.2494415	1.612127	0.1330993	0	1
715	Gm03_37326508_A_G	3	37326508	0.9998134	2.34E-05	0	0.01666667	0.9833333	1	0.008333334	0	0	0	0	0.6153097	0.6153097	[A/G]	180	0		3	12725476	0.7236311	0.7236311	0	0.5416652	0.04164297	0.02236068	0.8328593	0.02204752	0.9918559	0.007305764	0.5724072	0.1	0.7320734	0.1	0.7608227	0.1	0	1
716	Gm03_37366357_C_A	3	37366357	0.9998134	2.34E-05	0.9833333	0.01666667	0	1	0.008333334	0	0	0	0	0.5733576	0.5733576	[T/G]	180	0		3	65683340	0.7005224	0.7005224	0	0.5723943	0.01167461	0.006868731	0.1861965	0.02362107	0.9593098	0.02236068	1.21216	0.1	1.421881	0.1562431	1.081054	0.1	0	1
717	Gm03_37432542_C_A	3	37432542	1	0	1	0	0	0.9944444	0	0	0	0	0	0.5319265	0.5319265	[T/G]	179	1		3	21775424	0.9193831	0.9193831	0	1	0.01864513	0.01278342	0.4970556	0.02236068	0.9754661	0.02236068	0.5481218	0.1	0.6562531	0.1	0.5884241	0.1	0	1
718	Gm03_37488779_G_A	3	37488779	0.9999998	3.22E-08	0.9944444	0.005555556	0	1	0.002777778	0	0	0	0	0.6108369	0.6108369	[T/C]	180	0		3	18723493	0.7211704	0.7211704	0	0.804189	0.03004346	0.008112426	0.2751048	0.02236068	0.9637552	0.02236068	0.9921418	0.1348557	1.139034	0.128533	0.8965259	0.1	0	1
719	Gm03_37534583_G_A	3	37534583	2.26E-22	-0.9729562	0.9441341	0	0.05586592	0.9944444	0.05586592	0	0	0	0	0.8871759	0.8871759	[T/C]	179	1		3	10625438	0.897302	0.897302	0	1	0.03931209	0.0228375	0.503241	0.02236068	0.9671699	0.01933657	0.2735032	0.1	0.3055632	0.1	0.301085	0.1	0	1
720	Gm03_37654429_G_T	3	37654429	1.91E-15	-0.7946789	0.9106146	0.02793296	0.06145252	0.9944444	0.07541899	0	0	0	0	0.6311159	0.6311159	[T/G]	179	1		3	21640451	0.6957179	0.6957179	0	0.4099849	0.06193346	0.008903032	0.375898	0.06767649	0.9490685	0.01735963	1.065481	0.1	1.22711	0.1281386	1.083641	0.1	0	1
721	Gm03_37711069_G_A	3	37711069	1.24E-16	-0.8278945	0.9157304	0.02247191	0.06179775	0.9888889	0.07303371	0	0	0	0	0.6044114	0.6044114	[A/G]	178	2		3	43778358	0.6817539	0.6817539	0	0.455972	0.08382501	0.01044263	0.4029708	0.05954978	0.9530068	0.01651438	1.630602	0.1027879	2.008063	0.2172726	1.589193	0.1198434	0	1
722	Gm03_37773419_C_T	3	37773419	1.24E-16	-0.8278945	0.9157304	0.02247191	0.06179775	0.9888889	0.07303371	0	0	0	0	0.9123598	0.9123598	[T/C]	178	2		3	60658358	0.8750907	0.8750907	0	0.6397998	0.02895001	0.01779813	0.5343817	0.05145104	0.976205	0.01760546	0.7355249	0.1	0.8894976	0.1	0.8789768	0.1	0	1
723	Gm03_37819433_T_C	3	37819433	0	0	0	0	0	0	0	0	0	0	0	NaN	NaN	[A/G]	0	180		3	21808482	0.3378122	0.3378122	0	0.3717803	0.05959111	0.01836921	0.2710331	0.02236068	0.4824751	0.03451215	1.574304	0.1327198	2.210658	0.249459	1.805917	0.1425873	0	1
724	Gm03_37902930_C_T	3	37902930	6.04E-18	-0.8631738	0.9213483	0.01685393	0.06179775	0.9888889	0.07022472	0	0	0	0	0.6969406	0.6969406	[T/C]	178	2		3	27741510	0.73063	0.73063	0	0.5308354	0.02324107	0.009171438	0.3336084	0.04929627	0.9714419	0.01669488	1.173795	0.1	1.375437	0.148853	1.122286	0.1	0	1
725	Gm03_37963252_A_G	3	37963252	1.25E-16	-0.8277966	0.06145252	0.02234637	0.9162011	0.9944444	0.0726257	0	0	0	0	0.824456	0.824456	[A/G]	179	1		3	21742494	0.8058329	0.8058329	0	0.4776382	0.04393137	0.01680764	0.5958107	0.07319412	0.9870104	0.008708793	0.8548513	0.1	0.8378283	0.1	0.7340368	0.1	0	1
726	Gm03_38069022_A_G	3	38069022	6.13E-18	-0.8630126	0.06145252	0.01675978	0.9217877	0.9944444	0.0698324	0	0	0	0	0.8898137	0.8898137	[T/C]	179	1		3	21744437	0.8546702	0.8546702	0	0.8744034	0.0579055	0.01899112	0.552093	0.02649854	0.9560108	0.01969498	0.557731	0.1	0.5505854	0.1	0.5813673	0.1	0	1
727	Gm03_38121627_T_C	3	38121627	6.13E-18	-0.8630126	0.06145252	0.01675978	0.9217877	0.9944444	0.0698324	0	0	0	0	0.8011559	0.8011559	[A/G]	179	1		3	35624510	0.790739	0.790739	0	0.891682	0.09601764	0.01884133	0.5340747	0.02728299	0.9462113	0.01893714	1.028006	0.1	1.056976	0.1153553	0.960254	0.1	0	1
728	Gm03_38173815_A_C	3	38173815	6.62E-19	-0.8881044	0.05617978	0.01123596	0.9325843	0.9888889	0.06179775	0	0	0	0	0.5912229	0.5912229	[T/G]	178	2		3	38680430	0.6748585	0.6748585	0	0.4866894	0.1413957	0.02228971	0.650704	0.05634823	0.9716935	0.009605416	1.647979	0.1524197	1.861633	0.2067951	1.426428	0.11595	0	1
729	Gm03_38263112_A_G	3	38263112	1	0	1	0	0	1	0	0	0	0	0	0.564907	0.564907	[T/C]	180	0		3	73728330	0.9443617	0.9443617	0	1	0.004361147	0.00751769	0.4897351	0.02236068	0.975109	0.02236068	0.5163828	0.1	0.616761	0.1	0.5593311	0.1	0	1
730	Gm03_3828735_G_A	3	3828735	2.74E-06	-0.4689747	0.3068182	0.2613636	0.4318182	0.9777778	0.4375	0	0	0	0	0.7923028	0.7934847	[A/G]	176	4		3	51687435	0.7859496	0.7859496	0	0.3571023	0.03677186	0.01455749	0.5328435	0.09942896	0.970067	0.02300749	1.094538	0.1	1.295335	0.1183079	1.098749	0.1	0	1
731	Gm03_38367581_G_A	3	38367581	0.9999825	2.20E-06	0.988764	0.01123596	0	0.9888889	0.005617978	0	0	0	0	0.8281917	0.8281917	[A/G]	178	2		3	22775333	0.850884	0.850884	0	0.4909063	0.01975638	0.009813374	0.4523951	0.07831722	0.9726198	0.02236068	0.5743484	0.1	0.6489239	0.1	0.5677025	0.1	0	1
732	Gm03_38415618_T_G	3	38415618	0.9999831	2.13E-06	0	0.01117318	0.9888268	0.9944444	0.005586592	0	0	0	0	0.8840269	0.8840269	[A/C]	179	1		3	54695457	0.8945346	0.8945346	0	1	0.03156269	0.02236068	0.6312537	0.02243409	0.984626	0.01061356	0.5878026	0.1	0.7680387	0.1	0.8288189	0.1	0	1
733	Gm03_38469714_C_T	3	38469714	0.7881787	-0.02686764	0.005586592	0.02234637	0.9720671	0.9944444	0.01675978	0	0	0	0	0.9024341	0.9024341	[T/C]	179	1		3	43763484	0.8657835	0.8657835	0	0.8723243	0.02605468	0.02236068	0.5468144	0.03622088	0.9647259	0.01168692	1.210108	0.1148126	1.386382	0.1516145	1.08919	0.1	0	1
734	Gm03_38526701_A_G	3	38526701	0.9543023	-0.005730478	0.9833333	0.01111111	0.005555556	1	0.01111111	0	0	0	0	0.7443571	0.7443571	[A/G]	180	0		3	55671498	0.7568743	0.7568743	0	0.9235311	0.05264031	0.008555642	0.4879301	0.02909332	0.9631237	0.02236068	1.654555	0.1599665	1.952228	0.2165988	1.29359	0.1128967	0	1
735	Gm03_38689365_C_T	3	38689365	0.9999998	3.33E-08	0	0.005586592	0.9944134	0.9944444	0.002793296	0	0	0	0	0.7490495	0.7490495	[A/G]	179	1		3	62807372	0.799529	0.799529	0	0.8940051	0.0210427	0.02236068	0.420854	0.02236068	0.9816515	0.01029025	1.997504	0.1895191	2.544078	0.2870834	1.779955	0.1629217	0	1
736	Gm03_38761991_G_T	3	38761991	0.9848458	-0.001899409	0.005586592	0.005586592	0.9888268	0.9944444	0.008379889	0	0	0	0	0.6555545	0.6555545	[T/G]	179	1		3	25788425	0.7458496	0.7458496	0	0.3534442	0.02413739	0.02236068	0.4827478	0.107394	0.9923936	0.007111523	0.4961339	0.1	0.6804673	0.1	0.8585233	0.1	0	1
737	Gm03_38862467_A_G	3	38862467	0.9848458	-0.001899409	0.9888268	0.005586592	0.005586592	0.9944444	0.008379889	0	0	0	0	0.3943443	0.3943443	[T/C]	179	1		3	22799344	0.8071581	0.8071581	0	0.4278808	0.08007669	0.0824495	0.5285393	0.02236068	0.9770019	0.02236068	0.5341506	0.1	0.6388574	0.1	0.5756497	0.1	0	1
738	Gm03_38931849_C_A	3	38931849	1	0	0	0	1	1	0	0	0	0	0	0.5000637	0.5000637	[A/C]	180	0		3	25794328	0.8947876	0.8947876	0	1	0.02432545	0.02236068	0.4986717	0.02236068	0.9730179	0.01050898	0.7628677	0.1	0.9187951	0.1036803	0.768127	0.1	0	1
739	Gm03_38976026_C_T	3	38976026	1	0	0	0	1	1	0	0	0	0	0	0.4282238	0.4282238	[A/G]	180	0		3	70810469	0.8365657	0.8365657	0	1	0.02455324	0.02236068	0.5033414	0.02236068	0.9821295	0.006629371	1.327	0.125903	1.658645	0.1871678	1.264924	0.1	0	1
740	Gm03_3907697_A_G	3	3907697	9.04E-07	-0.4911439	0.4285714	0.2514286	0.32	0.9722222	0.4457143	0	0	0	0	0.5214645	0.5347691	[T/C]	175	5		3	65735510	0.6450865	0.6450865	0	0.3808867	0.04820498	0.02707848	0.4759714	0.06184794	0.8118274	0.02632947	1.210709	0.117778	1.53162	0.169343	1.416487	0.1080692	0	1
741	Gm03_39351009_C_T	3	39351009	1.50E-07	-0.5252267	0.3257143	0.2342857	0.44	0.9722222	0.4428571	0	0	0	0	0.6138594	0.6138594	[A/G]	175	5		3	52769412	0.6866915	0.6866915	0	0.3709358	0.03277824	0.01717214	0.4806866	0.1035788	0.9408209	0.01553031	1.420763	0.1	1.706358	0.1561356	1.384783	0.1	0	1
742	Gm03_39491355_G_T	3	39491355	0.9999998	3.22E-08	0.9944444	0.005555556	0	1	0.002777778	0	0	0	0	0.4409937	0.4409937	[A/C]	180	0		3	29707334	0.6243093	0.6243093	0	0.3224811	0.02177098	0.006820757	0.1158756	0.02236068	0.9557938	0.02236068	1.55156	0.1	1.666221	0.1880227	1.177992	0.102808	0	1
743	Gm03_39574966_T_C	3	39574966	0.9999998	3.22E-08	0	0.005555556	0.9944444	1	0.002777778	0	0	0	0	0.5221953	0.5221953	[T/C]	180	0		3	70768503	0.6719477	0.6719477	0	0.4612634	0.04164536	0.02236068	0.8329073	0.02236068	0.9751787	0.008483171	1.140136	0.1081738	1.437801	0.1622469	1.17149	0.1	0	1
744	Gm03_39623890_G_A	3	39623890	1	0	0	0	1	1	0	0	0	0	0	0.5334756	0.5334756	[A/G]	180	0		3	22799372	0.9205657	0.9205657	0	1	0.02484887	0.02236068	0.5094017	0.02236068	0.9939547	0.006376381	0.9834464	0.1	1.204793	0.1359535	0.9656503	0.1	0	1
745	Gm03_39690419_T_G	3	39690419	1	0	1	0	0	1	0	0	0	0	0	0.4339847	0.4339847	[T/G]	180	0		3	18729504	0.8414207	0.8414207	0	1	0.06790929	0.01277484	0.5223035	0.02236068	0.9766977	0.02236068	0.7057131	0.1	0.8536255	0.1	0.7294369	0.1	0	1
746	Gm03_39737276_T_C	3	39737276	0.9999998	3.22E-08	0	0.005555556	0.9944444	1	0.002777778	0	0	0	0	0.5276664	0.5276664	[A/G]	180	0		3	22809435	0.6750398	0.6750398	0	0.4321822	0.04358709	0.02236068	0.8717418	0.02236068	0.9944966	0.006042807	0.7367706	0.1	0.931398	0.1051025	0.8732376	0.1	0	1
747	Gm03_39796778_T_G	3	39796778	1.60E-20	-0.9285823	0.9388889	0.005555556	0.05555556	1	0.05833333	0	0	0	0	0.7251206	0.7251206	[A/C]	180	0		3	22674471	0.7460638	0.7460638	0	0.7633409	0.04783604	0.01039295	0.463419	0.02236068	0.9058335	0.03559697	1.255645	0.1	1.477686	0.1667477	1.216452	0.1	0	1
748	Gm03_39843152_T_C	3	39843152	1.60E-20	-0.9285823	0.9388889	0.005555556	0.05555556	1	0.05833333	0	0	0	0	0.9580094	0.9580094	[A/G]	180	0		3	53712346	0.9275973	0.9275973	0	1	0.02374221	0.01226697	0.5716661	0.02236068	0.9760451	0.01791459	0.4022669	0.1	0.4426554	0.1	0.4653643	0.1	0	1
749	Gm03_39915523_C_T	3	39915523	1.60E-20	-0.9285823	0.05555556	0.005555556	0.9388889	1	0.05833333	0	0	0	0	0.9507917	0.9507917	[A/G]	180	0		3	52753464	0.917867	0.917867	0	1	0.02571921	0.0174499	0.4685137	0.02236068	0.9879798	0.008019419	1.070802	0.1	1.286022	0.1451196	0.9569735	0.1	0	1
750	Gm03_39945298_T_C	3	39945298	1.60E-20	-0.9285823	0.9388889	0.005555556	0.05555556	1	0.05833333	0	0	0	0	0.7334908	0.7334908	[T/C]	180	0		3	22731481	0.7507361	0.7507361	0	1	0.02979572	0.007151531	0.337704	0.02236068	0.9542594	0.02007367	1.272258	0.1091869	1.462578	0.1650429	0.942364	0.1	0	1
751	Gm03_39998708_A_G	3	39998708	1.60E-20	-0.9285823	0.9388889	0.005555556	0.05555556	1	0.05833333	0	0	0	0	0.7891623	0.7891623	[A/G]	180	0		3	55795478	0.7832856	0.7832856	0	1	0.0483657	0.01109715	0.5263286	0.02236068	0.9741747	0.01779874	1.414161	0.1	1.73068	0.1952965	1.386591	0.1042236	0	1
752	Gm03_40052612_T_C	3	40052612	1.60E-20	-0.9285823	0.9388889	0.005555556	0.05555556	1	0.05833333	0	0	0	0	0.8224071	0.8224071	[T/C]	180	0		3	53729361	0.8044689	0.8044689	0	0.7784739	0.1187472	0.02709635	0.659906	0.02236068	0.9660607	0.01696687	0.4225637	0.1	0.5485282	0.1	0.5831519	0.1	0	1
753	Gm03_40115297_C_T	3	40115297	5.08E-11	-0.6568621	0.4	0.1714286	0.4285714	0.9722222	0.4857143	0	0	0	0	0.7637231	0.7637231	[T/C]	175	5		3	73667346	0.7680481	0.7680481	0	0.3235307	0.04437291	0.01531195	0.5609925	0.1135844	0.9668272	0.01185495	0.7924821	0.1	0.990431	0.1	0.9026624	0.1	0	1
754	Gm03_40197155_A_C	3	40197155	2.16E-19	-0.9004992	0.9273743	0.01117318	0.06145252	0.9944444	0.06703911	0	0	0	0	0.7074943	0.7074943	[T/G]	179	1		3	34790312	0.736362	0.736362	0	1	0.02752654	0.01299305	0.4374973	0.02604093	0.9207431	0.01873564	1.45678	0.1	1.908724	0.2123564	1.66952	0.1291312	0	1
755	Gm03_40270199_T_C	3	40270199	1.60E-20	-0.9285823	0.9388889	0.005555556	0.05555556	1	0.05833333	0	0	0	0	0.8549563	0.8549563	[T/C]	180	0		3	24795360	0.8271634	0.8271634	0	1	0.06800801	0.009006015	0.4683111	0.02236068	0.9533397	0.01792076	0.9978148	0.1	1.27455	0.1438251	0.9593582	0.1	0	1
756	Gm03_40323334_C_T	3	40323334	5.02E-11	-0.6570414	0.4057143	0.1714286	0.4228571	0.9722222	0.4914286	0	0	0	0	0.8382127	0.8382127	[A/G]	175	5		3	74766401	0.8152007	0.8152007	0	0.3712972	0.02066291	0.01335765	0.5314934	0.1103441	0.9913539	0.01350832	0.7412149	0.1	0.8585581	0.1071864	0.7789685	0.1	0	1
757	Gm03_40417269_A_G	3	40417269	5.68E-11	-0.6551937	0.3502825	0.1694915	0.480226	0.9833333	0.4350283	0	0	0	0	0.8601992	0.8646563	[A/G]	177	3		3	45806476	0.8344245	0.8344245	0	0.3609787	0.03449036	0.02468506	0.5976837	0.0872182	0.9852338	0.02014275	0.3344349	0.1	0.4024152	0.1	0.4278938	0.1	0	1
758	Gm03_40452899_C_A	3	40452899	4.88E-10	-0.6222953	0.4632768	0.1864407	0.3502825	0.9833333	0.4435028	0	0	0	0	0.7825813	0.7825813	[A/C]	177	3		3	29623499	0.7792741	0.7792741	0	0.382189	0.04422208	0.01191672	0.5032419	0.1054658	0.9716825	0.01710198	0.9727957	0.1	1.101445	0.1	0.9307066	0.1	0	1
759	Gm03_40600088_A_G	3	40600088	1.23E-10	-0.6435724	0.3579545	0.1761364	0.4659091	0.9777778	0.4460227	0	0	0	0	0.7514214	0.7514214	[A/G]	176	4		3	33689473	0.7609131	0.7609131	0	0.3786733	0.05898178	0.02050173	0.4971536	0.09521063	0.9565542	0.01655314	1.073565	0.1	1.244632	0.1103685	1.07048	0.1	0	1
760	Gm03_40613405_T_C	3	40613405	4.88E-10	-0.6222953	0.3502825	0.1864407	0.4632768	0.9833333	0.4435028	0	0	0	0	0.7752603	0.7752603	[T/C]	177	3		3	67699414	0.7748709	0.7748709	0	0.3645309	0.01929534	0.01906572	0.4727602	0.1053311	0.9788636	0.01286812	1.26025	0.1	1.454291	0.1276662	1.135203	0.1	0	1
761	Gm03_40663609_G_A	3	40663609	5.41E-21	-0.9400817	0.06111111	0.005555556	0.9333333	1	0.06388889	0	0	0	0	0.6533352	0.6533352	[T/C]	180	0		3	74775354	0.707387	0.707387	0	0.6509765	0.03387647	0.01749624	0.8055333	0.02236068	0.9931045	0.006453135	0.9783813	0.1	1.283453	0.1448297	1.03471	0.1	0	1
762	Gm03_40727780_A_G	3	40727780	8.55E-10	-0.6134361	0.3920455	0.1931818	0.4147727	0.9777778	0.4886364	0	0	0	0	0.8156133	0.8156133	[A/G]	176	4		3	74632342	0.7999996	0.7999996	0	0.375012	0.02382409	0.01908858	0.5125172	0.1112254	0.9924126	0.01191957	1.049079	0.1	1.213005	0.1031267	0.9707741	0.1	0	1
763	Gm03_40768058_C_A	3	40768058	2.68E-10	-0.6316056	0.4659091	0.1818182	0.3522727	0.9777778	0.4431818	0	0	0	0	0.7334837	0.7334837	[T/G]	176	4		3	59601381	0.7507322	0.7507322	0	0.4071696	0.01128579	0.01645334	0.5198043	0.09746183	0.9875101	0.01740573	1.263971	0.1	1.660086	0.15172	1.387852	0.1	0	1
764	Gm03_40910014_T_G	3	40910014	8.82E-23	-0.9824674	0.06111111	0	0.9388889	1	0.06111111	0	0	0	0	0.3032544	0.3032544	[T/G]	180	0		3	42795372	0.5290589	0.5290589	0	0.6411242	0.05048984	0.01791409	0.3574874	0.02236068	0.6644849	0.02552356	1.105267	0.1	1.594916	0.1799764	1.448245	0.1	0	1
765	Gm03_41020834_T_C	3	41020834	2.42E-22	-0.9722224	0.05555556	0	0.9444444	1	0.05555556	0	0	0	0	0.800596	0.800596	[T/C]	180	0		3	54679348	0.831986	0.831986	0	1	0.05698853	0.01989393	0.5096449	0.02236068	0.9623013	0.009568639	0.6102026	0.1	0.815111	0.1	0.7890652	0.1	0	1
766	Gm03_41090179_T_C	3	41090179	2.63E-11	-0.6665669	0.408046	0.1666667	0.4252874	0.9666666	0.4913793	0	0	0	0	0.8148192	0.8148192	[T/C]	174	6		3	64605433	0.7994824	0.7994824	0	0.3537953	0.03992204	0.02057865	0.5618932	0.1008185	0.9792464	0.01714608	0.7477214	0.1	0.8527818	0.1	0.7972704	0.1	0	1
767	Gm03_41135466_C_T	3	41135466	6.50E-11	-0.653167	0.4104046	0.1734104	0.416185	0.9611111	0.4971098	0	0	0	0	0.8214303	0.8214303	[T/C]	173	7		3	55665338	0.8038214	0.8038214	0	0.3185779	0.01868878	0.01818347	0.6065956	0.1051682	0.987683	0.01445322	1.099562	0.1	1.485535	0.130932	1.292973	0.1	0	1
768	Gm03_41228284_A_G	3	41228284	1.23E-10	-0.6435716	0.4022988	0.1781609	0.4195402	0.9666666	0.4913793	0	0	0	0	0.6904961	0.6904961	[A/G]	174	6		3	65688383	0.7271541	0.7271541	0	0.3921527	0.06839517	0.02401295	0.5516346	0.08651344	0.9515493	0.01546589	1.298164	0.1	1.544579	0.1331673	1.317208	0.1	0	1
769	Gm03_41305199_G_A	3	41305199	0.9852598	-0.001847506	0.005555556	0.005555556	0.9888889	1	0.008333334	0	0	0	0	0.7027197	0.7027197	[A/G]	180	0		3	55714392	0.7337623	0.7337623	0	0.8296407	0.09384216	0.02236068	0.6909946	0.02236068	0.9577475	0.009792132	1.608929	0.1526519	1.804502	0.2036269	1.428358	0.1	0	1
770	Gm03_41443410_G_A	3	41443410	1	0	0	0	1	1	0	0	0	0	0	0.2494665	0.2494665	[T/C]	180	0		3	16766394	0.6546379	0.6546379	0	0.8381049	0.02083062	0.02236068	0.4270277	0.02236068	0.8332248	0.02610546	0.985153	0.1	1.207024	0.1362052	0.96716	0.1	0	1
771	Gm03_41522796_G_T	3	41522796	1	0	0	0	1	1	0	0	0	0	0	0.5690242	0.5690242	[A/C]	180	0		3	17640440	0.9474562	0.9474562	0	1	0.02496843	0.02236068	0.5118529	0.02236068	0.9987373	0.005877694	0.501981	0.1	0.5878615	0.1	0.5268136	0.1	0	1
772	Gm03_41570310_A_G	3	41570310	1	0	1	0	0	1	0	0	0	0	0	0.483202	0.483202	[A/G]	180	0		3	63600472	0.8815182	0.8815182	0	1	0.03925696	0.0113055	0.5076192	0.02236068	0.9759814	0.02236068	0.7943347	0.1	0.9654359	0.1089435	0.8066049	0.1	0	1
773	Gm03_41605831_A_C	3	41605831	2.29E-11	-0.6686236	0.3539326	0.1629214	0.4831461	0.9888889	0.4353932	0	0	0	0	0.8419586	0.8419586	[A/C]	178	2		3	34610430	0.8178198	0.8178198	0	0.4399656	0.04947399	0.03927374	0.6409545	0.06754295	0.9958396	0.01311906	0.70455	0.1	0.8954785	0.1	0.8835118	0.1	0	1
774	Gm03_41739860_T_G	3	41739860	1	0	1	0	0	1	0	0	0	0	0	0.3615948	0.3615948	[A/C]	180	0		3	24737301	0.7770717	0.7770717	0	1	0.04860134	0.008237369	0.5124082	0.02236068	0.976215	0.02236068	1.97528	0.1466423	2.490987	0.2810925	1.749742	0.1527069	0	1
775	Gm03_41984976_T_C	3	41984976	8.42E-23	-0.9829347	0.9385475	0	0.06145252	0.9944444	0.06145252	0	0	0	0	0.6723077	0.6723077	[T/C]	179	1		3	24803310	0.7551873	0.7551873	0	1	0.06040389	0.0161282	0.4986567	0.02236068	0.9369096	0.0205228	0.8190627	0.1	0.8702347	0.1	0.6376221	0.1	0	1
776	Gm03_42148379_T_G	3	42148379	5.41E-21	-0.9400817	0.9333333	0.005555556	0.06111111	1	0.06388889	0	0	0	0	0.7021506	0.7021506	[T/G]	180	0		3	24659474	0.7334532	0.7334532	0	0.9694042	0.06851782	0.01027062	0.384847	0.02236068	0.9451342	0.02060173	1.268721	0.1033542	1.375774	0.1552476	1.325778	0.1068744	0	1
777	Gm03_42223337_G_A	3	42223337	1	0	0	0	1	1	0	0	0	0	0	0.4015615	0.4015615	[A/G]	180	0		3	55793317	0.8135551	0.8135551	0	1	0.02452823	0.02236068	0.5028287	0.02236068	0.9811291	0.008482222	1.650087	0.1565569	2.09282	0.2361618	1.539344	0.1537269	0	1
778	Gm03_42308865_C_T	3	42308865	3.08E-10	-0.6294504	0.3872832	0.1849711	0.4277457	0.9611111	0.4797688	0	0	0	0	0.6404707	0.6404707	[A/G]	173	7		3	71750451	0.700622	0.700622	0	0.3746715	0.04556323	0.01866856	0.4969103	0.1017962	0.9782912	0.02095996	1.644352	0.1828148	2.022543	0.2176163	1.590245	0.1647618	0	1
779	Gm03_42595334_T_C	3	42595334	1	0	1	0	0	1	0	0	0	0	0	0.4391401	0.4391401	[T/C]	180	0		3	55609326	0.8457334	0.8457334	0	1	0.08260739	0.01843635	0.5298363	0.02236068	0.9770652	0.02236068	0.4742362	0.1	0.5644718	0.1	0.520278	0.1	0	1
780	Gm03_426154_C_A	3	426154	0.9852598	-0.001847506	0.9888889	0.005555556	0.005555556	1	0.008333334	0	0	0	0	0.7165604	0.7165604	[A/C]	180	0		3	51748432	0.7413304	0.7413304	0	0.9699217	0.05907833	0.009553267	0.3686186	0.02236068	0.9785686	0.02236068	0.7558227	0.1	0.9337441	0.1053672	0.8600044	0.1	0	1
781	Gm03_42641178_A_G	3	42641178	1	0	1	0	0	1	0	0	0	0	0	0.5745305	0.5745305	[A/G]	180	0		3	28718352	0.9515887	0.9515887	0	1	0.001802253	0.006279405	0.4884236	0.02236068	0.9750451	0.02236068	0.4587812	0.1	0.5453439	0.1	0.5058289	0.1	0	1
782	Gm03_42755025_A_C	3	42755025	1	0	1	0	0	1	0	0	0	0	0	0.2174512	0.2174512	[T/G]	180	0		3	46774340	0.6109865	0.6109865	0	0.8087411	0.2580923	0.0217293	0.6197723	0.02236068	0.9814523	0.02236068	1.332137	0.1634672	1.653343	0.1865695	1.251822	0.1092514	0	1
783	Gm03_42941304_C_T	3	42941304	1.15E-09	-0.6087295	0.4195402	0.1954023	0.3850575	0.9666666	0.4827586	0	0	0	0	0.4917111	0.4917111	[T/C]	174	6		3	43729382	0.6217676	0.6217676	0	0.3947941	0.1308973	0.02953626	0.4926158	0.0620858	0.9399272	0.02186898	1.677398	0.1376979	1.906348	0.181636	1.50533	0.1212988	0	1
784	Gm03_43048029_T_C	3	43048029	1	0	1	0	0	1	0	0	0	0	0	0.4998958	0.4998958	[T/C]	180	0		3	50703362	0.8946564	0.8946564	0	1	0.02963088	0.007674428	0.5026858	0.02236068	0.9757408	0.02236068	0.88503	0.1	1.080388	0.121915	0.8842518	0.1	0	1
785	Gm03_43175147_G_A	3	43175147	1	0	0	0	1	1	0	0	0	0	0	0.3991952	0.3991952	[A/G]	180	0		3	45731302	0.8114662	0.8114662	0	1	0.02441678	0.02236068	0.500544	0.02236068	0.9766711	0.007659364	1.737244	0.1648262	2.210976	0.2494949	1.612419	0.1056577	0	1
786	Gm03_43242012_G_T	3	43242012	1.15E-09	-0.6087295	0.4195402	0.1954023	0.3850575	0.9666666	0.4827586	0	0	0	0	0.7284798	0.7284798	[A/C]	174	6		3	41679414	0.7479334	0.7479334	0	0.3820418	0.03749624	0.03000363	0.4293087	0.07255387	0.9261945	0.02101119	0.9961017	0.1	1.118697	0.1	0.916248	0.1	0	1
787	Gm03_43355787_C_T	3	43355787	1.41E-10	-0.6414582	0.4853801	0.1754386	0.3391813	0.95	0.4269006	0	0	0	0	0.2990911	0.2990911	[T/C]	171	9		3	20744370	0.4994205	0.4994205	0	0.3777966	0.3304057	0.02924964	0.6025046	0.04277296	0.9075101	0.01786286	1.680092	0.1496325	1.712054	0.1465441	1.430642	0.1101593	0	1
788	Gm03_43504459_G_A	3	43504459	1	0	0	0	1	1	0	0	0	0	0	0.2198833	0.2198833	[T/C]	180	0		3	44785420	0.6144986	0.6144986	0	0.8393775	0.01925031	0.02236068	0.3946313	0.02236068	0.7700124	0.02207638	2.037471	0.1933111	2.620924	0.295755	1.861477	0.163674	0	1
789	Gm03_43525455_A_G	3	43525455	1	0	1	0	0	1	0	0	0	0	0	0.4872823	0.4872823	[T/C]	180	0		3	62753444	0.8847479	0.8847479	0	1	0.0367024	0.007421019	0.50631	0.02236068	0.9759176	0.02236068	0.9190483	0.1	1.12363	0.1267947	0.9130626	0.1	0	1
790	Gm03_43599557_T_C	3	43599557	1	0	1	0	0	1	0	0	0	0	0	0.5710222	0.5710222	[T/C]	180	0		3	70617370	0.9489564	0.9489564	0	1	0.006625393	0.01170325	0.4908955	0.02236068	0.9751656	0.02236068	0.3580838	0.1	0.4213964	0.1	0.4097483	0.1	0	1
791	Gm03_43707104_A_G	3	43707104	0.9999998	3.22E-08	0.9944444	0.005555556	0	1	0.002777778	0	0	0	0	0.8286309	0.8286309	[A/G]	180	0		3	13809355	0.8511961	0.8511961	0	0.8959686	0.03289311	0.007590231	0.5782218	0.02236068	0.9789111	0.02236068	0.9211169	0.1	1.114613	0.1257771	0.902835	0.1	0	1
792	Gm03_43819565_C_A	3	43819565	0.9999998	3.22E-08	0	0.005555556	0.9944444	1	0.002777778	0	0	0	0	0.8938121	0.8938121	[A/C]	180	0		3	71651411	0.9032757	0.9032757	0	1	0.02991846	0.02236068	0.5983693	0.02236068	0.9908636	0.006890569	0.7013758	0.1	0.8810886	0.1	0.8275233	0.1	0	1
793	Gm03_44019995_G_A	3	44019995	5.41E-10	-0.6206765	0.4022988	0.1896552	0.408046	0.9666666	0.4971264	0	0	0	0	0.7186511	0.7186511	[A/G]	174	6		3	49618474	0.7424825	0.7424825	0	0.3083829	0.03527817	0.01872228	0.4973528	0.1275761	0.9448828	0.01754546	1.048534	0.1	1.216756	0.1346174	1.06034	0.1	0	1
794	Gm03_44118764_C_T	3	44118764	1.97E-10	-0.636363	0.4090909	0.1818182	0.4090909	0.9777778	0.5	0	0	0	0	0.6059468	0.6118557	[T/C]	176	4		3	64769417	0.6856443	0.6856443	0	0.3292832	0.1340513	0.02586212	0.5370821	0.09653426	0.9172411	0.01774459	0.3816409	0.1	0.37413	0.1	0.3435997	0.1	0	1
795	Gm03_44171693_A_C	3	44171693	2.30E-10	-0.6339863	0.3942857	0.1828571	0.4228571	0.9722222	0.4857143	0	0	0	0	0.8063596	0.8236336	[A/C]	175	5		3	21792453	0.8052844	0.8052844	0	0.3225351	0.02789183	0.01604627	0.5542534	0.1067725	0.9760605	0.02400612	0.6006799	0.1	0.71251	0.1090716	0.6848086	0.1	0	1
796	Gm03_44326930_A_G	3	44326930	1	0	1	0	0	1	0	0	0	0	0	0.4776146	0.4776146	[T/C]	180	0		3	51748441	0.877075	0.877075	0	1	0.02992787	0.006502565	0.502838	0.02236068	0.9757482	0.02236068	1.221679	0.1	1.510944	0.1705007	1.163018	0.1015011	0	1
797	Gm03_44381016_G_T	3	44381016	1	0	0	0	1	1	0	0	0	0	0	0.4739267	0.4739267	[T/G]	180	0		3	28643465	0.8741287	0.8741287	0	1	0.02407265	0.02236068	0.4934893	0.02236068	0.9629059	0.008716949	1.000628	0.1	1.227266	0.1384893	0.9808385	0.1	0	1
798	Gm03_44475419_C_A	3	44475419	6.85E-19	-0.8877262	0.05586592	0.01117318	0.9329609	0.9944444	0.06145252	0	0	0	0	0.8330647	0.8330647	[T/G]	179	1		3	14633460	0.8116505	0.8116505	0	0.5654736	0.04398711	0.018536	0.6573526	0.05003544	0.9779683	0.006663189	1.42935	0.1212212	1.613891	0.18036	1.282779	0.1	0	1
799	Gm03_44583239_A_C	3	44583239	2.16E-17	-0.8485029	0.05555556	0.01666667	0.9277778	1	0.06388889	0	0	0	0	0.802289	0.802289	[A/C]	180	0		3	40743376	0.7914534	0.7914534	0	1	0.1517537	0.02493413	0.6428626	0.02223788	0.9798819	0.008352648	0.8914354	0.1	1.013844	0.1123842	0.9764405	0.1	0	1
800	Gm03_4468196_C_T	3	4468196	6.57E-06	-0.4507321	0.2914286	0.2685714	0.44	0.9722222	0.4257143	0	0	0	0	0.6585312	0.6585312	[T/C]	175	5		3	74651467	0.7101283	0.7101283	0	0.3804276	0.03495379	0.01735605	0.5103475	0.1076069	0.987609	0.0161889	1.472535	0.1438022	1.763483	0.2134708	1.384742	0.1115747	0	1
801	Gm03_44693761_T_C	3	44693761	7.16E-08	-0.538713	0.3121387	0.2254335	0.4624277	0.9611111	0.4248555	0	0	0	0	0.602069	0.602069	[T/C]	173	7		3	51671499	0.6805297	0.6805297	0	0.3683714	0.009726435	0.01640964	0.4461787	0.1020719	0.9195429	0.0252415	1.541054	0.1090181	1.88143	0.1640733	1.525483	0.1	0	1
802	Gm03_44790322_A_G	3	44790322	3.54E-09	-0.5904186	0.4093567	0.2046784	0.3859649	0.95	0.4883041	0	0	0	0	0.7720401	0.7720401	[T/C]	171	9		3	63643400	0.7729529	0.7729529	0	0.2808093	0.004598	0.01224314	0.4792265	0.1567785	0.9865717	0.01151617	1.072993	0.1	1.24306	0.1135242	0.993965	0.1	0	1
803	Gm03_44834109_G_A	3	44834109	2.05E-08	-0.5607698	0.3045977	0.2126437	0.4827586	0.9666666	0.4109195	0	0	0	0	0.7752437	0.7774821	[A/G]	174	6		3	59779476	0.7762009	0.7762009	0	0.2953704	0.02237783	0.01242792	0.5339288	0.1357914	0.9884761	0.01809921	0.8265249	0.1	1.030151	0.1163428	0.9058983	0.1	0	1
804	Gm03_44920668_A_G	3	44920668	2.55E-08	-0.5570093	0.4678363	0.2163743	0.3157895	0.95	0.4239766	0	0	0	0	0.7625891	0.7625891	[A/G]	171	9		3	64726346	0.7673846	0.7673846	0	0.2607101	0.03201479	0.01653194	0.588524	0.1396374	0.9878008	0.01351233	0.9808091	0.1	1.272081	0.1179274	1.137877	0.1	0	1
805	Gm03_44992819_A_G	3	44992819	3.47E-08	-0.5516062	0.4712644	0.2183908	0.3103448	0.9666666	0.4195402	0	0	0	0	0.7822379	0.7822385	[T/C]	174	6		3	33701348	0.7790666	0.7790666	0	0.3112614	0.01995884	0.01469449	0.525817	0.1340111	0.9887556	0.01471875	0.8415754	0.1	1.009575	0.1	0.8799189	0.1	0	1
806	Gm03_45217524_G_T	3	45217524	2.60E-07	-0.5150574	0.3063584	0.2369942	0.4566474	0.9611111	0.4248555	0	0	0	0	0.6693007	0.6693007	[A/C]	173	7		3	69655453	0.7158303	0.7158303	0	0.3039863	0.05500934	0.01704121	0.4547287	0.1144514	0.9473256	0.01364469	1.324537	0.1	1.412762	0.1246885	1.076153	0.1	0	1
807	Gm03_45416367_C_T	3	45416367	9.33E-07	-0.4905255	0.4431818	0.25	0.3068182	0.9777778	0.4318182	0	0	0	0	0.7549991	0.7569296	[T/C]	176	4		3	16794350	0.7640912	0.7640912	0	0.3277543	0.04974988	0.01770029	0.5343129	0.1181227	0.9712235	0.01518156	1.132209	0.1	1.34393	0.1175141	1.129536	0.1	0	1
808	Gm03_45488992_G_A	3	45488992	0.9969777	-0.000378786	0.9944134	0	0.005586592	0.9944444	0.005586592	0	0	0	0	0.8107259	0.8107259	[T/C]	179	1		3	67788389	0.8387711	0.8387711	0	0.8081473	0.06443021	0.03397479	0.5197038	0.02236068	0.9749774	0.02236068	1.161844	0.1289014	1.424655	0.1607634	1.100406	0.1	0	1
809	Gm03_45614970_C_T	3	45614970	2.16E-19	-0.9004992	0.9273743	0.01117318	0.06145252	0.9944444	0.06703911	0	0	0	0	0.5326408	0.5326408	[T/C]	179	1		3	55673335	0.6439499	0.6439499	0	0.7372741	0.1584288	0.01729898	0.4480847	0.02198841	0.9265998	0.02061413	1.992009	0.1513391	2.184738	0.2426216	1.60662	0.1280294	0	1
810	Gm03_45668212_A_G	3	45668212	1.37E-08	-0.5676788	0.375	0.2159091	0.4090909	0.9777778	0.4829545	0	0	0	0	0.6509299	0.6509299	[T/C]	176	4		3	34778379	0.7061199	0.7061199	0	0.4927214	0.05543611	0.01784687	0.4791805	0.06815394	0.9623126	0.02722682	1.552892	0.1282232	1.846599	0.1733411	1.461816	0.1039657	0	1
811	Gm03_4578272_G_A	3	4578272	0.9999998	3.33E-08	0.9944134	0.005586592	0	0.9944444	0.002793296	0	0	0	0	0.4010307	0.4010307	[T/C]	179	1		3	21621303	0.8130873	0.8130873	0	0.7450309	0.0963026	0.03677143	0.5368551	0.02236068	0.9774076	0.02236068	0.5825428	0.1	0.6991872	0.1	0.6196919	0.1	0	1
812	Gm03_45810070_A_G	3	45810070	4.23E-08	-0.5480899	0.3033708	0.2191011	0.4775281	0.9888889	0.4129213	0	0	0	0	0.8537973	0.8537973	[A/G]	178	2		3	14616448	0.826313	0.826313	0	0.4175979	0.01388651	0.01901952	0.5357754	0.09039437	0.9842877	0.01700854	0.7628888	0.1301126	0.9278173	0.1856791	0.7971845	0.1137708	0	1
813	Gm03_45954229_T_C	3	45954229	4.68E-08	-0.546287	0.3050847	0.220339	0.4745763	0.9833333	0.4152542	0	0	0	0	0.6382217	0.6382217	[T/C]	177	3		3	28791432	0.699442	0.699442	0	0.3995412	0.05068656	0.02127816	0.5185323	0.09581758	0.9747188	0.01543701	1.543461	0.1203848	1.837546	0.1692431	1.482229	0.1	0	1
814	Gm03_45994991_T_C	3	45994991	1.36E-08	-0.5677929	0.3050847	0.2090396	0.4858757	0.9833333	0.4096045	0	0	0	0	0.8300383	0.8300383	[T/C]	177	3		3	26740374	0.8095888	0.8095888	0	0.4005643	0.03184308	0.01933504	0.5321237	0.09982769	0.9920936	0.01500277	1.019602	0.1	1.219463	0.1480308	1.000297	0.1	0	1
815	Gm03_46055685_C_T	3	46055685	2.11E-17	-0.8487755	0.9273743	0.01675978	0.05586592	0.9944444	0.06424581	0	0	0	0	0.8752997	0.8752997	[T/C]	179	1		3	12681487	0.842718	0.842718	0	0.5209357	0.002909401	0.007960621	0.4151369	0.07117151	0.9880053	0.01789949	0.3963047	0.1	0.4503512	0.1	0.5343381	0.1	0	1
816	Gm03_46096566_A_G	3	46096566	0.9998134	2.34E-05	0	0.01666667	0.9833333	1	0.008333334	0	0	0	0	0.7838696	0.7838696	[A/G]	180	0		3	19762302	0.8211108	0.8211108	0	0.9119366	0.02967384	0.02236068	0.5934767	0.03743698	0.9928406	0.00635597	1.453967	0.1379494	1.828342	0.2069033	1.373296	0.1	0	1
817	Gm03_46209325_G_A	3	46209325	1.26E-16	-0.8276942	0.9166667	0.02222222	0.06111111	1	0.07222223	0	0	0	0	0.7012499	0.7012499	[A/G]	180	0		3	41750399	0.7329642	0.7329642	0	0.749665	0.003882578	0.006252691	0.279903	0.03056647	0.9631739	0.01995045	1.47879	0.1410515	1.825916	0.2053424	1.355202	0.1097342	0	1
818	Gm03_46214163_C_T	3	46214163	0.9998134	2.34E-05	0.9833333	0.01666667	0	1	0.008333334	0	0	0	0	0.8896495	0.8896495	[T/C]	180	0		3	25737445	0.8995056	0.8995056	0	0.9665875	0.02246477	0.006648253	0.4801992	0.02872737	0.97401	0.02236068	1.134699	0.1	1.382378	0.1506756	1.075661	0.1	0	1
819	Gm03_46337339_T_C	3	46337339	2.16E-19	-0.9004992	0.06145252	0.01117318	0.9273743	0.9944444	0.06703911	0	0	0	0	0.7597121	0.7597121	[T/C]	179	1		3	53659500	0.7657067	0.7657067	0	0.6612723	0.06194431	0.01799627	0.6283229	0.04097717	0.9750466	0.01145565	1.03291	0.140713	1.134027	0.1339592	0.9382014	0.1155679	0	1
820	Gm03_46380953_T_G	3	46380953	6.04E-18	-0.8631738	0.9213483	0.01685393	0.06179775	0.9888889	0.07022472	0	0	0	0	0.8416188	0.8416188	[T/G]	178	2		3	43682433	0.8175809	0.8175809	0	0.5210215	0.03411539	0.0089757	0.4041093	0.06203748	0.9769603	0.01635138	0.8354245	0.1	0.9637913	0.105775	0.896719	0.1	0	1
821	Gm03_46445958_G_T	3	46445958	6.04E-18	-0.8631738	0.06179775	0.01685393	0.9213483	0.9888889	0.07022472	0	0	0	0	0.5870456	0.5870456	[T/G]	178	2		3	60740449	0.6726722	0.6726722	0	0.4768828	0.08642837	0.01895818	0.6507561	0.04263445	0.9222968	0.0143063	1.779233	0.1508355	2.167782	0.2347784	1.797219	0.1	0	1
822	Gm03_46508111_A_C	3	46508111	6.13E-18	-0.8630126	0.9217877	0.01675978	0.06145252	0.9944444	0.0698324	0	0	0	0	0.6681197	0.6681197	[A/C]	179	1		3	68694338	0.7152036	0.7152036	0	0.4659503	0.03230553	0.009296683	0.2793404	0.04372075	0.9440355	0.02025747	1.14454	0.1	1.187768	0.1276122	0.8639038	0.1	0	1
823	Gm03_46592189_A_G	3	46592189	2.16E-19	-0.9004992	0.9273743	0.01117318	0.06145252	0.9944444	0.06703911	0	0	0	0	0.8469394	0.8469394	[T/C]	179	1		3	65622356	0.8213518	0.8213518	0	0.630646	0.02774412	0.01307371	0.3969139	0.04546465	0.9214818	0.01788581	0.8113194	0.1	0.8706347	0.1	0.80746	0.1	0	1
824	Gm03_4665923_C_T	3	4665923	1.89E-06	-0.4764853	0.2881356	0.2542373	0.4576271	0.9833333	0.4152542	0	0	0	0	0.7963813	0.7967343	[A/G]	177	3		3	72634499	0.7879686	0.7879686	0	0.2634457	0.04865013	0.02247232	0.7052017	0.09369881	0.9891698	0.01409119	0.3688422	0.1	0.6238475	0.1	0.6624839	0.1	0	1
825	Gm03_46889507_T_C	3	46889507	4.66E-16	-0.8119941	0.9222222	0.02222222	0.05555556	1	0.06666667	0	0	0	0	0.6535496	0.6535496	[A/G]	180	0		3	39754303	0.7075	0.7075	0	0.5677958	0.02597364	0.007621998	0.2491956	0.03169178	0.9572032	0.02027688	1.353769	0.1	1.557196	0.1711781	1.12551	0.1	0	1
826	Gm03_46998040_A_G	3	46998040	2.11E-17	-0.8487755	0.9273743	0.01675978	0.05586592	0.9944444	0.06424581	0	0	0	0	0.7052795	0.7052795	[A/G]	179	1		3	36777451	0.7351547	0.7351547	0	0.7788558	0.0473371	0.0138335	0.3591388	0.02619981	0.9639676	0.01789521	1.207747	0.1	1.511394	0.1675501	1.132921	0.1	0	1
827	Gm03_47039930_T_C	3	47039930	9.85E-10	-0.6111753	0.3636364	0.1931818	0.4431818	0.9777778	0.4602273	0	0	0	0	0.8322505	0.8322505	[A/G]	176	4		3	42680466	0.811094	0.811094	0	0.3756837	0.02243079	0.01364299	0.5529906	0.09617289	0.9828159	0.0182386	0.690336	0.1	0.8335258	0.133277	0.7123365	0.1	0	1
828	Gm03_47106922_G_A	3	47106922	3.53E-09	-0.5904749	0.494186	0.1976744	0.3081395	0.9555556	0.4069767	0	0	0	0	0.7699258	0.7736514	[T/C]	172	8		3	45742497	0.7739112	0.7739112	0	0.2964295	0.05743337	0.03099388	0.6431114	0.1054575	0.9904516	0.01171716	0.7965668	0.1	1.052532	0.1	0.9402956	0.1	0	1
829	Gm03_47161489_A_G	3	47161489	3.33E-11	-0.6631182	0.3815029	0.1676301	0.4508671	0.9611111	0.4653179	0	0	0	0	0.6139994	0.6139994	[T/C]	173	7		3	62642344	0.6867647	0.6867647	0	0.3459774	0.04062529	0.01860582	0.580098	0.0718096	0.9060101	0.02239078	0.9918104	0.1	1.370996	0.1568171	1.236488	0.1015413	0	1
830	Gm03_4718162_C_A	3	4718162	2.87E-06	-0.4679794	0.454023	0.2586207	0.2873563	0.9666666	0.4166667	0	0	0	0	0.6331468	0.6331468	[A/C]	174	6		3	73799494	0.6967817	0.6967817	0	0.2799428	0.03864556	0.02091848	0.3818501	0.1016796	0.9707534	0.01647743	1.343262	0.1	1.493478	0.150001	1.012159	0.1	0	1
831	Gm03_47212539_T_C	3	47212539	1.96E-09	-0.6000901	0.3636364	0.1988636	0.4375	0.9777778	0.4630682	0	0	0	0	0.7533236	0.7535122	[T/C]	176	4		3	33636365	0.7621164	0.7621164	0	0.3599948	0.0316052	0.01746608	0.5472029	0.08570752	0.9341183	0.02177055	1.086542	0.1	1.336053	0.1142723	1.167036	0.1	0	1
832	Gm03_47320906_C_T	3	47320906	5.08E-21	-0.9407591	0.9325843	0.005617978	0.06179775	0.9888889	0.06460674	0	0	0	0	0.6877466	0.6877466	[A/G]	178	2		3	26617485	0.7256762	0.7256762	0	0.7491219	0.05783139	0.01615586	0.3463672	0.02236068	0.9691316	0.01750387	1.011554	0.1	1.235386	0.1394056	1.122857	0.1	0	1
833	Gm03_47386481_A_C	3	47386481	2.16E-17	-0.8485029	0.9277778	0.01666667	0.05555556	1	0.06388889	0	0	0	0	0.7283798	0.7283798	[A/C]	180	0		3	26803375	0.7478777	0.7478777	0	0.647721	0.03975837	0.01736565	0.3327101	0.02786243	0.9782473	0.01717705	0.4772388	0.1	0.5621069	0.1	0.5158249	0.1	0	1
834	Gm03_47440662_C_T	3	47440662	0.9999836	2.06E-06	0	0.01111111	0.9888889	1	0.005555556	0	0	0	0	0.7810854	0.7810854	[T/C]	180	0		3	23638505	0.8193362	0.8193362	0	0.9991347	0.03452281	0.02236068	0.6904561	0.02458178	0.9950061	0.0058996	1.119088	0.1061768	1.425278	0.158482	1.192985	0.1	0	1
835	Gm03_47500240_G_A	3	47500240	0.9999836	2.06E-06	0	0.01111111	0.9888889	1	0.005555556	0	0	0	0	0.6712604	0.6712604	[A/G]	180	0		3	48700472	0.7546014	0.7546014	0	0.6145192	0.03503841	0.02236068	0.7007682	0.02232951	0.9301561	0.01499851	1.328932	0.1260863	1.768122	0.1985288	1.540888	0.1075483	0	1
836	Gm03_47591923_T_C	3	47591923	0.9999836	2.06E-06	0.9888889	0.01111111	0	1	0.005555556	0	0	0	0	0.9156348	0.9156348	[T/C]	180	0		3	69647350	0.9245124	0.9245124	0	1	0.03103574	0.01378784	0.4810573	0.02609101	0.9740528	0.02236068	0.4109415	0.1	0.4369236	0.1	0.4023975	0.1	0	1
837	Gm03_47644492_A_C	3	47644492	1	0	1	0	0	1	0	0	0	0	0	0.5191444	0.5191444	[A/C]	180	0		3	13693509	0.9095823	0.9095823	0	1	0.01836991	0.006461584	0.4969146	0.02236068	0.9754592	0.02236068	1.072643	0.1	1.319649	0.1489142	1.041251	0.1	0	1
838	Gm03_47713742_T_C	3	47713742	0.9999836	2.06E-06	0.9888889	0.01111111	0	1	0.005555556	0	0	0	0	0.6518277	0.6518277	[A/G]	180	0		3	66717367	0.7437819	0.7437819	0	0.9923026	0.04163692	0.00778641	0.3539035	0.02368248	0.9676952	0.02236068	1.464069	0.1273395	1.79085	0.2006081	1.325314	0.1156654	0	1
839	Gm03_4782127_T_C	3	4782127	0.03875323	0.2066798	0	0.3425926	0.6574074	0.6	0.1712963	0	0	0	0	0.174092	0.1742841	[A/G]	108	72		3	74714306	0.3992216	0.3992216	0	0.1459455	0.01085071	0.02236068	0.2170143	0.1189	0.9189886	0.02999453	1.609496	0.1527057	1.865521	0.1875214	1.140449	0.1007058	0	1
840	Gm03_4833386_A_G	3	4833386	4.82E-06	-0.4572536	0.28	0.2628571	0.4571429	0.9722222	0.4114286	0	0	0	0	0.6111293	0.6116822	[A/G]	175	5		3	61630494	0.6855537	0.6855537	0	0.3833942	0.02986482	0.02145057	0.4565475	0.07019175	0.8640473	0.03609569	0.6759154	0.1	0.7911026	0.1	0.7188581	0.1	0	1
841	Gm03_4901669_A_G	3	4901669	1	0	0	0	1	1	0	0	0	0	0	0.5191444	0.5191444	[A/G]	180	0		3	28718432	0.9095823	0.9095823	0	1	0.02459556	0.02236068	0.5042089	0.02236068	0.9838223	0.009023049	0.8193922	0.1	0.991612	0.1118973	0.8192263	0.1	0	1
842	Gm03_4958610_G_A	3	4958610	1	0	0	0	1	0.9944444	0	0	0	0	0	0.2785116	0.2785116	[A/G]	179	1		3	22765470	0.690158	0.690158	0	0.8457486	0.02194978	0.02236068	0.4499705	0.02236068	0.8779912	0.02824782	1.591538	0.1510018	2.01368	0.2272313	1.490042	0.1168244	0	1
843	Gm03_5037059_G_A	3	5037059	4.34E-06	-0.4594404	0.2857143	0.2628571	0.4514286	0.9722222	0.4171429	0	0	0	0	0.7154322	0.7154322	[T/C]	175	5		3	16647469	0.7407097	0.7407097	0	0.4092542	0.06777436	0.01317875	0.4727153	0.08576734	0.9332157	0.02569923	0.9551276	0.1	1.12693	0.1	0.95945	0.1	0	1
844	Gm03_5106459_T_G	3	5106459	0.9999836	2.06E-06	0.9888889	0.01111111	0	1	0.005555556	0	0	0	0	0.6112484	0.6112484	[T/G]	180	0		3	40712448	0.7213968	0.7213968	0	0.8036505	0.08750217	0.01137632	0.4311616	0.03138597	0.9715581	0.02236068	1.244257	0.1165371	1.555387	0.1735737	1.196094	0.1043879	0	1
845	Gm03_510734_A_G	3	510734	0.9969777	-0.000378786	0.005586592	0	0.9944134	0.9944444	0.005586592	0	0	0	0	0.7831561	0.7831561	[A/G]	179	1		3	73667326	0.8206552	0.8206552	0	1	0.03322298	0.02236068	0.4828352	0.02236068	0.9324474	0.01833091	0.7420828	0.1	0.920595	0.1038834	0.7960299	0.1	0	1
846	Gm03_5165511_A_C	3	5165511	2.33E-06	-0.4722629	0.4602273	0.2556818	0.2840909	0.9777778	0.4119318	0	0	0	0	0.7988815	0.8077095	[T/G]	176	4		3	19617447	0.794897	0.794897	0	0.2783388	0.02999991	0.0228253	0.4191936	0.117002	0.9718786	0.01888159	0.4473923	0.1	0.3864709	0.1	0.2836861	0.1	0	1
847	Gm03_5217414_C_T	3	5217414	0.9999998	3.22E-08	0.9944444	0.005555556	0	1	0.002777778	0	0	0	0	0.5768214	0.5768214	[A/G]	180	0		3	17736507	0.7024361	0.7024361	0	0.6211548	0.02708901	0.007670125	0.2136268	0.02236068	0.9606813	0.02236068	1.095737	0.1	1.289679	0.1455322	1.001533	0.1	0	1
848	Gm03_5257705_A_G	3	5257705	2.34E-06	-0.4722018	0.2914286	0.2571429	0.4514286	0.9722222	0.42	0	0	0	0	0.6758666	0.6758666	[T/C]	175	5		3	47652314	0.7193223	0.7193223	0	0.405574	0.06488954	0.01565525	0.5286745	0.09764639	0.9898648	0.01606656	1.34166	0.1	1.604518	0.1555925	1.299803	0.1	0	1
849	Gm03_5297117_C_A	3	5297117	1.89E-06	-0.4764853	0.4576271	0.2542373	0.2881356	0.9833333	0.4152542	0	0	0	0	0.4621699	0.4902409	[T/G]	177	3		3	22698349	0.6209574	0.6209574	0	0.375356	0.2620368	0.04757684	0.6469415	0.05496706	0.9783174	0.01928122	1.102457	0.1	1.228063	0.1060549	1.096746	0.1	0	1
850	Gm03_5341695_A_G	3	5341695	1	0	0	0	1	1	0	0	0	0	0	0.5699819	0.5699819	[T/C]	180	0		3	36674507	0.9481755	0.9481755	0	1	0.02475908	0.02236068	0.5075612	0.02236068	0.9903634	0.01014208	0.3829342	0.1	0.4403854	0.1	0.4127881	0.1	0	1
851	Gm03_5451606_A_C	3	5451606	6.02E-06	-0.4525601	0.2971429	0.2685714	0.4342857	0.9722222	0.4314286	0	0	0	0	0.6074663	0.6074663	[T/G]	175	5		3	10730441	0.6833504	0.6833504	0	0.297201	0.05247569	0.01590105	0.4487425	0.1174319	0.9740239	0.01249403	1.948458	0.2047999	2.105424	0.2585564	1.533727	0.1100205	0	1
852	Gm03_5502496_T_C	3	5502496	0.9999998	3.22E-08	0	0.005555556	0.9944444	1	0.002777778	0	0	0	0	0.9355165	0.9355165	[A/G]	180	0		3	42802445	0.9466407	0.9466407	0	1	0.02776573	0.02236068	0.5553146	0.02236068	0.9944512	0.007388472	0.4943327	0.1	0.6099451	0.1	0.6142966	0.1	0	1
853	Gm03_566774_G_A	3	566774	0.9852598	-0.001847506	0.9888889	0.005555556	0.005555556	1	0.008333334	0	0	0	0	0.6655775	0.6655775	[T/C]	180	0		3	12785313	0.7138557	0.7138557	0	0.797113	0.04630679	0.00765317	0.2855511	0.02236068	0.9713076	0.02236068	1.202074	0.1	1.357033	0.1531328	1.03349	0.1	0	1
854	Gm03_5733321_A_G	3	5733321	1	0	0	0	1	1	0	0	0	0	0	0.4015615	0.4015615	[A/G]	180	0		3	69797308	0.8135551	0.8135551	0	1	0.02447864	0.02236068	0.5018122	0.02236068	0.9791458	0.007534618	1.663293	0.1578098	2.110696	0.238179	1.55044	0.1119613	0	1
855	Gm03_5796468_A_G	3	5796468	2.34E-06	-0.4722018	0.2914286	0.2571429	0.4514286	0.9722222	0.42	0	0	0	0	0.5577069	0.5577069	[A/G]	175	5		3	46742326	0.6572576	0.6572576	0	0.2661181	0.08729052	0.0214063	0.4456249	0.1132461	0.9777969	0.01268728	1.906973	0.195378	2.061555	0.2356613	1.510415	0.1219608	0	1
856	Gm03_6035510_A_C	3	6035510	3.56E-06	-0.4635734	0.2752809	0.258427	0.4662921	0.9888889	0.4044944	0	0	0	0	0.7648193	0.7651069	[T/G]	178	2		3	53644505	0.7688594	0.7688594	0	0.4754439	0.02062479	0.01615274	0.5357013	0.06898339	0.9692701	0.02220904	1.423598	0.1217013	1.687205	0.1525327	1.34171	0.1	0	1
857	Gm03_6459920_A_G	3	6459920	2.07E-05	-0.4256887	0.2721893	0.2781065	0.4497041	0.9388889	0.4112426	0	0	0	0	0.4406863	0.4454366	[A/G]	169	11		3	61653407	0.5956729	0.5956729	0	0.2442861	0.07386007	0.02563491	0.3837783	0.101232	0.8901096	0.02347202	2.283739	0.2198972	2.407772	0.30568	1.71625	0.1549271	0	1
858	Gm03_6631189_A_G	3	6631189	1.33E-05	-0.4355557	0.2655367	0.2711864	0.4632768	0.9833333	0.4011299	0	0	0	0	0.8322051	0.8322051	[A/G]	177	3		3	57612417	0.8110631	0.8110631	0	0.4330805	0.03651813	0.01466765	0.5147803	0.07961635	0.9769644	0.0271038	1.092348	0.1	1.428527	0.1125224	1.182588	0.1	0	1
859	Gm03_6844115_A_C	3	6844115	1	0	0	0	1	0.7333333	0	0	0	0	0	0.529569	0.529569	[T/G]	132	48		3	20783310	0.9175813	0.9175813	0	1	0.02474567	0.02236068	0.5072862	0.02236068	0.9898267	0.009904708	0.7465901	0.1	0.8978915	0.1013215	0.7533433	0.1354934	0	1
860	Gm03_7018964_T_C	3	7018964	1	0	0	0	1	1	0	0	0	0	0	0.3868383	0.3868383	[T/C]	180	0		3	29801388	0.8004208	0.8004208	0	1	0.02432756	0.02236068	0.4987149	0.02236068	0.9731023	0.007922282	1.614658	0.1531954	2.044908	0.2307552	1.509532	0.1544394	0	1
861	Gm03_715393_G_A	3	715393	1	0	0	0	1	1	0	0	0	0	0	0.3769583	0.3769583	[T/C]	180	0		3	54682427	0.7914145	0.7914145	0	1	0.02400477	0.02236068	0.4920979	0.02236068	0.960191	0.008720092	1.481559	0.1405673	1.865555	0.2105164	1.39694	0.1	0	1
862	Gm03_785680_A_C	3	785680	1	0	1	0	0	1	0	0	0	0	0	0.4555835	0.4555835	[T/G]	180	0		3	53644498	0.8593001	0.8593001	0	1	0.05972426	0.02228375	0.5181087	0.02236068	0.9764931	0.02236068	0.5944548	0.1	0.7140695	0.1	0.6304474	0.1	0	1
863	Gm03_7856828_A_G	3	7856828	1	0	0	0	1	1	0	0	0	0	0	0.5191444	0.5191444	[T/C]	180	0		3	11743338	0.9095823	0.9095823	0	1	0.02453849	0.02236068	0.503039	0.02236068	0.9815395	0.009155126	0.7285988	0.1	0.8748229	0.1	0.7369661	0.1	0	1
864	Gm03_8003327_T_C	3	8003327	4.35E-06	-0.4594007	0.4602273	0.2613636	0.2784091	0.9777778	0.4090909	0	0	0	0	0.6588619	0.6588619	[A/G]	176	4		3	35605476	0.7103029	0.7103029	0	0.3635319	0.04189439	0.01898754	0.4894003	0.1041119	0.9893914	0.01237483	1.494666	0.141702	1.788018	0.1972728	1.429192	0.1256891	0	1
865	Gm03_8228940_G_A	3	8228940	0.9999836	2.06E-06	0.9888889	0.01111111	0	1	0.005555556	0	0	0	0	0.6251224	0.6251224	[A/G]	180	0		3	59659433	0.7290323	0.7290323	0	0.7119894	0.04091862	0.007422416	0.3355812	0.03396339	0.9667791	0.02236068	1.57585	0.1022346	2.043348	0.2265508	1.512876	0.1320346	0	1
866	Gm03_829023_G_T	3	829023	1	0	0	0	1	1	0	0	0	0	0	0.4468365	0.4468365	[T/G]	180	0		3	69786473	0.852118	0.852118	0	1	0.02329396	0.02236068	0.4775262	0.02236068	0.9317586	0.0112741	0.5326426	0.1	0.6262523	0.1	0.5557221	0.1	0	1
867	Gm03_8434431_A_G	3	8434431	1	0	0	0	1	1	0	0	0	0	0	0.5019531	0.5019531	[T/C]	180	0		3	48691448	0.8962624	0.8962624	0	1	0.02435167	0.02236068	0.4992092	0.02236068	0.9740667	0.007423452	0.8894018	0.1	1.082267	0.1221271	0.8820369	0.1	0	1
868	Gm03_9104329_A_G	3	9104329	7.97E-06	-0.4465929	0.4514286	0.2685714	0.28	0.9722222	0.4142857	0	0	0	0	0.812795	0.812795	[A/G]	175	5		3	10803449	0.7981687	0.7981687	0	0.3613361	0.01879451	0.01366134	0.5028298	0.1202957	0.9933205	0.0126974	1.121579	0.1	1.371848	0.1616003	1.120861	0.1	0	1
869	Gm03_949581_T_C	3	949581	0.9999998	3.22E-08	0	0.005555556	0.9944444	1	0.002777778	0	0	0	0	0.4664782	0.4664782	[A/G]	180	0		3	16667480	0.6396847	0.6396847	0	0.3788746	0.04340619	0.02236068	0.8681238	0.02236068	0.980712	0.007355788	0.79125	0.1	0.9948921	0.1122674	0.9019314	0.1	0	1
870	Gm03_9641204_C_A	3	9641204	0.9077223	-0.01159119	0.9888889	0	0.01111111	1	0.01111111	0	0	0	0	0.4229476	0.4229476	[A/C]	180	0		3	74621371	0.613115	0.613115	0	0.7701474	0.01688433	0.01001369	0.370124	0.02236068	0.7233636	0.02350581	0.454163	0.1	0.599129	0.1	0.6132138	0.1	0	1
871	Gm03_9789580_G_T	3	9789580	0.9999836	2.06E-06	0	0.01111111	0.9888889	1	0.005555556	0	0	0	0	0.7534732	0.7534732	[T/G]	180	0		3	10639462	0.8022041	0.8022041	0	0.9407517	0.02245666	0.02236068	0.4491332	0.02299417	0.9783726	0.008714235	2.072346	0.1966199	2.708074	0.3020211	1.979147	0.186934	0	1
872	Gm04_10117285_G_A	4	10117285	5.08E-21	-0.9407591	0.9325843	0.005617978	0.06179775	0.9888889	0.06460674	0	0	0	0	0.4466842	0.4466842	[A/G]	178	2		3	66770451	0.6277837	0.6277837	0	0.4697562	0.2335119	0.05627844	0.602924	0.02236068	0.9723362	0.01966605	1.311852	0.1	1.546452	0.1745075	1.120368	0.1	0	1
873	Gm04_10805_T_C	4	10805	0.9998071	2.42E-05	0.9832402	0.01675978	0	0.9944444	0.008379889	0	0	0	0	0.6800941	0.6800941	[T/C]	179	1		3	26771400	0.7595556	0.7595556	0	0.8656732	0.05983979	0.02325307	0.4521073	0.02206051	0.9726053	0.02236068	1.6343	0.1615866	1.966446	0.2179903	1.41733	0.123696	0	1
874	Gm04_10868076_G_A	4	10868076	5.92E-08	-0.5421349	0.3473054	0.2275449	0.4251497	0.9277778	0.4610778	0	0	0	0	0.4142127	0.4158638	[A/G]	167	13		3	31654498	0.5782099	0.5782099	0	0.2192232	0.08065571	0.02019617	0.3519419	0.1035527	0.9241837	0.02164155	1.453103	0.1366055	1.411177	0.1810013	0.9054483	0.1	0	1
875	Gm04_11138059_A_G	4	11138059	7.58E-07	-0.4945865	0.4093567	0.251462	0.3391813	0.95	0.4649123	0	0	0	0	0.7290457	0.7504942	[T/C]	171	9		3	57736476	0.7603807	0.7603807	0	0.2713934	0.0183288	0.01797374	0.5635734	0.1183655	0.9449671	0.02216624	1.138734	0.1	1.45345	0.1292427	1.29237	0.1	0	1
876	Gm04_1126451_A_G	4	1126451	7.96E-09	-0.5769212	0.4057143	0.2114286	0.3828571	0.9722222	0.4885714	0	0	0	0	0.3650207	0.3650207	[T/C]	175	5		3	21753444	0.5462152	0.5462152	0	0.3752778	0.08886669	0.02195872	0.38037	0.05571795	0.7727763	0.04820178	1.51368	0.181135	1.614036	0.1781271	1.4097	0.1589107	0	1
877	Gm04_11433919_T_C	4	11433919	1.22E-16	-0.8280765	0.0625	0.02272727	0.9147727	0.9777778	0.07386363	0	0	0	0	0.7293857	0.7293857	[A/G]	176	4		3	39800338	0.7484389	0.7484389	0	0.4571582	0.05182547	0.02135264	0.5686738	0.07366526	0.9733406	0.01485262	1.559363	0.1315716	1.670509	0.1859744	1.303023	0.1	0	1
878	Gm04_1193028_G_A	4	1193028	1	0	0	0	1	1	0	0	0	0	0	0.4959956	0.4959956	[T/C]	180	0		3	10806491	0.8916043	0.8916043	0	1	0.02426231	0.02236068	0.4973774	0.02236068	0.9704924	0.008192073	1.167007	0.1107232	1.44616	0.1631902	1.126648	0.1	0	1
879	Gm04_11936288_G_T	4	11936288	0.641035	-0.04662521	0.9661017	0.02824859	0.005649718	0.9833333	0.01977401	0	0	0	0	0.5370197	0.5370197	[T/G]	177	3		3	13633394	0.6803021	0.6803021	0	0.2654431	0.03231461	0.007516433	0.3964012	0.1296454	0.9698201	0.02236068	1.573434	0.1147047	1.876786	0.2033336	1.359964	0.1186895	0	1
880	Gm04_12216645_G_A	4	12216645	0.6486364	-0.04556573	0.9662921	0.02808989	0.005617978	0.9888889	0.01966292	0	0	0	0	0.6962916	0.6962916	[T/C]	178	2		3	57601324	0.7687149	0.7687149	0	0.3393337	0.02480496	0.01246662	0.4847821	0.1218799	0.9742391	0.02236068	0.8504961	0.1	0.9263057	0.1	0.7417271	0.1	0	1
881	Gm04_12283176_T_C	4	12283176	0.6560951	-0.04453109	0.005586592	0.02793296	0.9664804	0.9944444	0.01955307	0	0	0	0	0.7151883	0.7151883	[A/G]	179	1		3	40728435	0.7795533	0.7795533	0	0.2772427	0.0304212	0.02236068	0.6084239	0.1313367	0.9969565	0.00880494	0.9087268	0.1	1.163763	0.1296178	1.051276	0.1	0	1
882	Gm04_12410533_A_G	4	12410533	1	0	1	0	0	1	0	0	0	0	0	0.5058329	0.5058329	[T/C]	180	0		3	64687493	0.8992838	0.8992838	0	1	0.000157759	0.005174437	0.4875809	0.02236068	0.975004	0.02236068	1.267077	0.1	1.569409	0.1770981	1.199656	0.1046987	0	1
883	Gm04_1272649_G_A	4	1272649	1	0	0	0	1	1	0	0	0	0	0	0.529569	0.529569	[T/C]	180	0		3	28604439	0.9175813	0.9175813	0	1	0.02480103	0.02236068	0.5084211	0.02236068	0.9920412	0.008598881	0.9119024	0.1	1.111506	0.1254266	0.9021182	0.1	0	1
884	Gm04_13022455_C_T	4	13022455	1.46E-07	-0.5257575	0.3930636	0.2369942	0.3699422	0.9611111	0.4884393	0	0	0	0	0.7168806	0.7232724	[A/G]	173	7		3	28787367	0.7450381	0.7450381	0	0.3443071	0.05793553	0.04006564	0.5503948	0.1008982	0.9567711	0.01712905	1.116265	0.1	1.282174	0.1180874	1.084363	0.1	0	1
885	Gm04_13284121_T_C	4	13284121	0.641035	-0.04662521	0.005649718	0.02824859	0.9661017	0.9833333	0.01977401	0	0	0	0	0.676268	0.676268	[T/C]	177	3		3	62716404	0.7574066	0.7574066	0	0.2458171	0.03132137	0.02236068	0.6264274	0.1320839	0.9748242	0.009646269	1.130803	0.1072882	1.421939	0.1764866	1.154395	0.1565664	0	1
886	Gm04_13509340_T_C	4	13509340	1.87E-06	-0.476664	0.3522727	0.2613636	0.3863636	0.9777778	0.4829545	0	0	0	0	0.7492141	0.7588491	[T/C]	176	4		3	43676502	0.7652049	0.7652049	0	0.3313279	0.02713402	0.01447165	0.4982707	0.1215593	0.9740013	0.02202372	1.203721	0.1	1.447134	0.1567333	1.174419	0.1	0	1
887	Gm04_13968774_G_A	4	13968774	1	0	0	0	1	1	0	0	0	0	0	0.5177395	0.5177395	[A/G]	180	0		3	74614347	0.9085	0.9085	0	1	0.02446679	0.02236068	0.5015692	0.02236068	0.9786715	0.007299561	0.9177813	0.1	1.119153	0.1262895	0.9073568	0.1	0	1
888	Gm04_1407302_A_G	4	1407302	1	0	1	0	0	1	0	0	0	0	0	0.5380521	0.5380521	[T/C]	180	0		3	52600338	0.924053	0.924053	0	1	0.02240135	0.009858076	0.4989807	0.02236068	0.97556	0.02236068	0.4975802	0.1	0.5934114	0.1	0.5419701	0.1	0	1
889	Gm04_14213918_C_T	4	14213918	2.89E-06	-0.4678186	0.3275862	0.2643678	0.408046	0.9666666	0.4597701	0	0	0	0	0.7110506	0.7160583	[A/G]	174	6		3	33794385	0.7410541	0.7410541	0	0.3216479	0.07048489	0.01845686	0.5260276	0.1195265	0.9650815	0.01697487	0.9412802	0.1282752	1.183025	0.2068266	1.043766	0.1284417	0	1
890	Gm04_14549891_C_T	4	14549891	0.6486364	-0.04556573	0.9662921	0.02808989	0.005617978	0.9888889	0.01966292	0	0	0	0	0.7076674	0.7076674	[A/G]	178	2		3	27667393	0.7752174	0.7752174	0	0.3351258	0.02171673	0.0121608	0.4777757	0.1239251	0.9738888	0.02236068	0.8617814	0.1	0.9671363	0.1022949	0.7784461	0.1	0	1
891	Gm04_14641479_A_C	4	14641479	0.6560951	-0.04453109	0.005586592	0.02793296	0.9664804	0.9944444	0.01955307	0	0	0	0	0.8123814	0.8123814	[A/C]	179	1		3	39740430	0.797901	0.797901	0	0.3909445	0.04137302	0.02236068	0.6237554	0.08198375	0.9905745	0.01184519	0.7371689	0.1	0.9413156	0.104403	0.8079193	0.1	0	1
892	Gm04_1499424_T_G	4	1499424	1	0	1	0	0	1	0	0	0	0	0	0.4787917	0.4787917	[A/C]	180	0		3	35801361	0.8780131	0.8780131	0	1	0.01320475	0.006318352	0.4942674	0.02236068	0.9753301	0.02236068	1.278487	0.1	1.584117	0.1787578	1.208833	0.1054996	0	1
893	Gm04_15048603_A_G	4	15048603	1.14E-06	-0.4866214	0.3452381	0.2559524	0.3988095	0.9333333	0.4732143	0	0	0	0	0.5094413	0.5902545	[T/C]	168	12		3	40725434	0.6743518	0.6743518	0	0.2856207	0.1303505	0.05270208	0.5731782	0.1023384	0.9575338	0.01492413	1.225278	0.1	1.3505	0.1151626	1.163036	0.1	0	1
894	Gm04_15496025_T_G	4	15496025	0.9999998	3.33E-08	0.9944134	0.005586592	0	0.9944444	0.002793296	0	0	0	0	0.7071574	0.7071574	[T/G]	179	1		3	13748462	0.7749245	0.7749245	0	0.8522223	0.05925941	0.02049933	0.424522	0.02236068	0.9712261	0.02236068	1.241791	0.1577951	1.44167	0.1626835	1.087849	0.1	0	1
895	Gm04_1621110_C_A	4	1621110	1	0	1	0	0	1	0	0	0	0	0	0.4407776	0.4407776	[A/C]	180	0		3	27795327	0.8470971	0.8470971	0	1	0.0696382	0.01422872	0.5231896	0.02236068	0.976741	0.02236068	0.5899104	0.1	0.7083904	0.1	0.626348	0.1	0	1
896	Gm04_16244996_G_A	4	16244996	2.21E-19	-0.9002544	0.06111111	0.01111111	0.9277778	1	0.06666667	0	0	0	0	0.8651928	0.8651928	[A/G]	180	0		3	13651474	0.8348341	0.8348341	0	0.6479964	0.0113059	0.01798567	0.7231371	0.02822442	0.9794579	0.01133146	0.3579749	0.1	0.4975111	0.1	0.5652665	0.1	0	1
897	Gm04_16338974_A_G	4	16338974	0.8657798	0.01690215	0.9425287	0.05747126	0	0.9666666	0.02873563	0	0	0	0	0.5217634	0.5217634	[A/G]	174	6		3	27807449	0.6717032	0.6717032	0	0.1850934	0.02423988	0.006583316	0.6340634	0.1654579	0.9817032	0.02236068	1.497952	0.1071217	1.700537	0.1828562	1.228495	0.1072157	0	1
898	Gm04_16476066_C_T	4	16476066	2.21E-19	-0.9002544	0.06111111	0.01111111	0.9277778	1	0.06666667	0	0	0	0	0.7926257	0.7926257	[A/G]	180	0		3	12703305	0.7854183	0.7854183	0	0.750097	0.03507173	0.01621475	0.6752949	0.03042548	0.9741579	0.009417763	0.7919866	0.1	1.049437	0.1163563	0.973757	0.1	0	1
899	Gm04_169864_A_C	4	169864	6.34E-05	0.3999958	0.4285714	0.5714286	0	0.9722222	0.2857143	0	0	0	0	0.431982	0.439694	[A/C]	175	5		3	71647489	0.6235121	0.6235121	0	0.3431899	0.03247346	0.01300264	0.5371481	0.1057635	0.9768574	0.02236068	1.387255	0.1	1.752795	0.1163513	1.322441	0.1154147	0	1
900	Gm04_16999532_T_C	4	16999532	2.16E-19	-0.9004992	0.9273743	0.01117318	0.06145252	0.9944444	0.06703911	0	0	0	0	0.7873624	0.7873624	[A/G]	179	1		3	37759413	0.7821832	0.7821832	0	0.7716236	0.04378762	0.01381149	0.4052841	0.03303732	0.9790436	0.01637204	1.186207	0.1	1.472977	0.163937	1.052429	0.1	0	1
901	Gm04_1726991_G_T	4	1726991	0.9999998	3.33E-08	0	0.005586592	0.9944134	0.9944444	0.002793296	0	0	0	0	0.2313935	0.2313935	[A/C]	179	1		3	73671351	0.6306589	0.6306589	0	0.623405	0.02015938	0.02236068	0.4132673	0.02236068	0.8063751	0.0406975	1.529235	0.1450907	1.929681	0.2177525	1.437381	0.1	0	1
902	Gm04_17773168_A_G	4	17773168	2.11E-19	-0.9007377	0.9269663	0.01123596	0.06179775	0.9888889	0.06741573	0	0	0	0	0.8923754	0.8923754	[A/G]	178	2		3	36762403	0.8568673	0.8568673	0	0.6849592	0.05537657	0.01670214	0.5091726	0.04954941	0.9731691	0.01787121	0.6815834	0.1	0.7579166	0.1	0.7663018	0.1	0	1
903	Gm04_1778735_A_G	4	1778735	0.9999831	2.13E-06	0.9888268	0.01117318	0	0.9944444	0.005586592	0	0	0	0	0.6190264	0.6190264	[A/G]	179	1		3	19796376	0.7256762	0.7256762	0	0.7837583	0.05033101	0.01359304	0.3466106	0.02420938	0.9673305	0.02236068	1.548936	0.1056006	1.942416	0.2154435	1.430574	0.1248518	0	1
904	Gm04_18000454_A_C	4	18000454	4.92E-21	-0.9410862	0.9322034	0.005649718	0.06214689	0.9833333	0.06497175	0	0	0	0	0.8382418	0.8382418	[T/G]	177	3		3	43690502	0.815221	0.815221	0	0.6129491	0.0604968	0.03853073	0.7414953	0.02236068	0.9796021	0.01648542	0.364044	0.1	0.5193352	0.1	0.5827142	0.1	0	1
905	Gm04_18924971_G_T	4	18924971	1.19E-10	-0.644102	0.3081761	0.1698113	0.5220126	0.8833333	0.3930818	0	0	0	0	0.2790011	0.3359985	[T/G]	159	21		3	62777303	0.5265012	0.5265012	0	0.1432778	0.08080503	0.03093373	0.7757084	0.1203082	0.9750105	0.01879364	0.2856856	0.1	0.6268335	0.1007717	0.8181058	0.1	0	1
906	Gm04_1895163_T_C	4	1895163	1	0	1	0	0	1	0	0	0	0	0	0.5025536	0.5025536	[A/G]	180	0		3	27655353	0.8967307	0.8967307	0	1	0.0259532	0.007219637	0.500801	0.02236068	0.9756488	0.02236068	0.920005	0.1	1.124847	0.126932	0.9138705	0.1	0	1
907	Gm04_19014193_G_T	4	19014193	5.48E-06	-0.454563	0.316092	0.2701149	0.4137931	0.9666666	0.4511494	0	0	0	0	0.7857137	0.7880362	[A/C]	174	6		3	54645441	0.7825954	0.7825954	0	0.3387861	0.03353503	0.0214131	0.5189878	0.1218787	0.9875811	0.01441324	1.117279	0.1	1.300428	0.1084055	1.085234	0.1	0	1
908	Gm04_19107515_A_G	4	19107515	2.11E-19	-0.9007377	0.9269663	0.01123596	0.06179775	0.9888889	0.06741573	0	0	0	0	0.6754821	0.6754821	[T/C]	178	2		3	14697333	0.7191175	0.7191175	0	0.3367657	0.02690907	0.009667749	0.2805426	0.06564679	0.9818041	0.0165495	0.9012117	0.1	0.9815409	0.112472	0.8934224	0.1	0	1
909	Gm04_1930897_T_C	4	1930897	1	0	1	0	0	1	0	0	0	0	0	0.5002207	0.5002207	[T/C]	180	0		3	37652451	0.8949103	0.8949103	0	1	0.03574405	0.008401377	0.5058188	0.02236068	0.9758936	0.02236068	0.7215498	0.1	0.8735663	0.1	0.7433287	0.1	0	1
910	Gm04_2045637_T_C	4	2045637	1.99E-08	-0.5613267	0.4545455	0.2159091	0.3295455	0.9777778	0.4375	0	0	0	0	0.644216	0.644216	[T/C]	176	4		3	64687434	0.7025887	0.7025887	0	0.3346612	0.04983146	0.01608736	0.4338955	0.09867467	0.9824588	0.01550967	1.621305	0.1313217	1.835043	0.1716952	1.389702	0.1033284	0	1
911	Gm04_20729591_G_A	4	20729591	5.24E-21	-0.9404243	0.06145252	0.005586592	0.9329609	0.9944444	0.06424581	0	0	0	0	0.8224875	0.8224875	[T/C]	179	1		3	49671499	0.8045223	0.8045223	0	0.9238513	0.07511953	0.01707833	0.5393378	0.02236068	0.9181417	0.01864201	0.6785879	0.1	0.7369906	0.1	0.771638	0.1	0	1
912	Gm04_20796034_A_G	4	20796034	1.25E-16	-0.8277966	0.9162011	0.02234637	0.06145252	0.9944444	0.0726257	0	0	0	0	0.6526661	0.6526661	[T/C]	179	1		3	60615353	0.7070344	0.7070344	0	0.3305799	0.01074561	0.005997067	0.2551907	0.06794725	0.9764177	0.01630008	1.176468	0.1	1.392735	0.1545795	1.185768	0.1	0	1
913	Gm04_20921247_T_C	4	20921247	7.06E-23	-0.9847077	0.9371428	0	0.06285714	0.9722222	0.06285714	0	0	0	0	0.2031808	0.2031808	[T/C]	175	5		3	27742416	0.434464	0.434464	0	0.09392332	0.008531838	0.006332928	0.759711	0.2206829	0.9879856	0.02236068	1.139117	0.1	1.145728	0.1313856	0.8472766	0.1	0	1
914	Gm04_2129696_T_C	4	2129696	1.25E-16	-0.8277966	0.06145252	0.02234637	0.9162011	0.9944444	0.0726257	0	0	0	0	0.8923808	0.8923808	[T/C]	179	1		3	26700479	0.8568719	0.8568719	0	0.6902814	0.01174603	0.01594976	0.5662991	0.05014284	0.9907488	0.01134652	0.9172428	0.1	0.9894071	0.107091	0.8478643	0.1	0	1
915	Gm04_22217995_T_C	4	22217995	4.77E-21	-0.9414057	0.9318182	0.005681818	0.0625	0.9777778	0.06534091	0	0	0	0	0.6630114	0.6630114	[A/G]	176	4		3	14756373	0.7124968	0.7124968	0	0.4302788	0.05615371	0.01431215	0.362187	0.05681228	0.9408746	0.01711275	0.80076	0.1	0.9303801	0.1014732	0.8711504	0.1	0	1
916	Gm04_2237308_T_C	4	2237308	1	0	0	0	1	1	0	0	0	0	0	0.4811536	0.4811536	[T/C]	180	0		3	19716318	0.8798921	0.8798921	0	1	0.02462456	0.02236068	0.5048035	0.02236068	0.9849824	0.01001027	1.252817	0.1188646	1.559896	0.1760246	1.201028	0.1	0	1
917	Gm04_2268644_T_C	4	2268644	1	0	0	0	1	1	0	0	0	0	0	0.5061231	0.5061231	[T/C]	180	0		3	69616398	0.8995094	0.8995094	0	1	0.02461493	0.02236068	0.5046061	0.02236068	0.9845972	0.007489887	1.187755	0.1126917	1.47361	0.1662878	1.14468	0.1	0	1
918	Gm04_23251720_T_C	4	23251720	6.04E-18	-0.8631738	0.9213483	0.01685393	0.06179775	0.9888889	0.07022472	0	0	0	0	0.6254249	0.6254249	[T/C]	178	2		3	36771432	0.692739	0.692739	0	0.3708564	0.05675686	0.0109705	0.2958749	0.05350676	0.9633409	0.01686667	1.44419	0.101731	1.726961	0.1855057	1.341058	0.1023559	0	1
919	Gm04_2365466_G_T	4	2365466	6.13E-18	-0.8630126	0.06145252	0.01675978	0.9217877	0.9944444	0.0698324	0	0	0	0	0.8440931	0.8440931	[T/G]	179	1		3	27770427	0.8193263	0.8193263	0	0.9900551	0.07884694	0.0184667	0.5469562	0.02543619	0.9484581	0.0151173	0.7054055	0.1	0.8072236	0.1	0.791802	0.1	0	1
920	Gm04_24086337_A_G	4	24086337	7.84E-07	-0.4939388	0.3353294	0.251497	0.4131736	0.9277778	0.4610778	0	0	0	0	0.7273092	0.7273092	[T/C]	167	13		3	33601434	0.7472811	0.7472811	0	0.2552766	0.03628445	0.01714489	0.5409668	0.1569862	0.9777378	0.01411098	0.9672506	0.1	1.144686	0.1179578	1.027693	0.1	0	1
921	Gm04_24276060_G_T	4	24276060	2.21E-19	-0.9002544	0.06111111	0.01111111	0.9277778	1	0.06666667	0	0	0	0	0.7540301	0.7540301	[A/C]	180	0		3	51796343	0.762415	0.762415	0	0.6380866	0.07260002	0.01691614	0.6756765	0.03452909	0.970531	0.01168008	1.050503	0.1	1.213242	0.1363737	1.084993	0.1	0	1
922	Gm04_25230364_T_C	4	25230364	1.25E-16	-0.8277966	0.9162011	0.02234637	0.06145252	0.9944444	0.0726257	0	0	0	0	0.6579154	0.6579154	[A/G]	179	1		3	64762356	0.7098031	0.7098031	0	0.3712886	0.02694287	0.006831868	0.2950104	0.06536739	0.9862385	0.01615516	1.20747	0.1	1.462741	0.1635267	1.231955	0.1	0	1
923	Gm04_2574201_T_G	4	2574201	6.81E-10	-0.6170332	0.3563218	0.1896552	0.454023	0.9666666	0.4511494	0	0	0	0	0.7445736	0.7445736	[A/C]	174	6		3	54745442	0.7569975	0.7569975	0	0.3299291	0.04884623	0.01945003	0.5332513	0.1061392	0.9410908	0.01747506	0.6368676	0.1083169	0.7840868	0.1127402	0.741478	0.1	0	1
924	Gm04_2632511_T_G	4	2632511	5.03E-11	-0.6570174	0.3625731	0.1695906	0.4678363	0.95	0.4473684	0	0	0	0	0.3696965	0.3696965	[A/C]	171	9		3	58624378	0.5492819	0.5492819	0	0.3451119	0.04515565	0.01979594	0.4213817	0.06044829	0.7275382	0.02826395	1.494443	0.1356479	1.853429	0.1888511	1.759962	0.117515	0	1
925	Gm04_26520135_C_A	4	26520135	2.16E-19	-0.9004992	0.06145252	0.01117318	0.9273743	0.9944444	0.06703911	0	0	0	0	0.8098777	0.8098777	[T/G]	179	1		3	71617302	0.7962868	0.7962868	0	0.6870751	0.03306376	0.01613962	0.6018867	0.04008802	0.9636216	0.0125605	0.8739086	0.1	0.9028194	0.1000778	0.8207742	0.1	0	1
926	Gm04_2681971_T_C	4	2681971	3.55E-10	-0.6272584	0.3505747	0.183908	0.4655173	0.9666666	0.4425287	0	0	0	0	0.5499647	0.5499651	[A/G]	174	6		3	68639451	0.6531644	0.6531644	0	0.3121711	0.02918584	0.01881473	0.5120782	0.08986813	0.8773361	0.02713753	0.9782392	0.1	1.202078	0.1015042	1.134447	0.1	0	1
927	Gm04_27207244_A_G	4	27207244	1.25E-16	-0.8277966	0.9162011	0.02234637	0.06145252	0.9944444	0.0726257	0	0	0	0	0.6533352	0.6533352	[A/G]	179	1		3	29702438	0.707387	0.707387	0	0.3315635	0.02377217	0.007677386	0.29308	0.07354622	0.9776883	0.01689958	1.031532	0.1	1.247742	0.1349719	1.145691	0.1	0	1
928	Gm04_2794768_T_C	4	2794768	5.33E-08	-0.5439817	0.4147727	0.2272727	0.3579545	0.9777778	0.4715909	0	0	0	0	0.6523077	0.6523077	[A/G]	176	4		3	32609470	0.7068456	0.7068456	0	0.3607683	0.01513515	0.01481416	0.5064337	0.1210381	0.9817167	0.01070379	1.780888	0.1577992	2.068451	0.2494429	1.559983	0.1265912	0	1
929	Gm04_28018833_G_A	4	28018833	1.25E-16	-0.8277966	0.06145252	0.02234637	0.9162011	0.9944444	0.0726257	0	0	0	0	0.6454474	0.6454474	[A/G]	179	1		3	14642467	0.7032357	0.7032357	0	0.3437864	0.07674436	0.0220023	0.7322825	0.06267436	0.9727889	0.007283723	1.753788	0.146439	1.853159	0.2082425	1.515232	0.1	0	1
930	Gm04_28062086_G_A	4	28062086	5.41E-21	-0.9400817	0.06111111	0.005555556	0.9333333	1	0.06388889	0	0	0	0	0.9381646	0.9381646	[T/C]	180	0		3	69780318	0.9023538	0.9023538	0	1	0.004099895	0.01621692	0.555177	0.02236068	0.9729906	0.01349572	1.164901	0.1136767	1.642791	0.1853788	1.299641	0.1058558	0	1
931	Gm04_28121297_A_G	4	28121297	6.04E-18	-0.8631738	0.9213483	0.01685393	0.06179775	0.9888889	0.07022472	0	0	0	0	0.7089518	0.7089518	[T/C]	178	2		3	28661330	0.7371578	0.7371578	0	0.2997082	0.01092681	0.007905109	0.2691292	0.07824614	0.9922732	0.01621685	0.6702687	0.1	0.7186476	0.1	0.7644999	0.1	0	1
932	Gm04_282832_A_G	4	282832	0.9999812	2.36E-06	0	0.01136364	0.9886364	0.9777778	0.005681818	0	0	0	0	0.6604186	0.6604186	[T/C]	176	4		3	26673432	0.7485532	0.7485532	0	0.395698	0.03256083	0.02236068	0.6512166	0.07455829	0.9873374	0.01038548	1.479793	0.1403997	1.890823	0.2195587	1.461718	0.1013743	0	1
933	Gm04_2877511_T_C	4	2877511	1	0	1	0	0	1	0	0	0	0	0	0.5141976	0.5141976	[T/C]	180	0		3	27785473	0.905767	0.905767	0	1	0.03957105	0.01178687	0.5077801	0.02236068	0.9759893	0.02236068	0.4607691	0.1	0.5478028	0.1	0.5076914	0.1	0	1
934	Gm04_2923894_G_A	4	2923894	1	0	0	0	1	1	0	0	0	0	0	0.5496417	0.5496417	[A/G]	180	0		3	72806372	0.9328473	0.9328473	0	1	0.02497851	0.02236068	0.5120594	0.02236068	0.9991403	0.006152904	0.6179378	0.1	0.7338066	0.1	0.6353064	0.1	0	1
935	Gm04_29535808_A_G	4	29535808	1.60E-20	-0.9285823	0.05555556	0.005555556	0.9388889	1	0.05833333	0	0	0	0	0.6809289	0.6809289	[A/G]	180	0		3	16773336	0.7220239	0.7220239	0	0.7298074	0.04074407	0.01881396	0.736329	0.02236068	0.9661639	0.009131854	1.455911	0.1225239	1.854933	0.2093177	1.411177	0.1	0	1
936	Gm04_2968281_C_T	4	2968281	2.08E-09	-0.5991617	0.3771428	0.2	0.4228571	0.9722222	0.4771429	0	0	0	0	0.7241663	0.7241663	[T/C]	175	5		3	41752492	0.7455339	0.7455339	0	0.3581836	0.06127676	0.02764052	0.470266	0.0865437	0.9817234	0.01153005	1.279022	0.1	1.441497	0.1269232	1.084033	0.1	0	1
937	Gm04_30457043_A_G	4	30457043	7.06E-23	-0.9847077	0.9371428	0	0.06285714	0.9722222	0.06285714	0	0	0	0	0.1574011	0.1574011	[A/G]	175	5		3	20791438	0.376039	0.376039	0	0.1425826	0.01634305	0.01104093	0.4143954	0.02236068	0.8124477	0.2568124	0.7884606	0.1	1.028648	0.1160765	0.919041	0.1	0	1
938	Gm04_3077939_A_G	4	3077939	3.54E-09	-0.5904325	0.4147727	0.2045455	0.3806818	0.9777778	0.4829545	0	0	0	0	0.7805315	0.7805315	[T/C]	176	4		3	52726396	0.7780352	0.7780352	0	0.3423668	0.01678787	0.01226295	0.5448732	0.1153162	0.9846694	0.01314144	1.250262	0.1206488	1.548046	0.1476928	1.28225	0.1	0	1
939	Gm04_30926129_G_A	4	30926129	5.24E-21	-0.9404243	0.06145252	0.005586592	0.9329609	0.9944444	0.06424581	0	0	0	0	0.828033	0.828033	[A/G]	179	1		3	58690442	0.8082328	0.8082328	0	0.7291631	0.08411511	0.0195797	0.6615149	0.02236068	0.9475877	0.01687237	0.4389499	0.1	0.6563853	0.1	0.7275538	0.1	0	1
940	Gm04_3138411_A_G	4	3138411	2.35E-08	-0.5584193	0.4124294	0.220339	0.3672316	0.9833333	0.4774011	0	0	0	0	0.7814476	0.7814476	[T/C]	177	3		3	74665377	0.7785882	0.7785882	0	0.3673328	0.05063065	0.01284671	0.5350078	0.1064232	0.977538	0.01404803	1.157966	0.1	1.331394	0.1289672	1.091637	0.1	0	1
941	Gm04_31436577_C_A	4	31436577	2.16E-19	-0.9004992	0.06145252	0.01117318	0.9273743	0.9944444	0.06703911	0	0	0	0	0.7781464	0.7781464	[A/C]	179	1		3	63807433	0.7765996	0.7765996	0	0.6792541	0.09314007	0.01677793	0.6016774	0.03907567	0.9515004	0.01242539	1.101467	0.1	1.223656	0.1361741	1.033667	0.1	0	1
942	Gm04_32800373_C_T	4	32800373	2.21E-19	-0.9002544	0.06111111	0.01111111	0.9277778	1	0.06666667	0	0	0	0	0.756404	0.756404	[A/G]	180	0		3	11609499	0.7637868	0.7637868	0	0.6844079	0.01953781	0.01657922	0.6458239	0.03761494	0.9813685	0.01141205	1.04754	0.1	1.177212	0.1310047	1.003357	0.1	0	1
943	Gm04_3291915_C_T	4	3291915	3.81E-09	-0.5892379	0.368421	0.2046784	0.4269006	0.95	0.4707602	0	0	0	0	0.6697536	0.6697536	[T/C]	171	9		3	54667374	0.7160708	0.7160708	0	0.3045909	0.1138138	0.03145011	0.6696588	0.09053669	0.9751464	0.009757689	0.7158216	0.1	0.9488644	0.1177043	0.8993457	0.1	0	1
944	Gm04_3368832_T_C	4	3368832	1	0	1	0	0	1	0	0	0	0	0	0.3615948	0.3615948	[T/C]	180	0		3	16796443	0.7770717	0.7770717	0	1	0.05276076	0.007764093	0.5145399	0.02236068	0.976319	0.02236068	1.786307	0.1344355	2.24352	0.2531674	1.606381	0.1401953	0	1
945	Gm04_3401641_G_A	4	3401641	1.02E-07	-0.5322632	0.3522727	0.2329545	0.4147727	0.9777778	0.46875	0	0	0	0	0.6134034	0.6134034	[A/G]	176	4		3	24655442	0.6864532	0.6864532	0	0.3727164	0.0437131	0.01494126	0.4634662	0.09767871	0.9516264	0.01455804	1.700286	0.1366183	2.043276	0.1824641	1.627881	0.1080418	0	1
946	Gm04_34208454_C_T	4	34208454	1	0	0	0	1	1	0	0	0	0	0	0.496491	0.496491	[A/G]	180	0		3	42680444	0.8919925	0.8919925	0	1	0.02360845	0.02236068	0.4839733	0.02236068	0.9443382	0.01491248	0.4319152	0.1	0.5007381	0.1	0.4600751	0.1	0	1
947	Gm04_3487482_G_T	4	3487482	4.49E-09	-0.5865033	0.3647059	0.2058824	0.4294118	0.9444444	0.467647	0	0	0	0	0.5370957	0.6426821	[A/C]	170	10		3	58789407	0.701783	0.701783	0	0.2497871	0.1103881	0.03953786	0.6410241	0.10366	0.9474536	0.01901633	0.500864	0.1	0.6232678	0.1	0.647518	0.1	0	1
948	Gm04_35114568_A_C	4	35114568	1	0	1	0	0	1	0	0	0	0	0	0.3864073	0.3864073	[A/C]	180	0		3	70612376	0.8000314	0.8000314	0	0.9826944	0.09851416	0.01479337	0.5379885	0.02236068	0.9774628	0.02236068	0.8407947	0.1	1.024259	0.1155813	0.8465378	0.1	0	1
949	Gm04_3534961_A_G	4	3534961	4.69E-08	-0.5462695	0.4180791	0.2259887	0.3559322	0.9833333	0.4689265	0	0	0	0	0.7552536	0.7552536	[T/C]	177	3		3	61674420	0.7631214	0.7631214	0	0.362442	0.008387393	0.01008854	0.4597675	0.1144501	0.9605008	0.01474012	1.335026	0.1	1.514363	0.1414213	1.137331	0.1	0	1
950	Gm04_36357346_T_C	4	36357346	0.9999831	2.13E-06	0.9888268	0.01117318	0	0.9944444	0.005586592	0	0	0	0	0.5533243	0.5533243	[T/C]	179	1		3	40726505	0.6894128	0.6894128	0	0.3881622	0.02364252	0.007717866	0.1959879	0.0366825	0.9597994	0.02236068	0.8849091	0.1	0.9951414	0.1097017	0.7971647	0.1	0	1
951	Gm04_36604337_A_G	4	36604337	0.9999998	3.22E-08	0.9944444	0.005555556	0	1	0.002777778	0	0	0	0	0.5768214	0.5768214	[A/G]	180	0		3	61787436	0.7024361	0.7024361	0	0.5947748	0.02084343	0.009163846	0.2083434	0.02236068	0.9604172	0.02236068	1.343673	0.1	1.579024	0.1781831	1.176491	0.1026771	0	1
952	Gm04_3682732_G_T	4	3682732	2.01E-08	-0.5611303	0.3563218	0.2183908	0.4252874	0.9666666	0.4655173	0	0	0	0	0.5784671	0.5784671	[A/C]	174	6		3	70760455	0.6681775	0.6681775	0	0.3494674	0.08018757	0.01957982	0.4623824	0.08978511	0.9609846	0.01408327	1.885526	0.1665037	2.124113	0.2054544	1.610396	0.1030113	0	1
953	Gm04_37126858_A_G	4	37126858	2.11E-19	-0.9007377	0.06179775	0.01123596	0.9269663	0.9888889	0.06741573	0	0	0	0	0.7911948	0.7911948	[A/G]	178	2		3	52750418	0.7845353	0.7845353	0	0.3926615	0.06264707	0.02209019	0.6001254	0.08169334	0.9683994	0.01209583	0.7121633	0.1	0.6577761	0.1	0.6516063	0.1	0	1
954	Gm04_37474521_G_T	4	37474521	1	0	0	0	1	1	0	0	0	0	0	0.5002046	0.5002046	[T/G]	180	0		3	66774359	0.8948976	0.8948976	0	1	0.02434096	0.02236068	0.4989898	0.02236068	0.9736386	0.007943709	1.076298	0.1021169	1.32654	0.1496918	1.047429	0.1	0	1
955	Gm04_37799809_T_C	4	37799809	2.27E-06	-0.4727335	0.4127907	0.2616279	0.3255814	0.9555556	0.4563954	0	0	0	0	0.7108654	0.738438	[T/C]	172	8		3	57736336	0.75352	0.75352	0	0.294131	0.05011104	0.02141888	0.5332382	0.1383243	0.9817074	0.01414832	0.9440691	0.1	1.069959	0.1	0.9119802	0.1	0	1
956	Gm04_3793488_C_T	4	3793488	1	0	0	0	1	1	0	0	0	0	0	0.4906631	0.4906631	[A/G]	180	0		3	63664437	0.8874146	0.8874146	0	1	0.02431797	0.02236068	0.4985184	0.02236068	0.9727189	0.01388044	0.9563749	0.1	1.169439	0.1319639	0.941666	0.3892468	0	1
957	Gm04_38135736_T_G	4	38135736	2.52E-07	-0.515641	0.408046	0.2413793	0.3505747	0.9666666	0.4712644	0	0	0	0	0.7988335	0.8043295	[A/C]	174	6		3	28745385	0.7927446	0.7927446	0	0.339637	0.01797016	0.02249023	0.5426393	0.1124226	0.9897698	0.01922689	1.158637	0.1	1.458241	0.1201016	1.231102	0.1	0	1
958	Gm04_382134_A_G	4	382134	1	0	1	0	0	1	0	0	0	0	0	0.3716166	0.3716166	[A/G]	180	0		3	64616356	0.786476	0.786476	0	1	0.04545086	0.009635096	0.5107936	0.02236068	0.9761363	0.02236068	1.626657	0.1287866	2.035276	0.2296682	1.483489	0.12947	0	1
959	Gm04_38306372_A_G	4	38306372	2.13E-06	-0.4740746	0.4219653	0.2601156	0.3179191	0.9611111	0.4479769	0	0	0	0	0.5721384	0.5949869	[A/G]	173	7		3	30793436	0.6768273	0.6768273	0	0.3046741	0.03091651	0.02015895	0.4328	0.1117471	0.9428318	0.0225158	1.461415	0.1175987	1.657025	0.1619128	1.22761	0.1	0	1
960	Gm04_3845754_A_G	4	3845754	1.34E-09	-0.6062912	0.4219653	0.1965318	0.3815029	0.9611111	0.4797688	0	0	0	0	0.6742322	0.6742322	[A/G]	173	7		3	52767382	0.7184519	0.7184519	0	0.3006866	0.01320093	0.01147415	0.5537942	0.09472902	0.9099423	0.02371592	0.8532701	0.1	1.171966	0.1226453	1.125596	0.1	0	1
961	Gm04_38840391_A_G	4	38840391	6.65E-07	-0.4971267	0.4127907	0.25	0.3372093	0.9555556	0.4622093	0	0	0	0	0.5991046	0.5991046	[A/G]	172	8		3	15682478	0.6789802	0.6789802	0	0.2718406	0.04532596	0.01777436	0.4516252	0.1316879	0.9813433	0.01618467	1.496049	0.1279936	1.614298	0.1859406	1.179324	0.1	0	1
962	Gm04_39087487_T_C	4	39087487	4.96E-08	-0.545266	0.4127907	0.2267442	0.3604651	0.9555556	0.4738372	0	0	0	0	0.7250529	0.7260455	[T/C]	172	8		3	15618484	0.7465779	0.7465779	0	0.2750578	0.07552774	0.02319431	0.5831425	0.1152712	0.9566916	0.02053637	0.3855442	0.1	0.4673611	0.1	0.5053487	0.1	0	1
963	Gm04_39373584_G_A	4	39373584	1	0	0	0	1	1	0	0	0	0	0	0.4957447	0.4957447	[T/C]	180	0		3	15740489	0.8914075	0.8914075	0	1	0.02417341	0.02236068	0.4955549	0.02236068	0.9669363	0.009490589	0.8673624	0.1	1.053675	0.1189006	0.8623184	0.1	0	1
964	Gm04_39753174_T_C	4	39753174	4.16E-06	-0.460319	0.4	0.2685714	0.3314286	0.9722222	0.4657143	0	0	0	0	0.6233497	0.6233497	[T/C]	175	5		3	15686504	0.6916533	0.6916533	0	0.3185998	0.02725195	0.01644794	0.4830944	0.1266289	0.9723484	0.0138576	1.673747	0.1141993	1.916588	0.2068203	1.454885	0.1085284	0	1
965	Gm04_3996191_C_T	4	3996191	1	0	0	0	1	1	0	0	0	0	0	0.4647482	0.4647482	[A/G]	180	0		3	72625403	0.8667464	0.8667464	0	1	0.0246839	0.02236068	0.5060199	0.02236068	0.9873558	0.006368578	1.274258	0.120899	1.588399	0.1792409	1.219534	0.1	0	1
966	Gm04_40345917_C_T	4	40345917	1.53E-06	-0.4806826	0.3390805	0.2586207	0.4022988	0.9666666	0.4683908	0	0	0	0	0.7387177	0.7387177	[A/G]	174	6		3	55702304	0.753678	0.753678	0	0.3388836	0.06004107	0.02778033	0.5569867	0.1075258	0.9676974	0.01366937	0.8371333	0.1	0.9927751	0.1	0.8910624	0.1	0	1
967	Gm04_40398866_C_T	4	40398866	8.40E-07	-0.4925763	0.3448276	0.2528736	0.4022988	0.9666666	0.4712644	0	0	0	0	0.5175587	0.5175587	[A/G]	174	6		3	22793469	0.6358525	0.6358525	0	0.3492161	0.08968025	0.03164573	0.4818068	0.08064195	0.9243836	0.02102648	1.628202	0.1716264	1.888185	0.2037493	1.518269	0.1466975	0	1
968	Gm04_40454337_A_G	4	40454337	1	0	1	0	0	1	0	0	0	0	0	0.3769583	0.3769583	[A/G]	180	0		3	42717455	0.7914145	0.7914145	0	1	0.04111599	0.008201026	0.5085719	0.02236068	0.9760279	0.02236068	1.602812	0.1118018	2.004242	0.2261663	1.464983	0.1278549	0	1
969	Gm04_40545788_G_A	4	40545788	1	0	0	0	1	1	0	0	0	0	0	0.4805969	0.4805969	[A/G]	180	0		3	35729507	0.8794496	0.8794496	0	1	0.02409425	0.02236068	0.4939322	0.02236068	0.9637702	0.0076105	1.018506	0.1	1.250676	0.141131	0.9966145	0.1	0	1
970	Gm04_4054945_A_C	4	4054945	1	0	1	0	0	1	0	0	0	0	0	0.2566276	0.2566276	[A/C]	180	0		3	28648387	0.6637163	0.6637163	0	0.9232014	0.1530907	0.01369398	0.565959	0.02236068	0.9788272	0.02236068	1.470389	0.1349477	1.832243	0.2067573	1.361435	0.1188178	0	1
971	Gm04_40609232_T_C	4	40609232	1	0	1	0	0	1	0	0	0	0	0	0.4672832	0.4672832	[T/C]	180	0		3	54673507	0.8687926	0.8687926	0	1	0.05105371	0.009188199	0.513665	0.02236068	0.9762763	0.02236068	0.8053502	0.1	0.9793704	0.1105159	0.8161039	0.1	0	1
972	Gm04_40668983_A_C	4	40668983	1	0	1	0	0	1	0	0	0	0	0	0.4128121	0.4128121	[T/G]	180	0		3	26738394	0.823379	0.823379	0	1	0.01032309	0.005748537	0.4927906	0.02236068	0.9752581	0.02236068	1.657316	0.1046518	2.075205	0.234174	1.507225	0.1315414	0	1
973	Gm04_40739540_G_A	4	40739540	1	0	0	0	1	1	0	0	0	0	0	0.5191444	0.5191444	[T/C]	180	0		3	70726480	0.9095823	0.9095823	0	1	0.02448888	0.02236068	0.502022	0.02236068	0.9795551	0.00806725	0.8029949	0.1	0.9704527	0.1095096	0.8044398	0.1435864	0	1
974	Gm04_40811025_C_A	4	40811025	2.77E-06	-0.468737	0.4022988	0.2643678	0.3333333	0.9666666	0.4655173	0	0	0	0	0.6384755	0.6385133	[T/G]	174	6		3	55761494	0.699595	0.699595	0	0.3754429	0.04811704	0.0156801	0.5126926	0.09823418	0.9776073	0.0255968	1.481466	0.1	1.718023	0.1556247	1.338372	0.1	0	1
975	Gm04_40919718_T_C	4	40919718	6.55E-07	-0.4974353	0.4107143	0.25	0.3392857	0.9333333	0.4642857	0	0	0	0	0.6114615	0.6132958	[A/G]	168	12		3	25774357	0.686397	0.686397	0	0.2665122	0.07695477	0.02292373	0.562088	0.1142852	0.9213564	0.02051847	0.8534645	0.1	1.036867	0.1134952	0.9741072	0.1	0	1
976	Gm04_40995323_A_G	4	40995323	5.31E-07	-0.5014656	0.4235294	0.2470588	0.3294118	0.9444444	0.4529412	0	0	0	0	0.6043555	0.6408463	[T/C]	170	10		3	36739422	0.7008191	0.7008191	0	0.2311566	0.104969	0.01806436	0.3920171	0.1061147	0.9520162	0.018698	0.8564387	0.1	0.7547163	0.1	0.4649436	0.1	0	1
977	Gm04_41071612_A_G	4	41071612	3.40E-07	-0.5099709	0.3488372	0.244186	0.4069767	0.9555556	0.4709302	0	0	0	0	0.7669771	0.7669771	[A/G]	172	8		3	52780470	0.7699589	0.7699589	0	0.2968958	0.05437559	0.01754755	0.4931694	0.1302463	0.9661815	0.0130028	0.6502845	0.1	0.6638286	0.1	0.5746008	0.1	0	1
978	Gm04_41249369_T_C	4	41249369	5.88E-06	-0.453065	0.3236994	0.2716763	0.4046243	0.9611111	0.4595376	0	0	0	0	0.7670231	0.7670231	[A/G]	173	7		3	56675462	0.7699859	0.7699859	0	0.2777516	0.03199926	0.01787792	0.5721102	0.1352834	0.9846041	0.01322835	1.013265	0.1	1.361996	0.1229473	1.185911	0.1	0	1
979	Gm04_41328216_A_G	4	41328216	3.00E-07	-0.5123335	0.3431953	0.2426036	0.4142012	0.9388889	0.464497	0	0	0	0	0.7991567	0.8041732	[T/C]	169	11		3	24798403	0.7926455	0.7926455	0	0.2232831	0.02800841	0.01975073	0.6223181	0.1549828	0.9945193	0.01171189	0.3529769	0.1	0.4603159	0.1	0.519015	0.1	0	1
980	Gm04_41537794_G_A	4	41537794	1.95E-07	-0.5204017	0.3859649	0.2397661	0.374269	0.95	0.494152	0	0	0	0	0.8199285	0.8199457	[A/G]	171	9		3	55757428	0.8028404	0.8028404	0	0.2686129	0.03390144	0.01754453	0.6147767	0.1268051	0.9927348	0.01390227	0.4582976	0.1	0.5835821	0.1	0.6068391	0.1	0	1
981	Gm04_4157610_C_T	4	4157610	1	0	0	0	1	1	0	0	0	0	0	0.4128125	0.4128125	[A/G]	180	0		3	42767316	0.8233795	0.8233795	0	1	0.02481899	0.02236068	0.5087893	0.02236068	0.9927596	0.006223165	1.455343	0.1380799	1.830353	0.206544	1.374647	0.1000952	0	1
982	Gm04_41586276_G_A	4	41586276	7.74E-07	-0.4941856	0.3793103	0.2528736	0.3678161	0.9666666	0.4942529	0	0	0	0	0.596252	0.596252	[A/G]	174	6		3	64724325	0.6774888	0.6774888	0	0.3542421	0.1963715	0.03334052	0.5982845	0.08011666	0.9777165	0.01897862	1.090349	0.1	1.153905	0.1	0.9568359	0.1	0	1
983	Gm04_42153936_T_C	4	42153936	4.46E-06	-0.4588939	0.3448276	0.2701149	0.3850575	0.9666666	0.4798851	0	0	0	0	0.6458294	0.6459063	[A/G]	174	6		3	58630498	0.703477	0.703477	0	0.3690923	0.03306478	0.03097545	0.4889578	0.0925419	0.9634375	0.02000602	1.514377	0.1385414	1.82958	0.1699744	1.426775	0.1071869	0	1
984	Gm04_4217329_G_T	4	4217329	1	0	0	0	1	1	0	0	0	0	0	0.529279	0.529279	[A/C]	180	0		3	60667374	0.9173595	0.9173595	0	1	0.02484278	0.02236068	0.509277	0.02236068	0.9937112	0.006055278	1.153111	0.1094048	1.427793	0.1611176	1.114552	0.1	0	1
985	Gm04_42290567_T_C	4	42290567	0.9970607	-0.000368396	0.9944444	0	0.005555556	1	0.005555556	0	0	0	0	0.6434238	0.6434238	[A/G]	180	0		3	39654496	0.7391289	0.7391289	0	0.9936727	0.0643373	0.01280603	0.5087212	0.02236068	0.9531051	0.02236068	1.376451	0.1277718	1.727907	0.1949836	1.312252	0.1145255	0	1
986	Gm04_42459236_A_C	4	42459236	1	0	1	0	0	1	0	0	0	0	0	0.4869563	0.4869563	[A/C]	180	0		3	62723498	0.8844903	0.8844903	0	1	0.03744521	0.007881795	0.5066907	0.02236068	0.9759361	0.02236068	0.9569772	0.1	1.17192	0.1322439	0.9449976	0.1	0	1
987	Gm04_42638631_T_C	4	42638631	0.9970607	-0.000368396	0.9944444	0	0.005555556	1	0.005555556	0	0	0	0	0.8432249	0.8432249	[A/G]	180	0		3	25703483	0.8618024	0.8618024	0	1	0.03997171	0.007660662	0.5013997	0.02236068	0.9628277	0.02236068	1.180258	0.1	1.464169	0.1652224	1.139061	0.1	0	1
988	Gm04_42754380_A_C	4	42754380	0.9970607	-0.000368396	0.9944444	0	0.005555556	1	0.005555556	0	0	0	0	0.8763787	0.8763787	[T/G]	180	0		3	33631317	0.8879786	0.8879786	0	1	0.01850015	0.007598409	0.4959443	0.02236068	0.9733884	0.02236068	0.7075995	0.1	0.9929245	0.1120454	0.9725674	0.1	0	1
989	Gm04_42832910_C_T	4	42832910	0.9970607	-0.000368396	0.005555556	0	0.9944444	1	0.005555556	0	0	0	0	0.7125806	0.7125806	[T/C]	180	0		3	56732467	0.7780464	0.7780464	0	1	0.05214181	0.02236068	0.5052781	0.02236068	0.9584143	0.01067069	0.3715842	0.1	0.5656585	0.1	0.6917493	0.1	0	1
990	Gm04_42951376_G_A	4	42951376	2.42E-22	-0.9722224	0.05555556	0	0.9444444	1	0.05555556	0	0	0	0	0.4561498	0.4561498	[A/G]	180	0		3	20742341	0.6335092	0.6335092	0	0.6528006	0.153683	0.03872673	0.552462	0.02236068	0.951241	0.009424469	0.9968967	0.1	1.541798	0.1739824	1.528105	0.1058482	0	1
991	Gm04_43002324_T_G	4	43002324	8.82E-23	-0.9824674	0.9388889	0	0.06111111	1	0.06111111	0	0	0	0	0.7258164	0.7258164	[T/G]	180	0		3	51644410	0.7857373	0.7857373	0	1	0.06476915	0.02031602	0.5209299	0.02236068	0.9770907	0.01751203	0.4199259	0.1	0.6427332	0.1	0.7682588	0.1	0	1
992	Gm04_43058492_T_G	4	43058492	2.54E-21	-0.948007	0.9277778	0.005555556	0.06666667	1	0.06944445	0	0	0	0	0.906212	0.906212	[A/C]	180	0		3	43781489	0.869262	0.869262	0	1	0.04638376	0.01003676	0.4812788	0.02236068	0.9676468	0.01711369	0.9416386	0.1	1.104997	0.1246921	0.9620274	0.1	0	1
993	Gm04_43059665_A_C	4	43059665	2.54E-21	-0.948007	0.9277778	0.005555556	0.06666667	1	0.06944445	0	0	0	0	0.6958744	0.6958744	[A/C]	180	0		3	33728437	0.7684776	0.7684776	0	0.7848171	0.1067422	0.03232525	0.5359267	0.02236068	0.9651112	0.01781854	1.002207	0.1	1.137895	0.1284044	0.8466343	0.1	0	1
994	Gm04_43157873_A_G	4	43157873	6.85E-19	-0.8877262	0.9329609	0.01117318	0.05586592	0.9944444	0.06145252	0	0	0	0	0.736759	0.736759	[A/G]	179	1		3	70649305	0.7525733	0.7525733	0	0.8205237	0.04134918	0.0131575	0.408962	0.03164471	0.9582462	0.02310468	1.756897	0.1633523	2.098675	0.2426853	1.588197	0.1268749	0	1
995	Gm04_43390997_A_C	4	43390997	1	0	1	0	0	1	0	0	0	0	0	0.483234	0.483234	[A/C]	180	0		3	19725469	0.8815436	0.8815436	0	1	0.03821813	0.01098052	0.5070868	0.02236068	0.9759554	0.02236068	0.7201708	0.1	0.8718293	0.1	0.7421209	0.1	0	1
996	Gm04_43505831_C_T	4	43505831	1	0	0	0	1	1	0	0	0	0	0	0.4401774	0.4401774	[T/C]	180	0		3	33683502	0.8465976	0.8465976	0	0.9453891	0.02383656	0.02236068	0.4886495	0.02236068	0.9534625	0.02680564	0.9580181	0.1	1.171583	0.1322059	0.9431238	0.1	0	1
997	Gm04_43584140_C_T	4	43584140	0.9999998	3.22E-08	0	0.005555556	0.9944444	1	0.002777778	0	0	0	0	0.608541	0.608541	[T/C]	180	0		3	32766473	0.7199074	0.7199074	0	0.7437665	0.03673985	0.02236068	0.7347971	0.02236068	0.9676207	0.008942639	0.648196	0.1	0.7911909	0.1	0.7159652	0.1	0	1
998	Gm04_43645980_A_C	4	43645980	1	0	1	0	0	0.9944444	0	0	0	0	0	0.3716166	0.3716166	[T/G]	179	1		3	52644484	0.786476	0.786476	0	1	0.04404736	0.01060305	0.5100743	0.02236068	0.9761012	0.02236068	1.560858	0.1222854	1.949684	0.2200098	1.43232	0.1250043	0	1
999	Gm04_4372365_G_T	4	4372365	1	0	0	0	1	1	0	0	0	0	0	0.3732075	0.3732075	[T/G]	180	0		3	62660310	0.787952	0.787952	0	1	0.02388689	0.02236068	0.4896812	0.02236068	0.9554755	0.009404757	1.448252	0.1374072	1.82084	0.2054705	1.368611	0.148249	0	1
1000	Gm04_43738337_A_C	4	43738337	1	0	1	0	0	1	0	0	0	0	0	0.4865403	0.4865403	[T/G]	180	0		3	40790451	0.8841615	0.8841615	0	1	0.03779716	0.007668477	0.506871	0.02236068	0.9759449	0.02236068	0.9854856	0.1	1.208267	0.1363454	0.9688758	0.1	0	1
1001	Gm04_43800862_C_T	4	43800862	9.73E-06	-0.4422991	0.3409091	0.2784091	0.3806818	0.9777778	0.4801136	0	0	0	0	0.6594025	0.6594025	[A/G]	176	4		3	45799499	0.7105886	0.7105886	0	0.3664746	0.09886058	0.01503129	0.5726878	0.08440448	0.9443149	0.01700149	1.212109	0.1176739	1.470299	0.1644813	1.290588	0.1	0	1
1002	Gm04_43885291_A_G	4	43885291	8.74E-06	-0.4446223	0.3757226	0.2774566	0.3468208	0.9611111	0.4855491	0	0	0	0	0.7572908	0.7641557	[A/G]	173	7		3	50634505	0.7683015	0.7683015	0	0.2733124	0.05099087	0.02489167	0.6562183	0.1106591	0.9850103	0.009639855	0.8632293	0.1	1.154689	0.1	1.071535	0.1	0	1
1003	Gm04_43966863_G_A	4	43966863	1.12E-05	-0.4393405	0.3428572	0.28	0.3771428	0.9722222	0.4828571	0	0	0	0	0.6449507	0.6449507	[A/G]	175	5		3	49672494	0.7029747	0.7029747	0	0.3607706	0.02989139	0.01565186	0.4592368	0.103356	0.9691731	0.0232261	1.747796	0.2260506	1.981506	0.3323059	1.533042	0.1722073	0	1
1004	Gm04_44046112_T_C	4	44046112	1.98E-06	-0.4755792	0.3977273	0.2613636	0.3409091	0.9777778	0.4715909	0	0	0	0	0.5923491	0.5952791	[A/G]	176	4		3	39803451	0.6769801	0.6769801	0	0.3288065	0.08092953	0.02093559	0.4019956	0.07671031	0.9705647	0.01589625	1.304693	0.1	1.357207	0.1234936	0.9787882	0.1	0	1
1005	Gm04_44114492_T_C	4	44114492	2.72E-05	-0.4195359	0.375	0.2897727	0.3352273	0.9777778	0.4801136	0	0	0	0	0.6923485	0.6923485	[A/G]	176	4		3	43793346	0.7281514	0.7281514	0	0.4280011	0.0209644	0.01923934	0.4968497	0.09194852	0.9792949	0.01226825	1.472435	0.1	1.792436	0.1616222	1.399892	0.1	0	1
1006	Gm04_44170480_C_A	4	44170480	9.09E-06	-0.4437705	0.3276836	0.2768362	0.3954802	0.9833333	0.4661017	0	0	0	0	0.7095057	0.7279208	[T/G]	177	3		3	34639507	0.7476218	0.7476218	0	0.3714413	0.02978552	0.018394	0.5964764	0.08316209	0.9749362	0.01872742	1.274049	0.1109191	1.787239	0.1635403	1.513175	0.1	0	1
1007	Gm04_44220515_C_T	4	44220515	3.97E-05	-0.4109058	0.3276836	0.2937853	0.3785311	0.9833333	0.4745763	0	0	0	0	0.4842921	0.4898245	[A/G]	177	3		3	48775456	0.6207277	0.6207277	0	0.400948	0.06962404	0.0209335	0.4579003	0.06801753	0.864938	0.0335013	2.312408	0.2928526	2.56077	0.3901306	2.120689	0.2491577	0	1
1008	Gm04_44290827_T_C	4	44290827	2.55E-05	-0.4210673	0.3898305	0.2881356	0.3220339	0.9833333	0.4661017	0	0	0	0	0.7419049	0.7527117	[T/C]	177	3		3	32732409	0.7616553	0.7616553	0	0.3376871	0.05461812	0.01904802	0.4154738	0.08781292	0.9658529	0.01525442	1.201802	0.1	1.248461	0.1290466	0.9399827	0.1	0	1
1009	Gm04_44337597_T_C	4	44337597	5.17E-05	-0.4047615	0.3714286	0.2971429	0.3314286	0.9722222	0.48	0	0	0	0	0.6355457	0.6355907	[A/G]	175	5		3	14739474	0.6980624	0.6980624	0	0.4035581	0.07926751	0.03113773	0.4804091	0.06826347	0.9415777	0.01738376	1.258161	0.1421135	1.490567	0.1916037	1.205288	0.1143587	0	1
1010	Gm04_44383936_C_T	4	44383936	1.66E-05	-0.4306414	0.3352273	0.2840909	0.3806818	0.9777778	0.4772727	0	0	0	0	0.7941856	0.7941856	[T/C]	176	4		3	70739337	0.7863839	0.7863839	0	0.3551431	0.04292418	0.01436354	0.5666636	0.09624979	0.969737	0.01724626	0.6622044	0.1	0.8312279	0.1284984	0.7779014	0.1	0	1
1011	Gm04_44518121_G_A	4	44518121	1	0	0	0	1	1	0	0	0	0	0	0.4890703	0.4890703	[A/G]	180	0		3	38655390	0.8861592	0.8861592	0	1	0.02494734	0.02236068	0.5114204	0.02236068	0.9978935	0.005546875	1.248988	0.1185014	1.554809	0.1754506	1.19772	0.1	0	1
1012	Gm04_44611649_T_C	4	44611649	3.80E-06	-0.4622245	0.3485714	0.2685714	0.3828571	0.9722222	0.4828571	0	0	0	0	0.7957008	0.7957008	[A/G]	175	5		3	51739398	0.787325	0.787325	0	0.3270158	0.01828077	0.01717741	0.5215327	0.133212	0.9891171	0.009773228	0.7304154	0.1	0.8614533	0.1	0.7631279	0.1	0	1
1013	Gm04_44671010_T_C	4	44671010	1	0	1	0	0	1	0	0	0	0	0	0.5145654	0.5145654	[T/C]	180	0		3	57694302	0.906051	0.906051	0	1	0.02400565	0.007297449	0.4998029	0.02236068	0.9756001	0.02236068	0.9024623	0.1	1.102538	0.1244146	0.8990359	0.1	0	1
1014	Gm04_44746590_T_C	4	44746590	0.9998134	2.34E-05	0.9833333	0.01666667	0	1	0.008333334	0	0	0	0	0.6679957	0.6679957	[A/G]	180	0		3	64801397	0.7527766	0.7527766	0	0.9688578	0.03582381	0.009083855	0.3658368	0.02497821	0.9682918	0.02236068	1.47886	0.1	1.962386	0.2175408	1.480516	0.1292105	0	1
1015	Gm04_44873112_T_C	4	44873112	1	0	1	0	0	1	0	0	0	0	0	0.4200284	0.4200284	[A/G]	180	0		3	36796403	0.8295907	0.8295907	0	1	0.07858867	0.009399268	0.5277767	0.02236068	0.9769647	0.02236068	0.9500638	0.1	1.163112	0.13125	0.939191	0.1	0	1
1016	Gm04_44924553_A_G	4	44924553	1	0	1	0	0	1	0	0	0	0	0	0.3230917	0.3230917	[T/C]	180	0		3	44800490	0.7390192	0.7390192	0	0.9953876	0.08687007	0.01168292	0.5320209	0.02236068	0.9771718	0.02236068	1.472942	0.193825	1.835554	0.2071309	1.363444	0.1189931	0	1
1017	Gm04_4497001_T_C	4	4497001	1	0	1	0	0	1	0	0	0	0	0	0.5002046	0.5002046	[A/G]	180	0		3	59738392	0.8948976	0.8948976	0	1	0.02981724	0.009026278	0.5027813	0.02236068	0.9757454	0.02236068	0.7503105	0.1	0.9098254	0.1026682	0.7684414	0.1	0	1
1018	Gm04_45004787_A_G	4	45004787	1	0	1	0	0	1	0	0	0	0	0	0.5193267	0.5193267	[T/C]	180	0		3	12699320	0.9097227	0.9097227	0	1	0.02175201	0.007959641	0.4986479	0.02236068	0.9755438	0.02236068	0.6527935	0.1	0.7871256	0.1	0.6826696	0.1	0	1
1019	Gm04_45093386_G_A	4	45093386	0.9989609	0.000130238	0.9777778	0.02222222	0	1	0.01111111	0	0	0	0	0.8546289	0.8546289	[A/G]	180	0		3	20630501	0.8704451	0.8704451	0	0.6154456	0.006380667	0.006317072	0.4475479	0.06291567	0.9723774	0.02236068	0.9633258	0.1030395	1.215419	0.1398532	0.9863791	0.1	0	1
1020	Gm04_45146452_T_G	4	45146452	0.9999998	3.22E-08	0.9944444	0.005555556	0	1	0.002777778	0	0	0	0	0.6225621	0.6225621	[T/G]	180	0		3	36684454	0.7276225	0.7276225	0	0.8306941	0.02111469	0.007443296	0.2686946	0.02236068	0.9634348	0.02236068	1.007572	0.1239125	1.157086	0.13057	0.907983	0.1	0	1
1021	Gm04_45221708_C_T	4	45221708	0.9999998	3.22E-08	0	0.005555556	0.9944444	1	0.002777778	0	0	0	0	0.5968041	0.5968041	[A/G]	180	0		3	74734487	0.71345	0.71345	0	0.7642845	0.03731031	0.02236068	0.7462062	0.02236068	0.9739141	0.007432929	1.17045	0.1110499	1.449416	0.1635576	1.126649	0.1	0	1
1022	Gm04_45313496_C_T	4	45313496	0.9998071	2.42E-05	0.9832402	0.01675978	0	0.9944444	0.008379889	0	0	0	0	0.8488865	0.8488865	[A/G]	179	1		3	72739344	0.866051	0.866051	0	0.6403328	0.01491737	0.008537563	0.4354319	0.05713368	0.9717716	0.02236068	1.046014	0.1	1.272869	0.1398153	1.006481	0.1	0	1
1023	Gm04_45440686_T_C	4	45440686	1.07E-07	-0.5314281	0.3828571	0.2342857	0.3828571	0.9722222	0.5	0	0	0	0	0.7480105	0.7480105	[A/G]	175	5		3	38686481	0.758958	0.758958	0	0.3152531	0.07494216	0.01836207	0.6028393	0.09856819	0.9577525	0.01401218	0.6493483	0.1	0.7762998	0.1	0.7708242	0.1	0	1
1024	Gm04_45514250_A_G	4	45514250	1.02E-05	-0.4411834	0.3687151	0.2793296	0.3519553	0.9944444	0.4916201	0	0	0	0	0.7601649	0.7601649	[T/C]	179	1		3	43601494	0.7659703	0.7659703	0	0.4508775	0.0259571	0.01275819	0.4989463	0.08795628	0.9700508	0.01652985	1.308989	0.1	1.570336	0.1238464	1.247566	0.1	0	1
1025	Gm04_45613405_T_C	4	45613405	1	0	1	0	0	1	0	0	0	0	0	0.515226	0.515226	[T/C]	180	0		3	36768499	0.9065612	0.9065612	0	1	0.01696951	0.007015448	0.4961969	0.02236068	0.9754242	0.02236068	0.9126278	0.1	1.115463	0.1258731	0.9076373	0.1	0	1
1026	Gm04_456406_A_G	4	456406	7.36E-10	-0.6158063	0.4011299	0.1920904	0.4067796	0.9833333	0.4971751	0	0	0	0	0.830632	0.830632	[T/C]	177	3		3	27738314	0.8099918	0.8099918	0	0.4033479	0.0182327	0.01492839	0.5092623	0.1068101	0.9918147	0.01254784	0.7789604	0.1	0.907139	0.1228061	0.7411488	0.1	0	1
1027	Gm04_45773963_G_A	4	45773963	1.07E-07	-0.5314281	0.3828571	0.2342857	0.3828571	0.9722222	0.5	0	0	0	0	0.3818921	0.3818921	[T/C]	175	5		3	61601316	0.5571526	0.5571526	0	0.3596254	0.187388	0.02169817	0.5332301	0.07446914	0.8822448	0.01841733	1.317363	0.1635993	1.496076	0.1869752	1.346639	0.1150178	0	1
1028	Gm04_45857325_T_C	4	45857325	1	0	1	0	0	1	0	0	0	0	0	0.3599447	0.3599447	[T/C]	180	0		3	74701342	0.7755052	0.7755052	0	0.9551614	0.123772	0.01299766	0.5509331	0.02236068	0.9780943	0.02236068	1.015626	0.1225545	1.246741	0.140687	0.9940083	0.1	0	1
1029	Gm04_45999196_C_A	4	45999196	1	0	0	0	1	1	0	0	0	0	0	0.529569	0.529569	[A/C]	180	0		3	66624330	0.9175813	0.9175813	0	1	0.02466601	0.02236068	0.5056531	0.02236068	0.9866403	0.006396686	1.090828	0.1034955	1.345658	0.1518491	1.060162	0.1	0	1
1030	Gm04_4599981_G_T	4	4599981	1	0	0	0	1	1	0	0	0	0	0	0.2156433	0.2156433	[T/G]	180	0		3	40783504	0.6083527	0.6083527	0	0.7979178	0.01829947	0.02236068	0.3751392	0.02236068	0.7319788	0.01992308	1.298916	0.1232385	1.621217	0.1829443	1.240777	0.1	0	1
1031	Gm04_46086046_G_A	4	46086046	0.9989609	0.000130238	0.9777778	0.02222222	0	1	0.01111111	0	0	0	0	0.9034111	0.9034111	[A/G]	180	0		3	57718412	0.9122905	0.9122905	0	1	0.002001837	0.008343103	0.4275057	0.02747018	0.9713753	0.02236068	0.8971391	0.1	1.156807	0.1249803	0.9577737	0.1	0	1
1032	Gm04_46215544_T_C	4	46215544	1.36E-06	-0.4830804	0.3651685	0.258427	0.3764045	0.9888889	0.494382	0	0	0	0	0.638018	0.6381339	[T/C]	178	2		3	39715476	0.699396	0.699396	0	0.379472	0.05064421	0.02106023	0.5017852	0.09782628	0.9721111	0.01445776	1.51555	0.1249142	1.774615	0.1527018	1.410792	0.1	0	1
1033	Gm04_46280438_G_A	4	46280438	4.00E-08	-0.5490721	0.3930636	0.2254335	0.3815029	0.9611111	0.4942197	0	0	0	0	0.7935008	0.7935008	[T/C]	173	7		3	64644443	0.7859596	0.7859596	0	0.3503205	0.04989636	0.02614168	0.6067216	0.09773409	0.9838565	0.009920138	0.7938594	0.1	0.9463765	0.1077299	0.8544931	0.1	0	1
1034	Gm04_46333298_A_G	4	46333298	1	0	0	0	1	1	0	0	0	0	0	0.5304719	0.5304719	[A/G]	180	0		3	27796434	0.9182717	0.9182717	0	1	0.02414993	0.02236068	0.4950735	0.02236068	0.965997	0.01466883	0.43399	0.1	0.5033051	0.1	0.462066	0.1	0	1
1035	Gm04_46390533_T_C	4	46390533	0.9998134	2.34E-05	0	0.01666667	0.9833333	1	0.008333334	0	0	0	0	0.3484938	0.3484938	[T/C]	180	0		3	54607430	0.563305	0.563305	0	0.5591823	0.02299793	0.02236068	0.4599586	0.02197916	0.6667234	0.01499711	1.059107	0.1004859	1.43329	0.1597752	1.389652	0.1	0	1
1036	Gm04_46428018_A_C	4	46428018	2.31E-07	-0.5172409	0.3793103	0.2413793	0.3793103	0.9666666	0.5	0	0	0	0	0.5984406	0.5984406	[A/C]	174	6		3	24716413	0.6786331	0.6786331	0	0.3657058	0.03009985	0.01480826	0.3695037	0.07799962	0.8546307	0.02567109	1.046331	0.1	1.124526	0.1099624	0.9190127	0.1	0	1
1037	Gm04_46469835_C_A	4	46469835	1	0	0	0	1	1	0	0	0	0	0	0.5002046	0.5002046	[A/C]	180	0		3	19766347	0.8948976	0.8948976	0	1	0.02415892	0.02236068	0.4952578	0.02236068	0.9663566	0.007313479	1.11851	0.106122	1.382126	0.1559643	1.084373	0.1	0	1
1038	Gm04_46517129_C_T	4	46517129	1	0	1	0	0	1	0	0	0	0	0	0.529569	0.529569	[T/C]	180	0		3	29629361	0.9175813	0.9175813	0	1	0.01367345	0.010101	0.4945076	0.02236068	0.9753419	0.02236068	0.7271859	0.100081	0.8806674	0.1	0.7482616	0.1	0	1
1039	Gm04_46550218_A_G	4	46550218	1	0	0	0	1	1	0	0	0	0	0	0.4838032	0.4838032	[A/G]	180	0		3	53661438	0.8819948	0.8819948	0	1	0.02388611	0.02236068	0.4896653	0.02236068	0.9554445	0.01129271	0.6436166	0.1	0.7663887	0.1	0.6590463	0.1	0	1
1040	Gm04_46700121_A_G	4	46700121	1	0	0	0	1	1	0	0	0	0	0	0.228138	0.228138	[A/G]	180	0		3	52809479	0.6261628	0.6261628	0	0.8690683	0.01993124	0.02236068	0.4085904	0.02236068	0.7972496	0.02049484	2.008838	0.1905944	2.581641	0.2913222	1.83789	0.1122645	0	1
1041	Gm04_46774083_G_A	4	46774083	1	0	1	0	0	1	0	0	0	0	0	0.5265275	0.5265275	[T/C]	180	0		3	66786305	0.9152531	0.9152531	0	1	0.01315144	0.008627102	0.4942401	0.02236068	0.9753288	0.02236068	0.8609436	0.1	1.049811	0.1184646	0.8637522	0.1	0	1
1042	Gm04_46835852_A_C	4	46835852	1	0	0	0	1	0.9944444	0	0	0	0	0	0.5192291	0.5192291	[A/C]	179	1		3	38719343	0.9096475	0.9096475	0	1	0.02461235	0.02236068	0.5045531	0.02236068	0.9844939	0.01012609	0.7154782	0.1	0.8580235	0.1	0.7249973	0.1	0	1
1043	Gm04_46873023_T_G	4	46873023	1	0	0	0	1	1	0	0	0	0	0	0.4831899	0.4831899	[A/C]	180	0		3	70642506	0.8815086	0.8815086	0	1	0.0240763	0.02236068	0.4935641	0.02236068	0.9630519	0.008242055	0.8152005	0.1	0.9862002	0.1112866	0.8154492	0.1	0	1
1044	Gm04_46932652_T_G	4	46932652	5.56E-06	-0.4542631	0.3522727	0.2727273	0.375	0.9777778	0.4886364	0	0	0	0	0.8060994	0.8060994	[A/C]	176	4		3	10715474	0.7938695	0.7938695	0	0.374386	0.0283329	0.01886129	0.5463223	0.1003819	0.9746479	0.01402556	1.054307	0.1	1.324657	0.1117859	1.14548	0.1	0	1
1045	Gm04_46966383_G_A	4	46966383	3.73E-06	-0.4625759	0.3771428	0.2685714	0.3542857	0.9722222	0.4885714	0	0	0	0	0.8106222	0.8106222	[T/C]	175	5		3	56600436	0.7967657	0.7967657	0	0.4758003	0.05920311	0.01281403	0.5193416	0.07204705	0.9720469	0.02309901	1.082052	0.1	1.30192	0.1095462	1.070956	0.1	0	1
1046	Gm04_47092275_T_C	4	47092275	6.65E-07	-0.497126	0.3714286	0.2514286	0.3771428	0.9722222	0.4971429	0	0	0	0	0.8413711	0.8413711	[T/C]	175	5		3	53651327	0.817407	0.817407	0	0.3661909	0.01323	0.01161052	0.5332162	0.1065678	0.9906499	0.01834893	1.008439	0.1	1.252783	0.1376001	1.046208	0.1	0	1
1047	Gm04_47158138_T_C	4	47158138	1.95E-07	-0.5204017	0.374269	0.2397661	0.3859649	0.95	0.494152	0	0	0	0	0.2854112	0.2854112	[A/G]	171	9		3	69625405	0.4886882	0.4886882	0	0.3614092	0.4484967	0.03397296	0.7245314	0.04240435	0.966599	0.01144032	1.28275	0.1	1.27488	0.1	1.123609	0.1	0	1
1048	Gm04_4722052_T_C	4	4722052	1	0	1	0	0	1	0	0	0	0	0	0.433454	0.433454	[T/C]	180	0		3	68670397	0.8409751	0.8409751	0	1	0.07113849	0.00801516	0.5239585	0.02236068	0.9767784	0.02236068	0.9497439	0.1	1.162705	0.131204	0.9389223	0.1	0	1
1049	Gm04_47313368_T_G	4	47313368	4.28E-07	-0.5055997	0.3678161	0.2471264	0.3850575	0.9666666	0.4913793	0	0	0	0	0.7841679	0.7841679	[A/C]	174	6		3	38685445	0.7802364	0.7802364	0	0.3118272	0.02879426	0.01826124	0.5310541	0.1140201	0.9437509	0.01832773	0.4009445	0.1	0.4981649	0.1	0.4786706	0.1	0	1
1050	Gm04_47367432_A_G	4	47367432	6.16E-07	-0.4986267	0.3488372	0.25	0.4011628	0.9555556	0.4738372	0	0	0	0	0.7405919	0.7590847	[A/G]	172	8		3	63658356	0.7653418	0.7653418	0	0.2474059	0.04535035	0.01945118	0.602217	0.13411	0.9676497	0.01359572	0.4381771	0.1	0.5996317	0.1	0.6141186	0.1	0	1
1051	Gm04_47414790_G_A	4	47414790	2.66E-06	-0.4695117	0.3390805	0.2643678	0.3965517	0.9666666	0.4712644	0	0	0	0	0.4068129	0.4068152	[A/G]	174	6		3	38699482	0.5727151	0.5727151	0	0.3349709	0.04328686	0.02193741	0.4256599	0.08479881	0.7792445	0.02075799	1.372652	0.1546025	1.649019	0.1732823	1.572534	0.1286276	0	1
1052	Gm04_47540792_T_C	4	47540792	1.25E-07	-0.5285963	0.3295455	0.2329545	0.4375	0.9777778	0.4460227	0	0	0	0	0.7375142	0.7375142	[T/C]	176	4		3	37772356	0.7529989	0.7529989	0	0.3133987	0.0825011	0.01592458	0.6113114	0.09550735	0.978467	0.02164551	0.7091475	0.1	0.8944675	0.1	0.8402268	0.1	0	1
1053	Gm04_47642228_A_G	4	47642228	1.91E-15	-0.7947235	0.06179775	0.02808989	0.9101124	0.9888889	0.07584269	0	0	0	0	0.8309786	0.8309786	[T/C]	178	2		3	38747501	0.8102275	0.8102275	0	0.4500577	0.05314254	0.01824974	0.6305159	0.0617412	0.9571534	0.01083563	0.4577577	0.1	0.613206	0.1	0.6465504	0.1	0	1
1054	Gm04_47718975_A_C	4	47718975	0.9999836	2.06E-06	0	0.01111111	0.9888889	1	0.005555556	0	0	0	0	0.8762822	0.8762822	[T/G]	180	0		3	39742305	0.8878973	0.8878973	0	1	0.026802	0.02236068	0.53604	0.02321063	0.9608793	0.009601158	0.6623967	0.1	0.828026	0.1	0.7832528	0.1	0	1
1055	Gm04_47815130_T_G	4	47815130	1.91E-15	-0.7947235	0.06179775	0.02808989	0.9101124	0.9888889	0.07584269	0	0	0	0	0.319407	0.319407	[T/G]	178	2		3	48715492	0.5146375	0.5146375	0	0.4786944	0.1706781	0.02452698	0.4305984	0.02977078	0.7720886	0.03456969	1.56444	0.1708741	1.739807	0.1980545	1.596506	0.1143861	0	1
1056	Gm04_47957714_A_C	4	47957714	2.11E-19	-0.9007377	0.06179775	0.01123596	0.9269663	0.9888889	0.06741573	0	0	0	0	0.8624495	0.8624495	[A/C]	178	2		3	62715455	0.8327491	0.8327491	0	0.424559	0.01389427	0.01812408	0.7111021	0.06121257	0.9986791	0.006522885	0.3941872	0.1	0.5585287	0.1	0.5752131	0.1	0	1
1057	Gm04_47981836_T_C	4	47981836	0.8997936	-0.0125922	0.01129944	0	0.9887006	0.9833333	0.01129944	0	0	0	0	0.3578189	0.3599446	[T/C]	177	3		3	63693435	0.5714248	0.5714248	0	0.2620737	0.28429	0.1036926	0.6146426	0.02236068	0.9449952	0.0283749	0.4298074	0.1	0.5117049	0.1	0.4823872	0.1	0	1
1058	Gm04_48140577_G_A	4	48140577	3.47E-08	-0.5515903	0.3965517	0.2241379	0.3793103	0.9666666	0.4913793	0	0	0	0	0.6274272	0.6274272	[T/C]	174	6		3	14633449	0.6937867	0.6937867	0	0.3088552	0.0642354	0.02178121	0.4751824	0.1112737	0.9959395	0.01269065	1.820839	0.1668583	2.0552	0.2170947	1.552261	0.1182779	0	1
1059	Gm04_48198636_G_A	4	48198636	0.7933438	-0.0261971	0.9722222	0.02222222	0.005555556	1	0.01666667	0	0	0	0	0.4791219	0.4791219	[T/C]	180	0		3	69714456	0.6147932	0.6147932	0	0.3329408	0.1134554	0.0140583	0.6813329	0.02805818	0.8491979	0.02236068	0.8947256	0.1100768	1.06412	0.115501	1.013375	0.1	0	1
1060	Gm04_48244118_G_A	4	48244118	5.32E-09	-0.5836893	0.4046243	0.2080925	0.3872832	0.9611111	0.4913295	0	0	0	0	0.8053314	0.8053314	[A/G]	173	7		3	22694497	0.7933808	0.7933808	0	0.3954173	0.03787607	0.02974949	0.5004487	0.08723393	0.971002	0.01723564	1.142363	0.1	1.319796	0.1400104	1.037466	0.1	0	1
1061	Gm04_48329448_G_A	4	48329448	0.9543023	-0.005730478	0.005555556	0.01111111	0.9833333	1	0.01111111	0	0	0	0	0.4981004	0.4981004	[T/C]	180	0		3	72628335	0.6252769	0.6252769	0	0.3799386	0.2517369	0.02236068	0.4217936	0.0223983	0.9694791	0.01266883	0.4369864	0.1	0.5335611	0.1	0.447944	0.1	0	1
1062	Gm04_48354680_T_C	4	48354680	0.9543023	-0.005730478	0.9833333	0.01111111	0.005555556	1	0.01111111	0	0	0	0	0.5598999	0.5598999	[A/G]	180	0		3	28609478	0.6584148	0.6584148	0	0.4520594	0.03603343	0.008200216	0.5929674	0.02308407	0.7984047	0.02236068	0.7800865	0.1	0.8186386	0.1	0.753527	0.1	0	1
1063	Gm04_48414788_T_C	4	48414788	9.51E-22	-0.9582088	0.9162011	0.005586592	0.07821229	0.9944444	0.08100559	0	0	0	0	0.647614	0.647614	[A/G]	179	1		3	64653441	0.7414473	0.7414473	0	0.6272616	0.06641998	0.04416456	0.5042135	0.02236068	0.9420071	0.04743373	0.1899733	0.1	0.2465979	0.1	0.3032652	0.1	0	1
1064	Gm04_4841626_A_G	4	4841626	1	0	1	0	0	1	0	0	0	0	0	0.4930179	0.4930179	[A/G]	180	0		3	22657441	0.8892671	0.8892671	0	1	0.02105557	0.007813198	0.498291	0.02236068	0.9755264	0.02236068	1.232488	0.1	1.524858	0.1720707	1.17176	0.1022641	0	1
1065	Gm04_48605014_T_G	4	48605014	3.45E-08	-0.5517088	0.3908046	0.2241379	0.3850575	0.9666666	0.4971264	0	0	0	0	0.6438359	0.6438359	[A/C]	174	6		3	56786466	0.702389	0.702389	0	0.3458223	0.03747791	0.03395617	0.4758142	0.09279574	0.9705687	0.01076872	1.563638	0.1215765	1.73518	0.1586394	1.334755	0.1	0	1
1066	Gm04_48670188_A_G	4	48670188	1.34E-08	-0.5681255	0.3977273	0.2159091	0.3863636	0.9777778	0.4943182	0	0	0	0	0.8365456	0.8365456	[T/C]	176	4		3	39671456	0.814045	0.814045	0	0.3852133	0.03008379	0.02115352	0.515812	0.1049398	0.9845018	0.01649683	0.6320277	0.1	0.6580437	0.1	0.5593123	0.1	0	1
1067	Gm04_48726831_C_T	4	48726831	2.99E-08	-0.5542269	0.3828571	0.2228571	0.3942857	0.9722222	0.4942857	0	0	0	0	0.7921304	0.7921304	[A/G]	175	5		3	68659357	0.7851123	0.7851123	0	0.4138494	0.04562716	0.02084667	0.4975218	0.08834632	0.9723526	0.02185904	0.9596636	0.1	1.138447	0.1119491	0.9611546	0.1	0	1
1068	Gm04_48812166_A_G	4	48812166	2.98E-08	-0.5542852	0.3885714	0.2228571	0.3885714	0.9722222	0.5	0	0	0	0	0.8548896	0.8548896	[A/G]	175	5		3	52602469	0.8271143	0.8271143	0	0.2811526	0.001655328	0.009429146	0.6082752	0.1273501	0.997354	0.011037	0.3421057	0.1	0.4824931	0.1	0.4999463	0.1	0	1
1069	Gm04_48856621_C_T	4	48856621	5.72E-08	-0.5427222	0.3771428	0.2285714	0.3942857	0.9722222	0.4914286	0	0	0	0	0.7369831	0.7651939	[A/G]	175	5		3	60673453	0.7689105	0.7689105	0	0.3433422	0.05768419	0.02914519	0.6005316	0.09526645	0.9743843	0.01361988	0.8252332	0.1	1.059972	0.1180974	0.9635438	0.1	0	1
1070	Gm04_48922546_A_G	4	48922546	1	0	1	0	0	1	0	0	0	0	0	0.487142	0.487142	[A/G]	180	0		3	68763495	0.884637	0.884637	0	1	0.01521233	0.006311075	0.4952963	0.02236068	0.9753803	0.02236068	1.264281	0.1	1.565806	0.1766915	1.197405	0.1045023	0	1
1071	Gm04_48977363_C_T	4	48977363	2.59E-08	-0.5566888	0.3977273	0.2215909	0.3806818	0.9777778	0.4914773	0	0	0	0	0.7679867	0.7679867	[A/G]	176	4		3	63808318	0.7705538	0.7705538	0	0.3661249	0.04140332	0.02748337	0.5260776	0.1048961	0.9707347	0.009806382	1.213969	0.1	1.424622	0.1206953	1.187068	0.1	0	1
1072	Gm04_49060197_T_G	4	49060197	3.48E-09	-0.5906971	0.3863636	0.2045455	0.4090909	0.9777778	0.4886364	0	0	0	0	0.771032	0.771032	[A/C]	176	4		3	24635466	0.7723546	0.7723546	0	0.3517504	0.0415017	0.01118412	0.5160586	0.1090532	0.9630232	0.01801552	0.9829913	0.1	1.200684	0.1238639	1.018657	0.1	0	1
1073	Gm04_4922361_T_C	4	4922361	4.31E-08	-0.5477635	0.4269663	0.2247191	0.3483146	0.9888889	0.4606742	0	0	0	0	0.7053697	0.7053697	[T/C]	178	2		3	41737427	0.7352038	0.7352038	0	0.3620842	0.08950257	0.01599659	0.5962513	0.07493722	0.9444561	0.02122959	0.6559301	0.1	0.809495	0.1069127	0.7734712	0.1	0	1
1074	Gm04_5034406_T_C	4	5034406	1	0	1	0	0	1	0	0	0	0	0	0.3868383	0.3868383	[T/C]	180	0		3	26784334	0.8004208	0.8004208	0	1	0.03149967	0.006601652	0.5036436	0.02236068	0.9757875	0.02236068	1.637175	0.1	2.04897	0.2312136	1.491639	0.1301813	0	1
1075	Gm04_516796_A_G	4	516796	0.9989259	0.000134621	0	0.02234637	0.9776536	0.9944444	0.01117318	0	0	0	0	0.8580692	0.8580692	[T/C]	179	1		3	12764342	0.873121	0.873121	0	0.6987574	0.02778551	0.02236068	0.5557102	0.05016358	0.9905452	0.01206617	1.215741	0.115347	1.535605	0.1664866	1.230781	0.1	0	1
1076	Gm04_5172181_A_G	4	5172181	0.9998134	2.34E-05	0	0.01666667	0.9833333	1	0.008333334	0	0	0	0	0.9098271	0.9098271	[T/C]	180	0		3	61774467	0.9185929	0.9185929	0	1	0.02722405	0.02236068	0.5444809	0.02323739	0.974201	0.01011301	0.4614917	0.1	0.5540158	0.1	0.5374578	0.1	0	1
1077	Gm04_5279327_C_T	4	5279327	4.28E-07	-0.5056011	0.3238636	0.2443182	0.4318182	0.9777778	0.4460227	0	0	0	0	0.6782486	0.6782486	[A/G]	176	4		3	45780434	0.7205924	0.7205924	0	0.3637311	0.02745592	0.01428415	0.4766387	0.1092089	0.9905175	0.009283124	1.451698	0.1169692	1.781301	0.1626948	1.387209	0.1057253	0	1
1078	Gm04_547510_C_T	4	547510	0.9989609	0.000130238	0	0.02222222	0.9777778	1	0.01111111	0	0	0	0	0.8295947	0.8295947	[A/G]	180	0		3	46632341	0.8518823	0.8518823	0	0.6148468	0.02743513	0.02236068	0.5487027	0.05892967	0.9764714	0.01064355	0.8145779	0.1	1.013642	0.1133599	0.8906786	0.1	0	1
1079	Gm04_5488680_G_A	4	5488680	9.79E-08	-0.5330627	0.3352601	0.2312139	0.433526	0.9611111	0.4508671	0	0	0	0	0.7623324	0.7789008	[T/C]	173	7		3	15761412	0.7770529	0.7770529	0	0.2317494	0.02481889	0.01672649	0.6509849	0.137223	0.9902442	0.009167534	0.8046089	0.1	1.185695	0.1737819	1.200246	0.1	0	1
1080	Gm04_5537978_G_A	4	5537978	1	0	0	0	1	1	0	0	0	0	0	0.5173123	0.5173123	[A/G]	180	0		3	65612370	0.9081708	0.9081708	0	1	0.0245058	0.02236068	0.5023689	0.02236068	0.980232	0.006691981	0.9578884	0.1	1.171414	0.1321868	0.9430087	0.1	0	1
1081	Gm04_5592124_C_T	4	5592124	2.10E-08	-0.5603716	0.3505747	0.2183908	0.4310345	0.9666666	0.4597701	0	0	0	0	0.6694927	0.6694927	[T/C]	174	6		3	45807503	0.7159323	0.7159323	0	0.3408951	0.1222241	0.03068214	0.5820281	0.09697752	0.9510269	0.0112666	0.5940238	0.1	0.6579413	0.1	0.632166	0.1	0	1
1082	Gm04_5659880_A_C	4	5659880	1.26E-16	-0.8276942	0.06111111	0.02222222	0.9166667	1	0.07222223	0	0	0	0	0.6861541	0.6861541	[T/G]	180	0		3	31726502	0.7248216	0.7248216	0	0.618631	0.147042	0.01927975	0.6101462	0.05079644	0.9828218	0.009445532	1.240375	0.1028687	1.396102	0.1521575	1.164479	0.1	0	1
1083	Gm04_5750694_G_A	4	5750694	2.42E-22	-0.9722224	0.05555556	0	0.9444444	1	0.05555556	0	0	0	0	0.5731674	0.5731674	[A/G]	180	0		3	24735488	0.7004173	0.7004173	0	0.8865191	0.07193636	0.02615812	0.5020648	0.02236068	0.9321932	0.01309441	1.572454	0.1355388	2.016994	0.2276053	1.515952	0.1125525	0	1
1084	Gm04_5950275_G_A	4	5950275	1.60E-20	-0.9285823	0.05555556	0.005555556	0.9388889	1	0.05833333	0	0	0	0	0.5471246	0.5471246	[T/C]	180	0		3	53609334	0.6516591	0.6516591	0	0.8187686	0.04947469	0.01785465	0.4286031	0.02236068	0.7822171	0.02082784	0.7578232	0.1	0.8396491	0.1	0.8762615	0.1	0	1
1085	Gm04_6013342_A_C	4	6013342	7.10E-19	-0.8873388	0.9333333	0.01111111	0.05555556	1	0.06111111	0	0	0	0	0.7649983	0.7649983	[T/G]	180	0		3	71661345	0.7687957	0.7687957	0	0.6024781	0.06218315	0.01010073	0.4864166	0.06031402	0.9765159	0.01693727	0.6033438	0.1	0.7706767	0.1	0.8255711	0.1	0	1
1086	Gm04_6064896_G_A	4	6064896	0.9543023	-0.005730478	0.9833333	0.01111111	0.005555556	1	0.01111111	0	0	0	0	0.8692455	0.8692455	[T/C]	180	0		3	66692482	0.837956	0.837956	0	0.7131621	0.07129896	0.01212338	0.6418281	0.02291982	0.9647514	0.02236068	0.6706923	0.1	0.7818022	0.1	0.7832581	0.1	0	1
1087	Gm04_6145192_T_C	4	6145192	1	0	1	0	0	1	0	0	0	0	0	0.21654	0.21654	[A/G]	180	0		3	65747392	0.6096615	0.6096615	0	0.6735589	0.2459221	0.03221703	0.6135351	0.02236068	0.9811481	0.02236068	1.362923	0.1562057	1.693118	0.1910579	1.276372	0.1113941	0	1
1088	Gm04_6223324_T_C	4	6223324	1	0	1	0	0	1	0	0	0	0	0	0.5001103	0.5001103	[T/C]	180	0		3	54612397	0.894824	0.894824	0	1	0.02995519	0.007143151	0.502852	0.02236068	0.9757489	0.02236068	0.8649543	0.1	1.0549	0.1190389	0.8671716	0.1	0	1
1089	Gm04_622489_A_G	4	622489	0.9998071	2.42E-05	0.9832402	0.01675978	0	0.9944444	0.008379889	0	0	0	0	0.6223183	0.6223183	[A/G]	179	1		3	57637437	0.7274882	0.7274882	0	0.7401159	0.0765552	0.01937353	0.3989125	0.02418146	0.9699456	0.02236068	1.643932	0.1370615	1.890888	0.2060285	1.345317	0.1174112	0	1
1090	Gm04_6341132_T_C	4	6341132	0.9999998	3.22E-08	0.9944444	0.005555556	0	1	0.002777778	0	0	0	0	0.6039786	0.6039786	[A/G]	180	0		3	42773478	0.7173977	0.7173977	0	0.7692497	0.04423407	0.01008565	0.2938274	0.02236068	0.9646913	0.02236068	1.353407	0.1276752	1.630068	0.183943	1.220587	0.1065255	0	1
1091	Gm04_6439521_T_G	4	6439521	1	0	1	0	0	1	0	0	0	0	0	0.5200524	0.5200524	[T/G]	180	0		3	34730479	0.9102812	0.9102812	0	1	0.02005982	0.008475061	0.4977807	0.02236068	0.9755015	0.02236068	0.6856239	0.1	0.8283564	0.1	0.7117473	0.1	0	1
1092	Gm04_6488524_G_T	4	6488524	4.96E-08	-0.545266	0.3604651	0.2267442	0.4127907	0.9555556	0.4738372	0	0	0	0	0.6986016	0.7098749	[A/C]	172	8		3	69796387	0.7376624	0.7376624	0	0.2713	0.08035573	0.02229692	0.4043438	0.09712368	0.9561715	0.01335919	0.8899094	0.1	0.8430607	0.1	0.6259667	0.1	0	1
1093	Gm04_6643461_A_G	4	6643461	5.41E-21	-0.9400817	0.06111111	0.005555556	0.9333333	1	0.06388889	0	0	0	0	0.8491064	0.8491064	[A/G]	180	0		3	73794420	0.8229068	0.8229068	0	0.9557486	0.07061671	0.01998473	0.6292857	0.02236068	0.9514038	0.01134255	0.6851562	0.1	0.878288	0.1	0.8494678	0.1	0	1
1094	Gm04_6723518_G_T	4	6723518	1	0	0	0	1	1	0	0	0	0	0	0.4809701	0.4809701	[A/C]	180	0		3	64635477	0.8797463	0.8797463	0	1	0.02440595	0.02236068	0.500322	0.02236068	0.9762381	0.006397319	1.239285	0.1175808	1.541924	0.1739966	1.189333	0.1	0	1
1095	Gm04_6793324_G_A	4	6793324	1	0	0	0	1	1	0	0	0	0	0	0.4665554	0.4665554	[T/C]	180	0		3	17601510	0.8682057	0.8682057	0	1	0.02381795	0.02236068	0.488268	0.02236068	0.952718	0.007681029	1.076584	0.1021441	1.326916	0.1497342	1.04768	0.1	0	1
1096	Gm04_6843246_A_G	4	6843246	1	0	1	0	0	1	0	0	0	0	0	0.5050427	0.5050427	[A/G]	180	0		3	21730479	0.8986692	0.8986692	0	1	0.01615942	0.006395543	0.4957817	0.02236068	0.975404	0.02236068	1.207953	0.1	1.493286	0.1685081	1.151901	0.1005309	0	1
1097	Gm04_6897543_G_A	4	6897543	8.10E-09	-0.5766446	0.4114286	0.2114286	0.3771428	0.9722222	0.4828571	0	0	0	0	0.264953	0.264953	[T/C]	175	5		3	47625510	0.4717978	0.4717978	0	0.3522613	0.07238978	0.01622583	0.3248143	0.05357842	0.604469	0.02581001	1.169558	0.1	1.293982	0.1284054	1.262854	0.1091418	0	1
1098	Gm04_6949955_C_A	4	6949955	2.82E-13	-0.7302622	0.4695122	0.1341463	0.3963415	0.9111111	0.4634146	0	0	0	0	0.2715366	0.2715366	[A/C]	164	16		3	52633309	0.4773513	0.4773513	0	0.2865134	0.3953663	0.04679537	0.6330887	0.03617542	0.9410232	0.01857645	1.372444	0.1	1.288227	0.1148881	1.085993	0.1	0	1
1099	Gm04_7052221_A_G	4	7052221	5.41E-21	-0.9400817	0.06111111	0.005555556	0.9333333	1	0.06388889	0	0	0	0	0.8521357	0.8521357	[A/G]	180	0		3	45645475	0.8251001	0.8251001	0	1	0.06649448	0.02135242	0.6366546	0.02236068	0.9643128	0.007805807	0.8211808	0.1	1.065697	0.1202573	0.9731306	0.1	0	1
1100	Gm04_7115824_A_G	4	7115824	1	0	0	0	1	1	0	0	0	0	0	0.5291959	0.5291959	[A/G]	180	0		3	24725330	0.917296	0.917296	0	1	0.02463882	0.02236068	0.5050958	0.02236068	0.9855528	0.006244191	1.132171	0.1074181	1.400145	0.1579977	1.0963	0.1	0	1
1101	Gm04_717646_C_T	4	717646	1.73E-09	-0.6021565	0.4090909	0.1988636	0.3920455	0.9777778	0.4914773	0	0	0	0	0.7728526	0.7728526	[A/G]	176	4		3	44785370	0.7734358	0.7734358	0	0.3260852	0.07567708	0.022854	0.6679869	0.08968347	0.9970291	0.01122338	0.6567449	0.1	0.873457	0.1033487	0.830252	0.1	0	1
1102	Gm04_7213250_T_C	4	7213250	1	0	0	0	1	1	0	0	0	0	0	0.4399903	0.4399903	[T/C]	180	0		3	72720317	0.8464419	0.8464419	0	1	0.02402434	0.02236068	0.492499	0.02236068	0.9609736	0.01493775	1.268027	0.1203078	1.580112	0.1783058	1.214159	0.1	0	1
1103	Gm04_7278749_G_T	4	7278749	4.09E-06	-0.4606737	0.3651685	0.2696629	0.3651685	0.9888889	0.5	0	0	0	0	0.7827877	0.7827877	[A/C]	178	2		3	58650445	0.7793991	0.7793991	0	0.3664722	0.0220051	0.01022456	0.5220355	0.1127779	0.9748361	0.01077866	1.292031	0.1049202	1.540671	0.1591097	1.185386	0.1	0	1
1104	Gm04_7436164_T_C	4	7436164	1	0	1	0	0	1	0	0	0	0	0	0.4998968	0.4998968	[A/G]	180	0		3	70750434	0.8946572	0.8946572	0	1	0.02988903	0.01006984	0.5028181	0.02236068	0.9757472	0.02236068	0.886961	0.1	1.08284	0.1221918	0.8858916	0.1	0	1
1105	Gm04_7533370_A_G	4	7533370	1	0	1	0	0	1	0	0	0	0	0	0.3724674	0.3724674	[A/G]	180	0		3	45737448	0.7872659	0.7872659	0	1	0.06128724	0.00838815	0.5189097	0.02236068	0.9765322	0.02236068	1.345206	0.1495525	1.670224	0.1884744	1.262254	0.1101619	0	1
1106	Gm04_7617935_C_T	4	7617935	1	0	0	0	1	1	0	0	0	0	0	0.3991952	0.3991952	[A/G]	180	0		3	72774475	0.8114662	0.8114662	0	1	0.02445891	0.02236068	0.5014076	0.02236068	0.9783564	0.007232725	1.616118	0.153334	2.046881	0.2309778	1.510761	0.1423478	0	1
1107	Gm04_7672403_A_G	4	7672403	1	0	0	0	1	1	0	0	0	0	0	0.5441895	0.5441895	[A/G]	180	0		3	37732330	0.9287165	0.9287165	0	1	0.02479964	0.02236068	0.5083928	0.02236068	0.9919858	0.007668193	0.5697514	0.1	0.6729133	0.1	0.5904905	0.1	0	1
1108	Gm04_7795928_A_G	4	7795928	1.24E-07	-0.5287195	0.3793103	0.2356322	0.3850575	0.9666666	0.4971264	0	0	0	0	0.5992048	0.5992048	[A/G]	174	6		3	59689460	0.6790326	0.6790326	0	0.329731	0.05485153	0.01592882	0.4870907	0.1151596	0.9653144	0.01489026	1.90764	0.242574	2.201305	0.2815733	1.721233	0.1498245	0	1
1109	Gm04_7957588_G_T	4	7957588	1	0	0	0	1	1	0	0	0	0	0	0.4460288	0.4460288	[T/G]	180	0		3	54608447	0.8514509	0.8514509	0	1	0.02491176	0.02236068	0.5106912	0.02236068	0.9964705	0.006037667	1.319723	0.1252126	1.648941	0.1860728	1.258672	0.1	0	1
1110	Gm04_8004029_C_A	4	8004029	5.41E-21	-0.9400817	0.9333333	0.005555556	0.06111111	1	0.06388889	0	0	0	0	0.4858316	0.4858316	[A/C]	180	0		3	16654506	0.6510744	0.6510744	0	0.7542933	0.105396	0.0314421	0.5112268	0.02236068	0.9170575	0.02682745	2.040357	0.2792775	2.494763	0.2815185	1.690531	0.1522068	0	1
1111	Gm04_8065917_C_T	4	8065917	6.04E-18	-0.8631738	0.9213483	0.01685393	0.06179775	0.9888889	0.07022472	0	0	0	0	0.6395641	0.6395641	[T/C]	178	2		3	30618452	0.7001463	0.7001463	0	0.3741795	0.02520167	0.006593517	0.2559571	0.05507619	0.9616709	0.0172719	1.310553	0.1	1.513138	0.1637158	1.29373	0.1	0	1
1112	Gm04_8126739_A_G	4	8126739	2.33E-08	-0.5585548	0.3216374	0.2163743	0.4619883	0.95	0.4298246	0	0	0	0	0.3728335	0.3801026	[A/G]	171	9		3	31704491	0.5560089	0.5560089	0	0.300459	0.1391111	0.02715454	0.4546026	0.07784863	0.8564098	0.02261712	1.512935	0.1752849	1.64635	0.1940389	1.32458	0.1141897	0	1
1113	Gm04_8224272_G_A	4	8224272	4.13E-09	-0.5878801	0.4385965	0.2046784	0.3567252	0.95	0.4590643	0	0	0	0	0.3038911	0.3038911	[T/C]	171	9		3	68808436	0.50309	0.50309	0	0.3196314	0.01776764	0.01889808	0.3386484	0.06241257	0.6107213	0.02270824	1.502156	0.1	1.841895	0.1534841	1.806735	0.1036585	0	1
1114	Gm04_8317828_G_A	4	8317828	0.8897907	-0.01385691	0.9776536	0.01675978	0.005586592	0.9944444	0.01396648	0	0	0	0	0.9039941	0.9039941	[T/C]	179	1		3	55640443	0.8672109	0.8672109	0	0.9552573	0.01589685	0.01331858	0.4003726	0.02692982	0.9684662	0.02236068	0.9838307	0.1	1.265368	0.1402662	0.8249055	0.1	0	1
1115	Gm04_8362425_A_G	4	8362425	0.7881787	-0.02686764	0.9720671	0.02234637	0.005586592	0.9944444	0.01675978	0	0	0	0	0.7186524	0.7186524	[A/G]	179	1		3	15736307	0.7815613	0.7815613	0	0.3293599	0.01455296	0.01042596	0.4517682	0.122321	0.9725884	0.02236068	0.8073779	0.1	0.9722979	0.1173169	0.8076865	0.1	0	1
1116	Gm04_8375095_T_C	4	8375095	0.8868163	-0.01423338	0.9775281	0.01685393	0.005617978	0.9888889	0.01404494	0	0	0	0	0.8769667	0.8769667	[A/G]	178	2		3	47780308	0.844051	0.844051	0	0.7502271	0.03595558	0.01728874	0.4821621	0.04169001	0.9626877	0.02236068	0.6601093	0.1	0.8642162	0.1	0.7812261	0.1	0	1
1117	Gm04_8457367_T_C	4	8457367	0.7881787	-0.02686764	0.9720671	0.02234637	0.005586592	0.9944444	0.01675978	0	0	0	0	0.7117413	0.7117413	[T/C]	179	1		3	30790393	0.7775621	0.7775621	0	0.3108614	0.02488883	0.009315559	0.4319206	0.1216212	0.9715961	0.02236068	0.9991679	0.1	1.13809	0.1408265	0.8926705	0.1	0	1
1118	Gm04_8493767_T_C	4	8493767	0.8868163	-0.01423338	0.9775281	0.01685393	0.005617978	0.9888889	0.01404494	0	0	0	0	0.6163495	0.6163495	[A/G]	178	2		3	53642497	0.687993	0.687993	0	0.6212479	0.09027915	0.01637206	0.3774316	0.02984981	0.9399395	0.02236068	1.566092	0.1644748	1.940467	0.2138933	1.28578	0.1122151	0	1
1119	Gm04_8701289_A_G	4	8701289	0.9844177	-0.001953068	0.988764	0.005617978	0.005617978	0.9888889	0.008426966	0	0	0	0	0.3081779	0.3081779	[A/G]	178	2		3	69690322	0.7233245	0.7233245	0	0.3633395	0.1427889	0.09265307	0.5606793	0.02236068	0.9785697	0.02236068	0.5877756	0.1	0.7057233	0.1	0.6244206	0.1	0	1
1120	Gm04_8760004_T_G	4	8760004	1.44E-07	-0.5259951	0.4488636	0.2329545	0.3181818	0.9777778	0.4346591	0	0	0	0	0.6731923	0.6731923	[A/C]	176	4		3	32707362	0.7178985	0.7178985	0	0.3145324	0.02600037	0.0142156	0.4792734	0.1298945	0.9867949	0.01448675	1.290493	0.1	1.528866	0.1237583	1.246025	0.1	0	1
1121	Gm04_8845668_G_T	4	8845668	3.80E-08	-0.5499992	0.3333333	0.2222222	0.4444444	0.95	0.4444444	0	0	0	0	0.6334253	0.6334253	[T/G]	171	9		3	37780304	0.6969276	0.6969276	0	0.2980322	0.02179438	0.01605763	0.5497742	0.1310933	0.9861946	0.01534072	1.529612	0.1177765	1.982938	0.1865076	1.625709	0.1102995	0	1
1122	Gm04_8937855_A_G	4	8937855	1.10E-08	-0.5715277	0.4367816	0.2126437	0.3505747	0.9666666	0.4568965	0	0	0	0	0.645484	0.645484	[T/C]	174	6		3	25625451	0.703255	0.703255	0	0.3676012	0.1196022	0.02203575	0.5533799	0.0882382	0.9471907	0.01889171	1.09677	0.1	1.263422	0.1032243	1.099831	0.1	0	1
1123	Gm04_9002718_G_A	4	9002718	1	0	0	0	1	1	0	0	0	0	0	0.3832875	0.3832875	[T/C]	180	0		3	52707315	0.7972026	0.7972026	0	1	0.02416555	0.02236068	0.4953938	0.02236068	0.9666219	0.0139307	1.520685	0.1442795	1.91817	0.2164536	1.430137	0.1425808	0	1
1124	Gm04_9099671_A_G	4	9099671	1	0	1	0	0	1	0	0	0	0	0	0.55554	0.55554	[A/G]	180	0		3	38788385	0.9373048	0.9373048	0	1	0.005951942	0.008067693	0.4905504	0.02236068	0.9751488	0.02236068	0.4972057	0.1	0.5929466	0.1	0.5416232	0.1	0	1
1125	Gm04_9174100_G_A	4	9174100	5.27E-08	-0.5441979	0.3352601	0.2254335	0.4393063	0.9611111	0.4479769	0	0	0	0	0.534329	0.534329	[A/G]	173	7		3	32732336	0.6448516	0.6448516	0	0.3397432	0.1551356	0.02206121	0.5539722	0.08696681	0.9108018	0.01806239	0.7416006	0.1	0.9012896	0.1	0.8469934	0.1	0	1
1126	Gm04_9242542_C_T	4	9242542	4.40E-08	-0.5474031	0.3390805	0.2241379	0.4367816	0.9666666	0.4511494	0	0	0	0	0.7041608	0.7041608	[T/C]	174	6		3	59761390	0.7345458	0.7345458	0	0.3435051	0.06849526	0.02336593	0.5411586	0.1013721	0.9471894	0.01683017	0.8805181	0.1	1.025929	0.1	0.9215059	0.1	0	1
1127	Gm04_9334751_T_C	4	9334751	9.00E-14	-0.7454769	0.05586592	0.03351955	0.9106146	0.9944444	0.0726257	0	0	0	0	0.8429238	0.8429238	[T/C]	179	1		3	32669433	0.8184997	0.8184997	0	0.3377227	0.01936933	0.0214328	0.6244597	0.09750499	0.9911346	0.01106778	0.7075668	0.1	0.755584	0.1	0.7297761	0.1046673	0	1
1128	Gm04_9442969_T_C	4	9442969	1	0	1	0	0	1	0	0	0	0	0	0.5191444	0.5191444	[A/G]	180	0		3	32767399	0.9095823	0.9095823	0	1	0.01996977	0.00659293	0.4977345	0.02236068	0.9754993	0.02236068	1.123171	0.1	1.384391	0.1562199	1.082802	0.1	0	1
1129	Gm04_9464579_T_C	4	9464579	8.97E-14	-0.7455215	0.05617978	0.03370786	0.9101124	0.9888889	0.07303371	0	0	0	0	0.6047883	0.6047883	[A/G]	178	2		3	42649438	0.6819509	0.6819509	0	0.3462701	0.08587967	0.02311795	0.6456029	0.07962048	0.95732	0.0104009	1.594206	0.1329124	1.823575	0.1915921	1.486899	0.1	0	1
1130	Gm04_9511650_A_G	4	9511650	4.21E-07	-0.5059157	0.4152047	0.245614	0.3391813	0.95	0.4619883	0	0	0	0	0.595403	0.6021064	[A/G]	171	9		3	54630419	0.6805493	0.6805493	0	0.2865465	0.02790882	0.0199707	0.4144567	0.1149281	0.9551407	0.01949835	1.662288	0.164037	1.834179	0.2249186	1.345452	0.1098843	0	1
1131	Gm04_9553531_A_G	4	9553531	2.16E-19	-0.9004992	0.06145252	0.01117318	0.9273743	0.9944444	0.06703911	0	0	0	0	0.874855	0.874855	[A/G]	179	1		3	33727489	0.8423641	0.8423641	0	0.5207715	0.04848487	0.02608474	0.6632254	0.05099069	0.9901177	0.01178009	0.2954526	0.1	0.4619231	0.1	0.5752372	0.1	0	1
1132	Gm04_9600878_C_A	4	9600878	1.22E-16	-0.8280765	0.9147727	0.02272727	0.0625	0.9777778	0.07386363	0	0	0	0	0.6646665	0.6646665	[A/C]	176	4		3	29743440	0.7133731	0.7133731	0	0.2711959	0.000123186	0.005522542	0.3103331	0.1088634	0.9885957	0.01871615	1.084833	0.1	1.296514	0.1354017	1.115107	0.1	0	1
1133	Gm04_9713316_G_A	4	9713316	1.19E-07	-0.5294434	0.3450292	0.2339181	0.4210526	0.95	0.4619883	0	0	0	0	0.4962159	0.4962211	[T/C]	171	9		3	32736480	0.6242467	0.6242467	0	0.3027676	0.1561088	0.03096875	0.5628226	0.1033633	0.9704358	0.01394726	1.292263	0.1	1.417973	0.1339697	1.212815	0.1	0	1
1134	Gm04_9720640_G_A	4	9720640	1.05E-07	-0.531781	0.3430233	0.2325581	0.4244186	0.9555556	0.4593023	0	0	0	0	0.6385426	0.6385571	[A/G]	172	8		3	71676386	0.6996179	0.6996179	0	0.291039	0.1188355	0.02132498	0.5589454	0.113615	0.9421535	0.01805398	0.700541	0.1	0.8132387	0.1	0.8121856	0.1	0	1
1135	Gm04_972585_C_A	4	972585	5.65E-09	-0.5826849	0.4219653	0.2080925	0.3699422	0.9611111	0.4739884	0	0	0	0	0.4639721	0.4642512	[A/C]	173	7		3	32615408	0.6064412	0.6064412	0	0.3354188	0.01241824	0.01106108	0.2987957	0.074318	0.8317085	0.04798116	1.631289	0.1245174	1.656795	0.1641403	1.149489	0.1642909	0	1
1136	Gm04_9789418_C_T	4	9789418	1.22E-16	-0.8280765	0.9147727	0.02272727	0.0625	0.9777778	0.07386363	0	0	0	0	0.6314872	0.6314872	[T/C]	176	4		3	70623401	0.6959124	0.6959124	0	0.3184965	0.03657757	0.007649918	0.3735859	0.09816233	0.9666326	0.01907753	1.10987	0.1	1.327035	0.1457937	1.224518	0.1	0	1
1137	Gm04_9824083_A_G	4	9824083	5.08E-21	-0.9407591	0.06179775	0.005617978	0.9325843	0.9888889	0.06460674	0	0	0	0	0.6649414	0.6649414	[A/G]	178	2		3	40728414	0.7135187	0.7135187	0	0.5697812	0.113247	0.03604037	0.4460052	0.02236068	0.9660528	0.03127984	0.1716415	0.1	0.2261273	0.1	0.3573979	0.1	0	1
1138	Gm05_10273133_T_C	5	10273133	0.9999836	2.06E-06	0	0.01111111	0.9888889	1	0.005555556	0	0	0	0	0.814599	0.814599	[A/G]	180	0		3	51801344	0.8414097	0.8414097	0	1	0.030995	0.02236068	0.6199	0.02229198	0.9654719	0.007642508	0.7576594	0.1	0.9546636	0.1058275	0.8811208	0.1	0	1
1139	Gm05_1043092_G_T	5	1043092	1	0	0	0	1	1	0	0	0	0	0	0.3868383	0.3868383	[T/G]	180	0		3	62719414	0.8004208	0.8004208	0	1	0.02431411	0.02236068	0.4984393	0.02236068	0.9725644	0.008425851	1.530643	0.1452242	1.931576	0.2179663	1.438573	0.1	0	1
1140	Gm05_1062563_A_G	5	1062563	8.34E-06	-0.4456387	0.3965517	0.2758621	0.3275862	0.9666666	0.4655173	0	0	0	0	0.581204	0.581204	[T/C]	174	6		3	67738408	0.6696124	0.6696124	0	0.2873798	0.06215271	0.01960702	0.4402356	0.1119551	0.9717743	0.01746713	1.957367	0.217769	2.084939	0.2638958	1.517699	0.1389243	0	1
1141	Gm05_1106905_A_G	5	1106905	1	0	1	0	0	0.9944444	0	0	0	0	0	0.449554	0.449554	[T/C]	179	1		3	41726357	0.8543575	0.8543575	0	1	0.05983234	0.01531024	0.5181641	0.02236068	0.9764958	0.02236068	0.978839	0.1	1.199789	0.1353887	0.9633181	0.1	0	1
1142	Gm05_11165309_C_T	5	11165309	0.9961277	0.000485325	0.9722222	0.02777778	0	1	0.01388889	0	0	0	0	0.6355433	0.6355433	[A/G]	180	0		3	72738374	0.7347764	0.7347764	0	0.6320193	0.02186589	0.008133451	0.336122	0.0415891	0.9668061	0.02236068	1.565899	0.1271631	1.925443	0.2072832	1.407714	0.1228567	0	1
1143	Gm05_1175804_G_A	5	1175804	1	0	0	0	1	1	0	0	0	0	0	0.3769583	0.3769583	[A/G]	180	0		3	68657459	0.7914145	0.7914145	0	1	0.02407354	0.02236068	0.4935076	0.02236068	0.9629416	0.01057034	1.610836	0.1528328	2.039743	0.2301724	1.506311	0.1345873	0	1
1144	Gm05_1209782_A_G	5	1209782	1	0	1	0	0	0.9944444	0	0	0	0	0	0.3010174	0.3010174	[T/C]	179	1		3	64629462	0.7155698	0.7155698	0	0.9785301	0.1023344	0.01083583	0.5399464	0.02236068	0.9775584	0.02236068	1.602028	0.1194267	2.003222	0.2260511	1.464373	0.1278017	0	1
1145	Gm05_1236013_A_C	5	1236013	4.01E-06	-0.4610847	0.3859649	0.2690058	0.3450292	0.95	0.4795322	0	0	0	0	0.5788715	0.5788715	[T/G]	171	9		3	19650417	0.6683896	0.6683896	0	0.3644802	0.03299445	0.01646263	0.4184428	0.08929026	0.9195293	0.03124596	2.027236	0.204905	2.326082	0.2724761	1.810073	0.1843162	0	1
1146	Gm05_12920089_A_C	5	12920089	0.9999836	2.06E-06	0	0.01111111	0.9888889	1	0.005555556	0	0	0	0	0.8003832	0.8003832	[T/G]	180	0		3	51759328	0.8318451	0.8318451	0	1	0.02913215	0.02236068	0.582643	0.02335562	0.9780412	0.006693003	1.394088	0.1322682	1.776953	0.1971769	1.391969	0.1320149	0	1
1147	Gm05_1294282_C_T	5	1294282	7.95E-07	-0.4936503	0.3563218	0.2528736	0.3908046	0.9666666	0.4827586	0	0	0	0	0.6294917	0.6294917	[A/G]	174	6		3	30765498	0.6948674	0.6948674	0	0.3646847	0.07246192	0.02043483	0.5221728	0.09807876	0.9482455	0.01875441	1.193131	0.1	1.508123	0.1460677	1.371976	0.1	0	1
1148	Gm05_1324331_C_T	5	1324331	1	0	0	0	1	1	0	0	0	0	0	0.5717254	0.5717254	[T/C]	180	0		3	70603398	0.9494843	0.9494843	0	1	0.02462178	0.02236068	0.5047465	0.02236068	0.9848712	0.009965197	0.3545714	0.1	0.4056698	0.1	0.3851357	0.1	0	1
1149	Gm05_1490457_C_T	5	1490457	2.37E-06	-0.4718775	0.3391813	0.2631579	0.3976608	0.95	0.4707602	0	0	0	0	0.5017031	0.5017031	[A/G]	171	9		3	74798465	0.6272472	0.6272472	0	0.3204681	0.1066174	0.01955467	0.4460818	0.08637301	0.943253	0.02048071	1.754293	0.1266735	1.922704	0.1532985	1.486924	0.1	0	1
1150	Gm05_1500111_G_A	5	1500111	3.22E-05	-0.4157604	0.3197674	0.2906977	0.3895349	0.9555556	0.4651163	0	0	0	0	0.6636829	0.6636829	[A/G]	172	8		3	50766313	0.7128522	0.7128522	0	0.3670006	0.02950772	0.0278027	0.5073544	0.1024005	0.9583735	0.01555276	1.333391	0.1135234	1.673223	0.1439581	1.342324	0.1	0	1
1151	Gm05_1547102_C_T	5	1547102	7.33E-06	-0.448384	0.3257143	0.2742857	0.4	0.9722222	0.4628572	0	0	0	0	0.7791114	0.7791114	[A/G]	175	5		3	30725415	0.7771797	0.7771797	0	0.3595873	0.03578823	0.02133963	0.5306128	0.1108376	0.9755998	0.01291177	0.9399202	0.1	1.156373	0.1363199	0.985606	0.1	0	1
1152	Gm05_1602402_C_T	5	1602402	1	0	0	0	1	0.9944444	0	0	0	0	0	0.529569	0.529569	[T/C]	179	1		3	11635387	0.9175813	0.9175813	0	1	0.02481221	0.02236068	0.5086504	0.02236068	0.9924885	0.009270781	1.08011	0.1024786	1.331554	0.1502576	1.050771	0.1	0	1
1153	Gm05_16220329_T_C	5	16220329	1	0	0	0	1	1	0	0	0	0	0	0.3461745	0.3461745	[A/G]	180	0		3	15753484	0.7622204	0.7622204	0	1	0.0234047	0.02236068	0.4797963	0.02236068	0.9361878	0.01416583	2.363041	0.2242004	3.070074	0.3464389	2.127487	0.22256	0	1
1154	Gm05_1663667_G_A	5	1663667	1	0	0	0	1	1	0	0	0	0	0	0.3868383	0.3868383	[T/C]	180	0		3	29630488	0.8004208	0.8004208	0	1	0.02420037	0.02236068	0.4961075	0.02236068	0.9680147	0.007478564	1.74384	0.165452	2.219934	0.2505058	1.617934	0.1493838	0	1
1155	Gm05_1705841_A_G	5	1705841	2.00E-06	-0.475307	0.3953488	0.2616279	0.3430233	0.9555556	0.4738372	0	0	0	0	0.8073241	0.8112718	[A/G]	172	8		3	42651357	0.7971844	0.7971844	0	0.298171	0.04131374	0.0188832	0.6035171	0.1179008	0.9935055	0.01289271	0.5839718	0.1	0.6918177	0.1	0.627221	0.1	0	1
1156	Gm05_1744708_G_A	5	1744708	2.53E-07	-0.51554	0.3433735	0.2409639	0.4156626	0.9222222	0.4638554	0	0	0	0	0.658625	0.7392957	[T/C]	166	14		3	22790471	0.7540045	0.7540045	0	0.2400281	0.04238641	0.03067886	0.6160259	0.1030453	0.9432186	0.03326902	0.446495	0.1	0.6626425	0.1	0.7078995	0.1	0	1
1157	Gm05_17884707_T_C	5	17884707	0.9999836	2.06E-06	0	0.01111111	0.9888889	1	0.005555556	0	0	0	0	0.87269	0.87269	[T/C]	180	0		3	44641487	0.8848951	0.8848951	0	1	0.02454026	0.02236068	0.4908053	0.0224114	0.9661414	0.008376233	1.217802	0.1155425	1.48955	0.1651343	1.113889	0.1	0	1
1158	Gm05_1802095_T_C	5	1802095	2.30E-05	-0.4233823	0.3275862	0.2873563	0.3850575	0.9666666	0.4712644	0	0	0	0	0.7252334	0.7253971	[A/G]	174	6		3	64635442	0.7462174	0.7462174	0	0.3413483	0.02084025	0.0200888	0.4944637	0.118662	0.9876335	0.01276229	1.287172	0.1	1.542571	0.1324188	1.205511	0.1	0	1
1159	Gm05_18223480_T_C	5	18223480	0.9999836	2.06E-06	0	0.01111111	0.9888889	1	0.005555556	0	0	0	0	0.7703415	0.7703415	[A/G]	180	0		3	72637435	0.8125742	0.8125742	0	1	0.02958116	0.02236068	0.5916231	0.02218098	0.9534342	0.01041581	0.9146011	0.1	1.151191	0.1277274	1.000101	0.1	0	1
1160	Gm05_1979844_C_A	5	1979844	1	0	0	0	1	1	0	0	0	0	0	0.4930809	0.4930809	[A/C]	180	0		3	51676441	0.8893166	0.8893166	0	1	0.02419736	0.02236068	0.4960458	0.02236068	0.9678943	0.007236328	1.18041	0.1119949	1.46389	0.1651909	1.138301	0.1	0	1
1161	Gm05_2008838_G_T	5	2008838	1	0	0	0	1	1	0	0	0	0	0	0.4752137	0.4752137	[T/G]	180	0		3	42619431	0.8751582	0.8751582	0	1	0.02403623	0.02236068	0.4927427	0.02236068	0.9614492	0.008303222	1.006947	0.1	1.235537	0.1394227	0.9864179	0.1	0	1
1162	Gm05_2032662_C_T	5	2032662	1	0	0	0	1	1	0	0	0	0	0	0.529569	0.529569	[A/G]	180	0		3	11641450	0.9175813	0.9175813	0	1	0.02470445	0.02236068	0.5064412	0.02236068	0.988178	0.007685383	1.075602	0.1020509	1.325624	0.1495885	1.046818	0.1	0	1
1163	Gm05_2109639_G_T	5	2109639	0.9999998	3.22E-08	0	0.005555556	0.9944444	1	0.002777778	0	0	0	0	0.4804598	0.4804598	[A/C]	180	0		3	11800326	0.6479352	0.6479352	0	0.3528583	0.04471242	0.02236068	0.8942484	0.02236068	0.9954101	0.006308541	0.6935154	0.1	0.9022009	0.1018078	0.9163766	0.1	0	1
1164	Gm05_2149226_G_A	5	2149226	1	0	0	0	1	1	0	0	0	0	0	0.2155384	0.2155384	[A/G]	180	0		3	61672448	0.6081992	0.6081992	0	0.8368613	0.0191926	0.02236068	0.3934484	0.02236068	0.7677041	0.01619457	1.86715	0.1771513	2.387818	0.2694505	1.720668	0.1	0	1
1165	Gm05_21633090_T_C	5	21633090	0.9999836	2.06E-06	0	0.01111111	0.9888889	1	0.005555556	0	0	0	0	0.8305089	0.8305089	[A/G]	180	0		3	12628350	0.852535	0.852535	0	1	0.02797127	0.02236068	0.5594255	0.02223914	0.9816797	0.006678068	1.352975	0.1283675	1.704268	0.1906462	1.313758	0.1	0	1
1166	Gm05_2183459_A_G	5	2183459	4.53E-16	-0.8123522	0.05617978	0.02247191	0.9213483	0.9888889	0.06741573	0	0	0	0	0.6585411	0.6585411	[T/C]	178	2		3	12730477	0.7101336	0.7101336	0	0.4826368	0.03962353	0.01742624	0.7494073	0.03998158	0.9854048	0.008915969	0.8662717	0.1	1.08236	0.1159441	0.9761143	0.1	0	1
1167	Gm05_2216235_A_G	5	2216235	7.37E-15	-0.7777944	0.05586592	0.02793296	0.9162011	0.9944444	0.0698324	0	0	0	0	0.7924682	0.7924682	[T/C]	179	1		3	42611479	0.785321	0.785321	0	0.430375	0.06775189	0.01841154	0.7041932	0.04980466	0.9698829	0.0119298	0.4566295	0.1	0.56549	0.1	0.5652528	0.1	0	1
1168	Gm05_2352061_C_T	5	2352061	1	0	0	0	1	1	0	0	0	0	0	0.496935	0.496935	[A/G]	180	0		3	13798447	0.8923403	0.8923403	0	1	0.02479381	0.02236068	0.5082732	0.02236068	0.9917526	0.006287978	1.229207	0.1166246	1.528549	0.1724872	1.180614	0.1102557	0	1
1169	Gm05_23799613_A_G	5	23799613	0.9989259	0.000134621	0	0.02234637	0.9776536	0.9944444	0.01117318	0	0	0	0	0.6542647	0.6542647	[A/G]	179	1		3	68681388	0.7451337	0.7451337	0	0.7376943	0.03012291	0.02236068	0.6024582	0.02959067	0.9424928	0.01650357	1.620406	0.1537408	2.109165	0.2476701	1.649411	0.1532447	0	1
1170	Gm05_23934937_A_G	5	23934937	0.9999836	2.06E-06	0	0.01111111	0.9888889	1	0.005555556	0	0	0	0	0.8465433	0.8465433	[T/C]	180	0		3	52716348	0.8642829	0.8642829	0	1	0.02560779	0.02236068	0.5121557	0.02226804	0.9471308	0.01297269	0.6745193	0.1	0.8194805	0.1	0.7251891	0.1	0	1
1171	Gm05_2415950_G_A	5	2415950	0.9999836	2.06E-06	0	0.01111111	0.9888889	1	0.005555556	0	0	0	0	0.7979524	0.7979524	[A/G]	180	0		3	42774476	0.8302412	0.8302412	0	1	0.02918777	0.02236068	0.5837554	0.02301953	0.9614989	0.01134533	0.8681907	0.1	1.075989	0.1196354	0.9189898	0.1	0	1
1172	Gm05_25068189_A_G	5	25068189	0.9999831	2.13E-06	0	0.01117318	0.9888268	0.9944444	0.005586592	0	0	0	0	0.7930718	0.7930718	[T/C]	179	1		3	18789388	0.8270465	0.8270465	0	0.8351539	0.02902463	0.02236068	0.5804926	0.02198588	0.9401159	0.02107484	1.174776	0.1114603	1.468137	0.1627481	1.162437	0.1135901	0	1
1173	Gm05_2506820_T_G	5	2506820	1	0	1	0	0	1	0	0	0	0	0	0.2564064	0.2564064	[T/G]	180	0		3	15791469	0.6634392	0.6634392	0	0.9217539	0.1544186	0.01809362	0.5666395	0.02236068	0.9788604	0.02236068	1.479324	0.1	1.84383	0.2080647	1.368464	0.1194313	0	1
1174	Gm05_2548644_C_T	5	2548644	7.44E-15	-0.7776851	0.05555556	0.02777778	0.9166667	1	0.06944445	0	0	0	0	0.8849544	0.8849544	[T/C]	180	0		3	34709447	0.8505781	0.8505781	0	0.6892115	0.03412604	0.0172004	0.62171	0.04419483	0.9862956	0.008704107	0.7253249	0.1	0.9057445	0.1	0.8274316	0.1	0	1
1175	Gm05_2647363_C_T	5	2647363	3.35E-06	-0.4648264	0.377907	0.2674419	0.3546512	0.9555556	0.4883721	0	0	0	0	0.657326	0.6710619	[A/G]	172	8		3	54804304	0.7167658	0.7167658	0	0.2556682	0.08318793	0.01806717	0.6382088	0.1001294	0.9457414	0.02015648	0.6347433	0.1	0.8341759	0.1	0.826834	0.1	0	1
1176	Gm05_26685967_G_A	5	26685967	0.9989259	0.000134621	0.9776536	0.02234637	0	0.9944444	0.01117318	0	0	0	0	0.7881323	0.7881323	[A/G]	179	1		3	51739382	0.8238466	0.8238466	0	0.6143983	0.05202006	0.009611202	0.4746243	0.05887439	0.9737312	0.02236068	1.013455	0.1	1.298942	0.1389116	1.04777	0.1	0	1
1177	Gm05_26716419_G_T	5	26716419	1.60E-20	-0.9285823	0.05555556	0.005555556	0.9388889	1	0.05833333	0	0	0	0	0.7348052	0.7348052	[T/G]	180	0		3	27761449	0.7514741	0.7514741	0	0.8410915	0.04958647	0.01860328	0.7217235	0.02236068	0.9809513	0.008459727	1.238912	0.1139568	1.117922	0.1261506	0.9747418	0.1	0	1
1178	Gm05_26728271_G_A	5	26728271	4.53E-16	-0.8123522	0.9213483	0.02247191	0.05617978	0.9888889	0.06741573	0	0	0	0	0.535125	0.535125	[T/C]	178	2		3	36767474	0.6452765	0.6452765	0	0.4027789	0.1557684	0.02788588	0.4038396	0.03370403	0.9089504	0.01901952	0.5954606	0.1	0.5543911	0.1	0.5020428	0.1	0	1
1179	Gm05_2674662_T_G	5	2674662	1.01E-05	-0.441558	0.3488372	0.2790698	0.372093	0.9555556	0.4883721	0	0	0	0	0.793184	0.815354	[A/C]	172	8		3	57613375	0.7998306	0.7998306	0	0.2620365	0.03164944	0.02940373	0.4064443	0.1136278	0.9897536	0.01258176	0.7876744	0.1	0.7648845	0.1	0.575087	0.1	0	1
1180	Gm05_26773791_T_C	5	26773791	1.60E-20	-0.9285823	0.9388889	0.005555556	0.05555556	1	0.05833333	0	0	0	0	0.6939825	0.6939825	[A/G]	180	0		3	18691466	0.7290323	0.7290323	0	0.8807968	0.03404214	0.009120243	0.3113251	0.02236068	0.96313	0.01859312	1.310211	0.1	1.61253	0.1819641	1.243914	0.1	0	1
1181	Gm05_2708074_T_C	5	2708074	3.19E-05	-0.4159218	0.3314286	0.2914286	0.3771428	0.9722222	0.4771429	0	0	0	0	0.8017997	0.8019578	[T/C]	175	5		3	11772474	0.7912444	0.7912444	0	0.3375046	0.01415424	0.01854387	0.5011953	0.1257626	0.99167	0.01545095	0.7367984	0.1	0.8840939	0.1034513	0.786733	0.1	0	1
1182	Gm05_27214654_G_A	5	27214654	7.44E-15	-0.7776851	0.9166667	0.02777778	0.05555556	1	0.06944445	0	0	0	0	0.7018275	0.7018275	[A/G]	180	0		3	63632480	0.7332777	0.7332777	0	0.4476702	0.0140627	0.007542338	0.1952155	0.03292335	0.9656417	0.01959704	1.035684	0.1	1.01925	0.1079422	0.6290811	0.1	0	1
1183	Gm05_27226936_A_G	5	27226936	1.60E-20	-0.9285823	0.9388889	0.005555556	0.05555556	1	0.05833333	0	0	0	0	0.5651931	0.5651931	[T/C]	180	0		3	56788447	0.6612038	0.6612038	0	0.4460022	0.03618015	0.007593149	0.1697749	0.02236068	0.969645	0.02340354	1.495904	0.1445466	1.627802	0.1836874	1.066042	0.1004546	0	1
1184	Gm05_27342672_T_G	5	27342672	1.60E-20	-0.9285823	0.9388889	0.005555556	0.05555556	1	0.05833333	0	0	0	0	0.764569	0.764569	[A/C]	180	0		3	17728335	0.7685438	0.7685438	0	1	0.01686996	0.007236781	0.3404132	0.02236068	0.9964374	0.01660554	0.8315327	0.1	0.9995035	0.1127878	0.9438103	0.1	0	1
1185	Gm05_27365188_A_G	5	27365188	4.66E-16	-0.8119941	0.05555556	0.02222222	0.9222222	1	0.06666667	0	0	0	0	0.7361544	0.7361544	[A/G]	180	0		3	30788476	0.7522328	0.7522328	0	0.6560342	0.04879816	0.01939154	0.5145641	0.05160567	0.9758502	0.007898494	2.074114	0.1860028	2.11856	0.2350964	1.437011	0.1353036	0	1
1186	Gm05_2738064_T_C	5	2738064	1	0	1	0	0	1	0	0	0	0	0	0.3546228	0.3546228	[T/C]	180	0		3	42810474	0.7704166	0.7704166	0	1	0.05403361	0.01996972	0.5151922	0.02236068	0.9763508	0.02236068	1.5822	0.2099515	1.977431	0.2231408	1.448952	0.1264558	0	1
1187	Gm05_27384800_C_T	5	27384800	7.44E-15	-0.7776851	0.9166667	0.02777778	0.05555556	1	0.06944445	0	0	0	0	0.6546021	0.6546021	[T/C]	180	0		3	16736412	0.7080548	0.7080548	0	0.6464254	0.06569235	0.01020072	0.3167752	0.02864102	0.9405095	0.02222496	1.000078	0.1	1.081205	0.119244	0.9398907	0.1	0	1
1188	Gm05_27460724_A_G	5	27460724	1.60E-20	-0.9285823	0.9388889	0.005555556	0.05555556	1	0.05833333	0	0	0	0	0.6660928	0.6660928	[A/G]	180	0		3	17735342	0.7141287	0.7141287	0	0.8148564	0.03441385	0.008399917	0.2850685	0.02236068	0.9520248	0.020526	1.365445	0.1098246	1.716128	0.1936544	1.323384	0.1039432	0	1
1189	Gm05_2765849_G_T	5	2765849	1	0	0	0	1	1	0	0	0	0	0	0.4103568	0.4103568	[T/G]	180	0		3	27742370	0.82125	0.82125	0	1	0.02392565	0.02236068	0.4904759	0.02236068	0.9570262	0.008443077	1.323483	0.1255694	1.653955	0.1866385	1.261903	0.1	0	1
1190	Gm05_28259595_A_G	5	28259595	2.11E-17	-0.8487755	0.9273743	0.01675978	0.05586592	0.9944444	0.06424581	0	0	0	0	0.7246441	0.7246441	[T/C]	179	1		3	17734383	0.7457991	0.7457991	0	0.7793589	0.06251844	0.01637562	0.362599	0.02212788	0.946606	0.01900316	0.6800859	0.1	0.7475528	0.1	0.7756755	0.1	0	1
1191	Gm05_28310838_T_C	5	28310838	4.66E-16	-0.8119941	0.9222222	0.02222222	0.05555556	1	0.06666667	0	0	0	0	0.6896077	0.6896077	[A/G]	180	0		3	22785467	0.7266762	0.7266762	0	0.6632534	0.03420473	0.007962242	0.3001915	0.0321411	0.9874676	0.01725088	0.9102045	0.1	1.072472	0.1168682	0.9963077	0.1	0	1
1192	Gm05_285672_T_C	5	285672	2.68E-07	-0.5144342	0.3815029	0.2427746	0.3757226	0.9611111	0.4971098	0	0	0	0	0.7696983	0.7696983	[T/C]	173	7		3	25668443	0.7715648	0.7715648	0	0.3398588	0.04944854	0.02640679	0.4854388	0.1018789	0.9590794	0.0173684	0.5993243	0.1	0.7155767	0.1	0.6550459	0.1	0	1
1193	Gm05_28734075_T_C	5	28734075	0.9999998	3.22E-08	0.9944444	0.005555556	0	1	0.002777778	0	0	0	0	0.7326204	0.7326204	[A/G]	180	0		3	16709352	0.7897349	0.7897349	0	0.7546331	0.01851427	0.01361831	0.6447555	0.02236068	0.9822378	0.02236068	0.4026465	0.1	0.3872823	0.1	0.3488804	0.1	0	1
1194	Gm05_28856521_T_C	5	28856521	0.9999836	2.06E-06	0.9888889	0.01111111	0	1	0.005555556	0	0	0	0	0.7699257	0.7699257	[T/C]	180	0		3	50680508	0.812315	0.812315	0	1	0.01739541	0.006440961	0.440622	0.02199785	0.9720311	0.02236068	1.827433	0.1780123	2.407358	0.2709846	1.737277	0.151619	0	1
1195	Gm05_28880254_G_A	5	28880254	0.9999836	2.06E-06	0	0.01111111	0.9888889	1	0.005555556	0	0	0	0	0.733274	0.733274	[T/C]	180	0		3	66705452	0.7901205	0.7901205	0	0.9363341	0.02191334	0.02236068	0.4382668	0.02210566	0.9654076	0.009704362	1.859687	0.1764433	2.275445	0.2544014	1.493714	0.1355022	0	1
1196	Gm05_2889929_A_G	5	2889929	1.16E-05	-0.4384898	0.4235294	0.2764706	0.3	0.9444444	0.4382353	0	0	0	0	0.6988863	0.7008809	[T/C]	170	10		3	64635440	0.732764	0.732764	0	0.2588383	0.03614502	0.02235329	0.6077995	0.1005005	0.92865	0.02345739	0.8062566	0.1	1.191864	0.1082573	1.176883	0.1	0	1
1197	Gm05_29020658_G_A	5	29020658	1	0	0	0	1	1	0	0	0	0	0	0.4821686	0.4821686	[T/C]	180	0		3	39810484	0.8806982	0.8806982	0	1	0.02410238	0.02236068	0.4940988	0.02236068	0.9640952	0.008849838	0.8533553	0.1	1.035528	0.1168529	0.8497607	0.1	0	1
1198	Gm05_29461536_A_G	5	29461536	1	0	1	0	0	1	0	0	0	0	0	0.3489752	0.3489752	[T/C]	180	0		3	63732482	0.764954	0.764954	0	1	0.06552381	0.007600658	0.521081	0.02236068	0.9766381	0.02236068	1.623232	0.173591	2.030817	0.2291651	1.480834	0.1292382	0	1
1199	Gm05_29489577_A_G	5	29489577	1	0	1	0	0	1	0	0	0	0	0	0.4113071	0.4113071	[A/G]	180	0		3	34650503	0.8220749	0.8220749	0	1	0.02719893	0.006738855	0.5014395	0.02236068	0.97568	0.02236068	1.355519	0.1	1.683549	0.189978	1.270475	0.1108794	0	1
1200	Gm05_29642681_A_C	5	29642681	1	0	1	0	0	0.9944444	0	0	0	0	0	0.2907574	0.2907574	[A/C]	179	1		3	17651438	0.7041892	0.7041892	0	0.9557775	0.1232068	0.01470562	0.5506434	0.02236068	0.9780802	0.02236068	1.375435	0.1	1.709294	0.1928832	1.286326	0.1122628	0	1
1201	Gm05_29660089_C_T	5	29660089	1	0	0	0	1	0.9944444	0	0	0	0	0	0.4138419	0.4138419	[A/G]	179	1		3	47669404	0.8242697	0.8242697	0	1	0.02430746	0.02236068	0.4983028	0.02236068	0.9722983	0.009296091	1.331642	0.1263434	1.664836	0.1878664	1.26891	0.1	0	1
1202	Gm05_2967386_A_G	5	2967386	1.49E-05	-0.4329919	0.4093567	0.2807018	0.3099415	0.95	0.4502924	0	0	0	0	0.4219824	0.4219824	[A/G]	171	9		3	60779391	0.5818829	0.5818829	0	0.3244907	0.09256269	0.02347364	0.507697	0.08008219	0.8532774	0.02641715	1.547991	0.1890911	1.817162	0.2073641	1.627412	0.1526367	0	1
1203	Gm05_29970914_A_G	5	29970914	1	0	0	0	1	1	0	0	0	0	0	0.4997347	0.4997347	[T/C]	180	0		3	49610495	0.8945306	0.8945306	0	1	0.02413684	0.02236068	0.4948051	0.02236068	0.9654734	0.01020877	0.7148761	0.1	0.8572531	0.1	0.7244475	0.1	0	1
1204	Gm05_30013264_G_A	5	30013264	0.9999998	3.22E-08	0.9944444	0.005555556	0	1	0.002777778	0	0	0	0	0.564795	0.564795	[A/G]	180	0		3	72799338	0.6957834	0.6957834	0	0.5303247	0.02889725	0.007795042	0.1888205	0.02236068	0.959441	0.02236068	1.293921	0.1163724	1.535651	0.1732887	1.155867	0.100877	0	1
1205	Gm05_30172432_C_T	5	30172432	1	0	1	0	0	1	0	0	0	0	0	0.3360449	0.3360449	[T/C]	180	0		3	26749510	0.752191	0.752191	0	1	0.068766	0.00778297	0.5227426	0.02236068	0.9767191	0.02236068	1.510569	0.1319295	1.884367	0.2126392	1.392996	0.1215722	0	1
1206	Gm05_3067539_C_T	5	3067539	1	0	0	0	1	1	0	0	0	0	0	0.5566813	0.5566813	[A/G]	180	0		3	48683508	0.938166	0.938166	0	1	0.02492089	0.02236068	0.5108783	0.02236068	0.9968358	0.007132387	0.5710899	0.1	0.6746003	0.1	0.5917403	0.1	0	1
1207	Gm05_30702753_T_C	5	30702753	1	0	0	0	1	1	0	0	0	0	0	0.4114158	0.4114158	[A/G]	180	0		3	50808343	0.8221693	0.8221693	0	1	0.02338011	0.02236068	0.4792923	0.02236068	0.9352044	0.01214761	0.965217	0.1	1.180979	0.1332662	0.9495071	0.1	0	1
1208	Gm05_30753835_T_C	5	30753835	1	0	1	0	0	1	0	0	0	0	0	0.433454	0.433454	[T/C]	180	0		3	39736416	0.8409751	0.8409751	0	1	0.07323217	0.01121104	0.5250315	0.02236068	0.9768308	0.02236068	1.034775	0.1	1.271209	0.1434481	1.009918	0.1	0	1
1209	Gm05_30931540_G_A	5	30931540	1	0	1	0	0	0.9944444	0	0	0	0	0	0.5037742	0.5037742	[A/G]	179	1		3	73626326	0.8976817	0.8976817	0	1	0.03572994	0.01406215	0.5058116	0.02236068	0.9758933	0.02236068	0.610401	0.1	0.7340108	0.1	0.644795	0.1	0	1
1210	Gm05_30966423_G_T	5	30966423	1	0	1	0	0	0.9944444	0	0	0	0	0	0.449554	0.449554	[T/G]	179	1		3	45806436	0.8543575	0.8543575	0	1	0.06182799	0.01514439	0.5191869	0.02236068	0.9765457	0.02236068	0.7587225	0.1	0.9204414	0.1038661	0.775759	0.1	0	1
1211	Gm05_30976228_G_A	5	30976228	0.9999998	3.22E-08	0.9944444	0.005555556	0	1	0.002777778	0	0	0	0	0.5472105	0.5472105	[T/C]	180	0		3	17655507	0.6860049	0.6860049	0	0.5152955	0.05107537	0.00824584	0.2087894	0.02236068	0.9604394	0.02236068	0.8817297	0.1	1.000404	0.1128894	0.8038239	0.1	0	1
1212	Gm05_31048974_G_A	5	31048974	0.9999998	3.22E-08	0.9944444	0.005555556	0	1	0.002777778	0	0	0	0	0.5589791	0.5589791	[T/C]	180	0		3	20695345	0.6925569	0.6925569	0	0.447081	0.02088938	0.008938768	0.1608233	0.02236068	0.9580412	0.02236068	0.6132702	0.1	0.651942	0.1	0.5539781	0.1	0	1
1213	Gm05_31100462_G_A	5	31100462	1	0	0	0	1	1	0	0	0	0	0	0.4988749	0.4988749	[A/G]	180	0		3	67655306	0.8938585	0.8938585	0	1	0.02419847	0.02236068	0.4960687	0.02236068	0.967939	0.009803973	0.7795272	0.1	0.9402201	0.106098	0.7832254	0.1	0	1
1214	Gm05_31160955_A_G	5	31160955	1	0	1	0	0	1	0	0	0	0	0	0.398554	0.398554	[T/C]	180	0		3	27710496	0.8108987	0.8108987	0	0.985162	0.09625055	0.01386923	0.5368284	0.02236068	0.9774063	0.02236068	1.051355	0.1	1.292409	0.1458404	1.023657	0.1	0	1
1215	Gm05_31274857_A_G	5	31274857	0.9999998	3.22E-08	0	0.005555556	0.9944444	1	0.002777778	0	0	0	0	0.5534443	0.5534443	[T/C]	180	0		3	27743507	0.6894795	0.6894795	0	0.4324769	0.04290242	0.02236068	0.8580484	0.02236068	0.9905438	0.008275744	0.5097702	0.1	0.6366511	0.1	0.6517898	0.1	0	1
1216	Gm05_3131772_G_A	5	3131772	0.9543023	-0.005730478	0.005555556	0.01111111	0.9833333	1	0.01111111	0	0	0	0	0.4260538	0.4260538	[T/C]	180	0		3	43621434	0.5843088	0.5843088	0	0.7524189	0.03383693	0.02236068	0.3828467	0.02353468	0.6832786	0.01639413	1.299348	0.1232794	1.409972	0.1562956	1.369323	0.1	0	1
1217	Gm05_31317887_C_T	5	31317887	0.9999998	3.22E-08	0.9944444	0.005555556	0	1	0.002777778	0	0	0	0	0.5510104	0.5510104	[T/C]	180	0		3	63612480	0.6881241	0.6881241	0	0.5500681	0.05934923	0.008962089	0.2316458	0.02236068	0.9615823	0.02236068	1.048478	0.1	1.273884	0.1437499	1.006398	0.1	0	1
1218	Gm05_31334797_C_T	5	31334797	0.9999998	3.22E-08	0.9944444	0.005555556	0	1	0.002777778	0	0	0	0	0.5768214	0.5768214	[T/C]	180	0		3	11608386	0.7024361	0.7024361	0	0.6459648	0.02623409	0.006633208	0.2135244	0.02236068	0.9606762	0.02236068	1.126179	0.1	1.314019	0.1482789	1.012522	0.1	0	1
1219	Gm05_31399568_T_G	5	31399568	0.9999998	3.22E-08	0	0.005555556	0.9944444	1	0.002777778	0	0	0	0	0.5581291	0.5581291	[A/C]	180	0		3	51724360	0.6920847	0.6920847	0	0.488452	0.04156648	0.02236068	0.8313296	0.02236068	0.9820143	0.008488748	0.791115	0.1	0.9859791	0.1112616	0.8771617	0.1	0	1
1220	Gm05_31454134_T_C	5	31454134	3.82E-07	-0.5077877	0.4204545	0.2443182	0.3352273	0.9777778	0.4573864	0	0	0	0	0.7980937	0.8023576	[A/G]	176	4		3	51686488	0.7914967	0.7914967	0	0.4019998	0.04881459	0.02199796	0.5458618	0.08585853	0.9768556	0.02135393	1.039436	0.1	1.262125	0.1137276	1.040827	0.1	0	1
1221	Gm05_31488398_G_A	5	31488398	1	0	0	0	1	1	0	0	0	0	0	0.5296939	0.5296939	[A/G]	180	0		3	72739338	0.9176769	0.9176769	0	1	0.02468695	0.02236068	0.5060824	0.02236068	0.9874778	0.008293949	0.7127144	0.1	0.8544874	0.1	0.7224733	0.1	0	1
1222	Gm05_31553830_C_A	5	31553830	1.31E-06	-0.4838198	0.3238636	0.2556818	0.4204545	0.9777778	0.4517045	0	0	0	0	0.7516419	0.7516419	[T/G]	176	4		3	53650370	0.7610399	0.7610399	0	0.4211887	0.07525029	0.02987963	0.5381957	0.08003438	0.962174	0.0144985	0.922606	0.1	1.110637	0.1	0.9608832	0.1	0	1
1223	Gm05_31605772_A_G	5	31605772	1.02E-06	-0.4887814	0.4252874	0.2528736	0.3218391	0.9666666	0.4482759	0	0	0	0	0.7328337	0.7328581	[A/G]	174	6		3	71740478	0.7503814	0.7503814	0	0.4022768	0.07055495	0.02111539	0.4740039	0.07917601	0.9589216	0.02976225	1.185662	0.1	1.344098	0.1255189	1.037863	0.1	0	1
1224	Gm05_31662958_A_C	5	31662958	1	0	0	0	1	1	0	0	0	0	0	0.4987347	0.4987347	[A/C]	180	0		3	43609485	0.8937488	0.8937488	0	1	0.02418272	0.02236068	0.4957458	0.02236068	0.9673088	0.009301046	0.7780233	0.1	0.9382847	0.1058796	0.7818637	0.1	0	1
1225	Gm05_31767626_A_G	5	31767626	1.50E-07	-0.5252267	0.3257143	0.2342857	0.44	0.9722222	0.4428571	0	0	0	0	0.8115346	0.8203809	[T/C]	175	5		3	20711363	0.8031275	0.8031275	0	0.2342677	0.03461383	0.02093841	0.6553512	0.13223	0.9917611	0.0113707	0.3343293	0.1	0.4666921	0.1	0.5614709	0.1	0	1
1226	Gm05_31827868_T_G	5	31827868	1.50E-07	-0.5252267	0.3257143	0.2342857	0.44	0.9722222	0.4428571	0	0	0	0	0.7928648	0.7928648	[T/G]	175	5		3	48774507	0.7855661	0.7855661	0	0.2631825	0.01455498	0.01531948	0.5775157	0.1453515	0.9914635	0.01193397	0.6221725	0.1	0.8529729	0.1111199	0.8960297	0.1	0	1
1227	Gm05_31856071_A_G	5	31856071	1	0	1	0	0	1	0	0	0	0	0	0.4672832	0.4672832	[A/G]	180	0		3	69654462	0.8687926	0.8687926	0	1	0.04686932	0.008139878	0.5115205	0.02236068	0.9761717	0.02236068	0.7998517	0.1	0.9724139	0.1097309	0.8113648	0.1	0	1
1228	Gm05_32043439_T_G	5	32043439	5.24E-09	-0.5839408	0.4101124	0.2078652	0.3820225	0.9888889	0.4859551	0	0	0	0	0.713158	0.7183357	[A/C]	178	2		3	65756438	0.7423085	0.7423085	0	0.3759985	0.1095859	0.0269694	0.5506181	0.09031417	0.9518674	0.0164015	0.4869323	0.1	0.5657967	0.1	0.5603339	0.1	0	1
1229	Gm05_32097530_A_C	5	32097530	1.79E-08	-0.5631601	0.3965517	0.2183908	0.3850575	0.9666666	0.4942529	0	0	0	0	0.7087826	0.7087826	[T/G]	174	6		3	48622431	0.7370654	0.7370654	0	0.3397278	0.02761111	0.0162278	0.4796278	0.1168248	0.97852	0.01485772	1.235514	0.1	1.523717	0.14373	1.228687	0.1	0	1
1230	Gm05_32130134_T_C	5	32130134	1.22E-08	-0.5697524	0.3953488	0.2151163	0.3895349	0.9555556	0.497093	0	0	0	0	0.532506	0.532506	[A/G]	172	8		3	37615447	0.6438779	0.6438779	0	0.3205487	0.03238064	0.01675506	0.4370539	0.1094889	0.8929244	0.01869901	1.58978	0.1409336	1.955836	0.2131314	1.629964	0.1656468	0	1
1231	Gm05_32327497_T_C	5	32327497	2.59E-08	-0.5566888	0.3806818	0.2215909	0.3977273	0.9777778	0.4914773	0	0	0	0	0.7305011	0.7316243	[A/G]	176	4		3	61806450	0.7496902	0.7496902	0	0.4137296	0.08466676	0.03546358	0.554563	0.07811212	0.9575117	0.01600397	0.8920583	0.1	1.100836	0.1122093	1.013806	0.1	0	1
1232	Gm05_32361439_C_A	5	32361439	1	0	0	0	1	1	0	0	0	0	0	0.5294798	0.5294798	[T/G]	180	0		3	73652411	0.9175131	0.9175131	0	1	0.02466538	0.02236068	0.5056403	0.02236068	0.9866151	0.00652395	0.9315618	0.1	1.137093	0.1283139	0.9196236	0.1	0	1
1233	Gm05_32565157_T_C	5	32565157	1.84E-10	-0.6373767	0.4035088	0.1812865	0.4152047	0.95	0.494152	0	0	0	0	0.7849564	0.7887048	[A/G]	171	9		3	73790459	0.783005	0.783005	0	0.2402972	0.01509898	0.02372184	0.6091418	0.1476827	0.9963158	0.01344022	0.1812899	0.1	0.251334	0.1	0.3808949	0.1	0	1
1234	Gm05_32654943_T_C	5	32654943	1.55E-10	-0.6400855	0.4311377	0.1796407	0.3892215	0.9277778	0.4790419	0	0	0	0	0.5538726	0.5547947	[A/G]	167	13		3	27735476	0.6557195	0.6557195	0	0.2260765	0.06142584	0.03739538	0.4113858	0.1174018	0.9690487	0.01963327	2.144622	0.2279506	2.376643	0.3534091	1.605209	0.1951602	0	1
1235	Gm05_32734184_G_A	5	32734184	1.32E-11	-0.676622	0.3850575	0.1609195	0.454023	0.9666666	0.4655173	0	0	0	0	0.7702929	0.7793103	[T/C]	174	6		3	42662461	0.7772993	0.7772993	0	0.294587	0.03819907	0.01775012	0.5926078	0.1056911	0.976434	0.0246019	0.6604821	0.1	0.8440437	0.1	0.8011397	0.1	0	1
1236	Gm05_3284858_A_G	5	3284858	4.07E-05	-0.4103254	0.3583815	0.2947977	0.3468208	0.9611111	0.4942197	0	0	0	0	0.5906882	0.5906882	[A/G]	173	7		3	65677444	0.6745787	0.6745787	0	0.3544213	0.06630044	0.01723784	0.49682	0.1042333	0.9650012	0.01196751	1.54745	0.1258835	1.753637	0.16845	1.400754	0.1	0	1
1237	Gm05_32908802_T_C	5	32908802	2.00E-11	-0.6706101	0.4561403	0.1637427	0.380117	0.95	0.4619883	0	0	0	0	0.6445442	0.6461395	[A/G]	171	9		3	60631437	0.7035996	0.7035996	0	0.33266	0.07404341	0.02880205	0.5154245	0.0832421	0.9065738	0.0343402	0.5571283	0.1	0.5668779	0.1	0.4921153	0.1	0	1
1238	Gm05_32980603_A_G	5	32980603	1.62E-10	-0.6394016	0.4733728	0.1775148	0.3491124	0.9388889	0.4378698	0	0	0	0	0.4206621	0.4206621	[T/C]	169	11		3	50696468	0.5810931	0.5810931	0	0.297896	0.162632	0.02567787	0.5548263	0.1059769	0.9422677	0.02202431	2.088461	0.3074459	2.16124	0.2873101	1.723964	0.1574719	0	1
1239	Gm05_33050904_A_G	5	33050904	9.63E-10	-0.6115379	0.4593023	0.1918605	0.3488372	0.9555556	0.4447674	0	0	0	0	0.6734154	0.6734154	[T/C]	172	8		3	74669473	0.7180172	0.7180172	0	0.3418928	0.03371734	0.0128224	0.4591242	0.1116046	0.9363542	0.02337855	1.042065	0.1	1.095841	0.1095638	0.8052637	0.1	0	1
1240	Gm05_33075880_T_C	5	33075880	4.97E-10	-0.6219941	0.4561403	0.1871345	0.3567252	0.95	0.4502924	0	0	0	0	0.5564967	0.5564967	[A/G]	171	9		3	43727307	0.6566187	0.6566187	0	0.2725933	0.05997275	0.01653217	0.4592982	0.1299591	0.9662352	0.01571518	1.689156	0.157791	1.647148	0.2191908	1.141239	0.1	0	1
1241	Gm05_33130272_A_G	5	33130272	1.53E-11	-0.6744615	0.4566474	0.1618497	0.3815029	0.9611111	0.4624277	0	0	0	0	0.7280944	0.7280944	[A/G]	173	7		3	64720384	0.7477186	0.7477186	0	0.2651094	0.03235113	0.01467024	0.6102609	0.1234471	0.9769674	0.01487557	0.962853	0.1	1.199184	0.1082309	1.03862	0.1	0	1
1242	Gm05_33176582_G_A	5	33176582	1.71E-10	-0.6385257	0.3641618	0.1791908	0.4566474	0.9611111	0.4537572	0	0	0	0	0.6043369	0.6043369	[A/G]	173	7		3	65614344	0.681715	0.681715	0	0.304787	0.05516148	0.01926087	0.4416208	0.1075357	0.9748824	0.01419939	1.383981	0.1	1.636807	0.1438166	1.309497	0.1	0	1
1243	Gm05_33268964_T_G	5	33268964	1.48E-11	-0.6749858	0.4508671	0.1618497	0.3872832	0.9611111	0.4682081	0	0	0	0	0.7205276	0.7205276	[A/C]	173	7		3	61721397	0.7435187	0.7435187	0	0.2900106	0.05700411	0.01487846	0.5542644	0.1239859	0.9643977	0.01743417	0.8247046	0.1	0.9027712	0.1	0.7912012	0.1	0	1
1244	Gm05_33290398_G_A	5	33290398	9.05E-12	-0.6820787	0.380117	0.1578947	0.4619883	0.95	0.4590643	0	0	0	0	0.757382	0.757382	[A/G]	171	9		3	69682417	0.7643533	0.7643533	0	0.2831123	0.03470374	0.01705345	0.476466	0.1389843	0.9848945	0.01391156	0.7401638	0.1	0.9188235	0.1054602	0.8300941	0.1	0	1
1245	Gm05_33472263_A_C	5	33472263	0.9970607	-0.000368396	0.9944444	0	0.005555556	1	0.005555556	0	0	0	0	0.6002898	0.6002898	[A/C]	180	0		3	30648438	0.7153682	0.7153682	0	0.6936773	0.1002863	0.03884291	0.5248418	0.02236068	0.9493973	0.02236068	0.3308783	0.1	0.4402423	0.1	0.4881405	0.1	0	1
1246	Gm05_33501321_C_T	5	33501321	0.9970607	-0.000368396	0.005555556	0	0.9944444	1	0.005555556	0	0	0	0	0.9028339	0.9028339	[T/C]	180	0		3	61689427	0.9117349	0.9117349	0	1	0.02085724	0.02236068	0.5013909	0.02236068	0.9819245	0.009764477	0.5583615	0.1	0.7580362	0.1	0.7600899	0.1	0	1
1247	Gm05_33576968_A_G	5	33576968	2.91E-12	-0.698201	0.4566474	0.150289	0.3930636	0.9611111	0.4682081	0	0	0	0	0.5789829	0.5789829	[A/G]	173	7		3	29764448	0.668448	0.668448	0	0.3280966	0.05157941	0.01480171	0.5333858	0.1101261	0.9504882	0.01700186	1.600933	0.1	1.868227	0.1749721	1.49339	0.1	0	1
1248	Gm05_33618722_T_C	5	33618722	2.21E-12	-0.7020683	0.4514286	0.1485714	0.4	0.9722222	0.4742857	0	0	0	0	0.6521993	0.6521993	[A/G]	175	5		3	29701460	0.7067885	0.7067885	0	0.3325246	0.02221614	0.01535932	0.5204593	0.1241205	0.9868741	0.01614426	1.479977	0.1	1.725896	0.1601174	1.348644	0.1	0	1
1249	Gm05_33651401_T_C	5	33651401	1.22E-12	-0.7103625	0.4508671	0.1445087	0.4046243	0.9611111	0.4768786	0	0	0	0	0.7481244	0.7481244	[A/G]	173	7		3	53791463	0.7590231	0.7590231	0	0.2972944	0.03567699	0.01523671	0.4340323	0.1187568	0.9614138	0.02237682	1.181815	0.1	1.206451	0.1243989	0.8427861	0.1	0	1
1250	Gm05_33737561_T_C	5	33737561	3.23E-14	-0.7588652	0.4742857	0.12	0.4057143	0.9722222	0.4657143	0	0	0	0	0.6803746	0.6803746	[A/G]	175	5		3	33603362	0.7217277	0.7217277	0	0.3589486	0.1122128	0.01841969	0.5595511	0.09529583	0.9771239	0.02103638	1.131996	0.1046561	1.293857	0.1309465	1.152328	0.1	0	1
1251	Gm05_33785297_T_C	5	33785297	1.26E-12	-0.7098733	0.4770115	0.1436782	0.3793103	0.9666666	0.4511494	0	0	0	0	0.6286945	0.6286945	[T/C]	174	6		3	20780359	0.6944501	0.6944501	0	0.3309084	0.030895	0.01818217	0.5172384	0.1251589	0.9784818	0.01422809	1.684084	0.2543226	1.966958	0.2761138	1.544402	0.1445118	0	1
1252	Gm05_33843473_C_T	5	33843473	2.53E-14	-0.762037	0.3882353	0.1176471	0.4941176	0.9444444	0.4470588	0	0	0	0	0.4966598	0.4966598	[A/G]	170	10		3	70696301	0.6244873	0.6244873	0	0.3827884	0.03032425	0.02600238	0.4243431	0.06530435	0.7836264	0.02855516	1.224103	0.1	1.49834	0.1296368	1.410352	0.1	0	1
1253	Gm05_33929183_C_T	5	33929183	0.9970607	-0.000368396	0.005555556	0	0.9944444	1	0.005555556	0	0	0	0	0.8980973	0.8980973	[A/G]	180	0		3	56810322	0.9072424	0.9072424	0	1	0.03755556	0.02236068	0.5133106	0.02236068	0.9890655	0.006629727	0.7458802	0.1	0.9722438	0.1097117	0.8789895	0.1	0	1
1254	Gm05_34002033_A_G	5	34002033	0.9970607	-0.000368396	0.9944444	0	0.005555556	1	0.005555556	0	0	0	0	0.4541774	0.4541774	[A/G]	180	0		3	63728300	0.6323216	0.6323216	0	0.8686234	0.1532199	0.01661808	0.5416801	0.02236068	0.9301403	0.02236068	1.586057	0.1266013	1.855122	0.209339	1.277854	0.1115234	0	1
1255	Gm05_34034547_T_C	5	34034547	0.9970607	-0.000368396	0.9944444	0	0.005555556	1	0.005555556	0	0	0	0	0.5918666	0.5918666	[T/C]	180	0		3	65639393	0.7107318	0.7107318	0	0.9023927	0.1321528	0.015303	0.5357151	0.02236068	0.9392774	0.02236068	0.4901771	0.1	0.6195816	0.1	0.5990903	0.1	0	1
1256	Gm05_34081675_A_G	5	34081675	8.96E-13	-0.7145612	0.480226	0.1412429	0.3785311	0.9833333	0.4491525	0	0	0	0	0.6796175	0.6796175	[A/G]	177	3		3	30784340	0.7213232	0.7213232	0	0.4561871	0.03322716	0.01569227	0.4981613	0.07418643	0.9587337	0.02677488	1.401944	0.101898	1.727739	0.1611222	1.39505	0.1	0	1
1257	Gm05_34115366_T_C	5	34115366	4.36E-13	-0.7243889	0.4829545	0.1363636	0.3806818	0.9777778	0.4488636	0	0	0	0	0.6871943	0.6871943	[A/G]	176	4		3	27716499	0.7253797	0.7253797	0	0.5576228	0.06511462	0.0361594	0.5427555	0.04949721	0.9585474	0.02421916	1.311522	0.1437957	1.651626	0.1805531	1.403369	0.1034716	0	1
1258	Gm05_34190449_C_T	5	34190449	4.66E-16	-0.8119941	0.9222222	0.02222222	0.05555556	1	0.06666667	0	0	0	0	0.686899	0.686899	[T/C]	180	0		3	17798312	0.7252212	0.7252212	0	0.7147685	0.01412229	0.007067132	0.534706	0.02799484	0.8910351	0.02185753	1.628107	0.1231915	2.165769	0.23605	1.72962	0.138432	0	1
1259	Gm05_34234207_G_A	5	34234207	0.9970607	-0.000368396	0.005555556	0	0.9944444	1	0.005555556	0	0	0	0	0.79587	0.79587	[A/G]	180	0		3	33800411	0.828874	0.828874	0	1	0.03475935	0.02236068	0.5061449	0.02236068	0.9775305	0.007055328	1.250281	0.1186241	1.618023	0.1825839	1.291822	0.1	0	1
1260	Gm05_34294649_G_T	5	34294649	1	0	0	0	1	1	0	0	0	0	0	0.4697967	0.4697967	[T/G]	180	0		3	26715476	0.8708159	0.8708159	0	1	0.02387223	0.02236068	0.4893808	0.02236068	0.9548894	0.008570831	0.851965	0.1	1.033728	0.1166498	0.8485131	0.1	0	1
1261	Gm05_34333493_G_T	5	34333493	0.9970607	-0.000368396	0.005555556	0	0.9944444	1	0.005555556	0	0	0	0	0.7868577	0.7868577	[A/C]	180	0		3	30790376	0.8230261	0.8230261	0	1	0.02357696	0.02236068	0.4977358	0.02236068	0.9718947	0.01386963	0.6730751	0.1	0.6260083	0.1	0.4241573	0.1	0	1
1262	Gm05_34406874_G_A	5	34406874	0.9970607	-0.000368396	0.005555556	0	0.9944444	1	0.005555556	0	0	0	0	0.8726094	0.8726094	[A/G]	180	0		3	53741341	0.8848283	0.8848283	0	1	0.04568727	0.02236068	0.5130044	0.02236068	0.9803216	0.007602801	0.7647708	0.1	0.9740307	0.1099133	0.8570556	0.1	0	1
1263	Gm05_34439737_T_C	5	34439737	5.52E-13	-0.7211868	0.5056818	0.1363636	0.3579545	0.9777778	0.4261364	0	0	0	0	0.8306979	0.8306979	[T/C]	176	4		3	60630404	0.8100366	0.8100366	0	0.3877064	0.01938878	0.009622154	0.4507874	0.1016473	0.9809383	0.01976635	1.161725	0.1	1.285927	0.1337972	0.9743586	0.1	0	1
1264	Gm05_34536503_T_C	5	34536503	3.33E-13	-0.7280482	0.5257143	0.1314286	0.3428572	0.9722222	0.4085714	0	0	0	0	0.4384597	0.4384597	[T/C]	175	5		3	10807341	0.5916162	0.5916162	0	0.3179094	0.1737164	0.02080494	0.5196108	0.08799789	0.9572436	0.01879987	1.613759	0.1273865	1.62558	0.1706053	1.25118	0.1	0	1
1265	Gm05_34570503_C_A	5	34570503	3.06E-13	-0.7291827	0.3485714	0.1314286	0.52	0.9722222	0.4142857	0	0	0	0	0.7840129	0.7840129	[A/C]	175	5		3	69692418	0.7801422	0.7801422	0	0.3852146	0.0426042	0.01691056	0.5060008	0.1033851	0.9713376	0.01358578	0.8413352	0.1	0.9907864	0.1	0.8858857	0.1	0	1
1266	Gm05_34620992_C_A	5	34620992	1	0	0	0	1	1	0	0	0	0	0	0.5427758	0.5427758	[A/C]	180	0		3	54640426	0.9276437	0.9276437	0	1	0.02477121	0.02236068	0.5078098	0.02236068	0.9908485	0.008016168	0.5787361	0.1	0.684242	0.1	0.5988743	0.1	0	1
1267	Gm05_34692879_G_T	5	34692879	1.33E-12	-0.7091576	0.3446328	0.1412429	0.5141243	0.9833333	0.4152542	0	0	0	0	0.7688376	0.7688376	[A/C]	177	3		3	42758499	0.771056	0.771056	0	0.4476413	0.07190131	0.02771004	0.5566278	0.07679694	0.9680426	0.0151103	0.800017	0.1	0.9592575	0.1029478	0.8532547	0.1	0	1
1268	Gm05_34734860_T_C	5	34734860	1.04E-12	-0.7124846	0.505618	0.1404494	0.3539326	0.9888889	0.4241573	0	0	0	0	0.6466346	0.6466346	[A/G]	178	2		3	42610455	0.7038599	0.7038599	0	0.4136794	0.02785129	0.01085808	0.4788918	0.07892752	0.8934817	0.0212926	0.9070399	0.1	1.071215	0.1	0.9463243	0.1	0	1
1269	Gm05_3475990_T_C	5	3475990	1.23E-06	-0.4850295	0.3712575	0.257485	0.3712575	0.9277778	0.5	0	0	0	0	0.3546481	0.3546481	[A/G]	167	13		3	68789459	0.5393085	0.5393085	0	0.3226081	0.2270458	0.03729682	0.5482922	0.0622811	0.8873287	0.0198665	1.690314	0.1295271	1.831787	0.1608368	1.623187	0.1100183	0	1
1270	Gm05_34765648_A_G	5	34765648	5.41E-21	-0.9400817	0.06111111	0.005555556	0.9333333	1	0.06388889	0	0	0	0	0.7942702	0.7942702	[T/C]	180	0		3	47613428	0.7864364	0.7864364	0	0.8849928	0.1386802	0.02407511	0.714605	0.02236068	0.9857143	0.008273388	1.19979	0.1046186	1.257842	0.1419396	1.127546	0.1	0	1
1271	Gm05_34801979_T_G	5	34801979	5.41E-21	-0.9400817	0.06111111	0.005555556	0.9333333	1	0.06388889	0	0	0	0	0.8026018	0.8026018	[T/G]	180	0		3	15666493	0.7916509	0.7916509	0	1	0.03694715	0.02451722	0.5805766	0.02236068	0.9762568	0.007519179	1.707575	0.1433831	2.014297	0.227301	1.491431	0.1	0	1
1272	Gm05_34830575_G_A	5	34830575	5.41E-21	-0.9400817	0.9333333	0.005555556	0.06111111	1	0.06388889	0	0	0	0	0.7655169	0.7655169	[A/G]	180	0		3	38796503	0.7691001	0.7691001	0	1	0.02833539	0.006604892	0.4215372	0.02236068	0.9475104	0.02214823	1.529633	0.1029299	2.031439	0.2292353	1.607355	0.1199182	0	1
1273	Gm05_34887900_A_G	5	34887900	5.41E-21	-0.9400817	0.06111111	0.005555556	0.9333333	1	0.06388889	0	0	0	0	0.7129983	0.7129983	[T/C]	180	0		3	68774353	0.7393731	0.7393731	0	0.9133795	0.1770423	0.02875304	0.6439046	0.02236068	0.9859437	0.007180908	1.447195	0.1240439	1.444281	0.1629781	1.132825	0.1	0	1
1274	Gm05_34939267_A_G	5	34939267	1.60E-20	-0.9285823	0.05555556	0.005555556	0.9388889	1	0.05833333	0	0	0	0	0.6549667	0.6549667	[T/C]	180	0		3	30691472	0.7082471	0.7082471	0	0.6742623	0.0580821	0.02824363	0.7840983	0.02236068	0.9834158	0.007200138	0.6866207	0.1	0.9328619	0.1052677	0.9055811	0.1	0	1
1275	Gm05_34976496_A_G	5	34976496	1.60E-20	-0.9285823	0.05555556	0.005555556	0.9388889	1	0.05833333	0	0	0	0	0.7370069	0.7370069	[A/G]	180	0		3	60804399	0.752713	0.752713	0	0.9087957	0.06099429	0.01931953	0.6606495	0.02236068	0.953955	0.009913402	0.6550884	0.1	0.6257323	0.1	0.5998826	0.1	0	1
1276	Gm05_35039076_C_T	5	35039076	5.41E-21	-0.9400817	0.9333333	0.005555556	0.06111111	1	0.06388889	0	0	0	0	0.9188823	0.9188823	[A/G]	180	0		3	62794425	0.8815235	0.8815235	0	1	0.03348016	0.008209012	0.5283263	0.02236068	0.9651768	0.0186338	0.8437294	0.1	1.112532	0.1255423	1.011017	0.1	0	1
1277	Gm05_3505412_G_A	5	3505412	1.46E-05	-0.4334499	0.3526012	0.283237	0.3641618	0.9611111	0.4942197	0	0	0	0	0.7853664	0.7853664	[A/G]	173	7		3	15669481	0.7809654	0.7809654	0	0.308748	0.01585613	0.0106243	0.5386635	0.1276251	0.978551	0.01484954	0.8995351	0.1	1.094482	0.1	0.9435499	0.1	0	1
1278	Gm05_35103944_A_G	5	35103944	5.41E-21	-0.9400817	0.06111111	0.005555556	0.9333333	1	0.06388889	0	0	0	0	0.8035541	0.8035541	[A/G]	180	0		3	28651474	0.7922532	0.7922532	0	0.7562644	0.06678863	0.0292252	0.7555982	0.02236068	0.982303	0.007616237	0.6225577	0.1	0.7770845	0.1	0.8131486	0.1	0	1
1279	Gm05_35152904_T_C	5	35152904	0.9970607	-0.000368396	0.9944444	0	0.005555556	1	0.005555556	0	0	0	0	0.822219	0.822219	[T/C]	180	0		3	62736441	0.846678	0.846678	0	1	0.03691537	0.007281097	0.5130901	0.02236068	0.9892649	0.02236068	1.418679	0.1186679	1.645388	0.1856718	1.153505	0.1006709	0	1
1280	Gm05_35196492_G_T	5	35196492	1	0	0	0	1	1	0	0	0	0	0	0.5191444	0.5191444	[A/C]	180	0		3	20691479	0.9095823	0.9095823	0	1	0.02446867	0.02236068	0.5016077	0.02236068	0.9787467	0.007944239	0.7479051	0.1	0.8995792	0.1015119	0.7545389	0.1	0	1
1281	Gm05_35237092_T_G	5	35237092	5.41E-21	-0.9400817	0.06111111	0.005555556	0.9333333	1	0.06388889	0	0	0	0	0.643811	0.643811	[A/C]	180	0		3	31705440	0.7023759	0.7023759	0	0.8824638	0.06105545	0.0246283	0.4757161	0.02236068	0.9264513	0.01624155	1.682035	0.1661506	1.773413	0.2001187	1.305701	0.1	0	1
1282	Gm05_35262325_T_G	5	35262325	5.41E-21	-0.9400817	0.06111111	0.005555556	0.9333333	1	0.06388889	0	0	0	0	0.7216618	0.7216618	[A/C]	180	0		3	57742415	0.744146	0.744146	0	0.595534	0.07107796	0.02947649	0.8152925	0.02236068	0.9897715	0.006937232	0.5533067	0.1	0.8178674	0.1	0.846461	0.1	0	1
1283	Gm05_35326427_C_T	5	35326427	1.60E-20	-0.9285823	0.9388889	0.005555556	0.05555556	1	0.05833333	0	0	0	0	0.7479079	0.7479079	[T/C]	180	0		3	67616310	0.7588993	0.7588993	0	1	0.007823749	0.005935856	0.3597558	0.02236068	0.9263867	0.03138543	1.484509	0.1	1.854549	0.2092743	1.384342	0.109262	0	1
1284	Gm05_35368098_A_C	5	35368098	1.60E-20	-0.9285823	0.05555556	0.005555556	0.9388889	1	0.05833333	0	0	0	0	0.7965397	0.7965397	[T/G]	180	0		3	42765378	0.7878473	0.7878473	0	0.6068269	0.04282155	0.02528763	0.7795005	0.02236068	0.9723613	0.009421162	0.4424306	0.1	0.5800841	0.1	0.6855844	0.1	0	1
1285	Gm05_35416641_C_T	5	35416641	5.41E-21	-0.9400817	0.9333333	0.005555556	0.06111111	1	0.06388889	0	0	0	0	0.706789	0.706789	[A/G]	180	0		3	64730342	0.7359773	0.7359773	0	1	0.06184007	0.0111316	0.4193434	0.02236068	0.9454638	0.02216528	1.529362	0.1043497	1.883295	0.2125181	1.438713	0.1042557	0	1
1286	Gm05_35450915_T_C	5	35450915	1.32E-12	-0.7092131	0.4186046	0.1453488	0.4360465	0.9555556	0.4912791	0	0	0	0	0.5306743	0.5306743	[A/G]	172	8		3	65619322	0.6428984	0.6428984	0	0.3810501	0.1147592	0.04824585	0.6021023	0.04614055	0.8556212	0.02039107	1.242	0.1134234	1.591586	0.1523732	1.48769	0.1049435	0	1
1287	Gm05_35501960_G_T	5	35501960	1	0	0	0	1	0.9944444	0	0	0	0	0	0.4564396	0.4564396	[A/C]	179	1		3	41738390	0.8599991	0.8599991	0	1	0.02362415	0.02236068	0.4842951	0.02236068	0.944966	0.02040001	0.6519231	0.1	0.7769471	0.1	0.6667054	0.1	0	1
1288	Gm05_35518408_T_C	5	35518408	9.24E-13	-0.7141356	0.4171429	0.1428571	0.44	0.9722222	0.4885714	0	0	0	0	0.6616327	0.6616352	[T/C]	175	5		3	58648347	0.7117687	0.7117687	0	0.3510864	0.1053139	0.03601155	0.6150997	0.07097827	0.9271704	0.01790887	0.5145959	0.1	0.6632694	0.1	0.6656865	0.1	0	1
1289	Gm05_35650389_C_T	5	35650389	1	0	0	0	1	1	0	0	0	0	0	0.5452824	0.5452824	[T/C]	180	0		3	48756415	0.9295454	0.9295454	0	1	0.02471863	0.02236068	0.506732	0.02236068	0.9887453	0.008785211	0.5638024	0.1	0.665419	0.1	0.5849321	0.1	0	1
1290	Gm05_35690382_A_G	5	35690382	1	0	1	0	0	1	0	0	0	0	0	0.5284762	0.5284762	[A/G]	180	0		3	41742427	0.9167453	0.9167453	0	1	0.009576696	0.006797011	0.4924081	0.02236068	0.9752394	0.02236068	0.7789956	0.1	0.9460453	0.1067554	0.7933447	0.1	0	1
1291	Gm05_3569588_T_C	5	3569588	9.15E-05	-0.3912222	0.4285714	0.2971429	0.2742857	0.9722222	0.4228571	0	0	0	0	0.7665305	0.7665305	[T/C]	175	5		3	73714418	0.7696959	0.7696959	0	0.3691051	0.03622375	0.02539476	0.5231625	0.102746	0.9576294	0.01496213	1.188506	0.1233639	1.420781	0.1523762	1.205975	0.1	0	1
1292	Gm05_35724027_A_G	5	35724027	2.68E-12	-0.6993309	0.416185	0.150289	0.433526	0.9611111	0.4913295	0	0	0	0	0.7599781	0.7599781	[A/G]	173	7		3	61794334	0.7658615	0.7658615	0	0.3445062	0.03042196	0.03629609	0.476499	0.09318693	0.9864985	0.01123215	1.363726	0.1	1.50512	0.1451198	1.09273	0.1	0	1
1293	Gm05_35754878_C_A	5	35754878	1	0	0	0	1	1	0	0	0	0	0	0.5557919	0.5557919	[T/G]	180	0		3	48783341	0.9374948	0.9374948	0	1	0.02474044	0.02236068	0.507179	0.02236068	0.9896176	0.00893693	0.504896	0.1	0.5915048	0.1	0.5295693	0.1	0	1
1294	Gm05_35788006_T_C	5	35788006	1	0	1	0	0	1	0	0	0	0	0	0.3726703	0.3726703	[A/G]	180	0		3	44753363	0.7874541	0.7874541	0	0.9679487	0.1120413	0.01243845	0.5449212	0.02236068	0.977801	0.02236068	0.7934821	0.1	0.9643577	0.1088218	0.8058689	0.1	0	1
1295	Gm05_35860939_C_T	5	35860939	4.16E-12	-0.6931713	0.4261364	0.1534091	0.4204545	0.9777778	0.4971591	0	0	0	0	0.7969041	0.7969041	[A/G]	176	4		3	31683451	0.7880746	0.7880746	0	0.4040342	0.04607443	0.01401361	0.5416691	0.08202961	0.970298	0.02405766	1.071435	0.1	1.430725	0.1278407	1.29985	0.1	0	1
1296	Gm05_35992617_T_C	5	35992617	4.16E-12	-0.6931713	0.4204545	0.1534091	0.4261364	0.9777778	0.4971591	0	0	0	0	0.8182216	0.8182216	[A/G]	176	4		3	71809454	0.801706	0.801706	0	0.3868097	0.02297254	0.03146483	0.5307602	0.099811	0.9854264	0.01080741	1.096122	0.1	1.23683	0.1308977	0.9379345	0.1	0	1
1297	Gm05_36028909_A_G	5	36028909	0.9999998	3.22E-08	0.9944444	0.005555556	0	1	0.002777778	0	0	0	0	0.5768214	0.5768214	[A/G]	180	0		3	48704507	0.7024361	0.7024361	0	0.6463634	0.03059312	0.006951974	0.2200594	0.02236068	0.9610029	0.02236068	1.454632	0.1092565	1.76315	0.1989606	1.3034	0.1137528	0	1
1298	Gm05_36055684_C_T	5	36055684	1	0	0	0	1	1	0	0	0	0	0	0.3716166	0.3716166	[T/C]	180	0		3	22781361	0.786476	0.786476	0	1	0.02386992	0.02236068	0.4893334	0.02236068	0.9547968	0.01193971	1.845898	0.175135	2.35883	0.2661794	1.703011	0.1339447	0	1
1299	Gm05_36115730_C_T	5	36115730	1	0	0	0	1	1	0	0	0	0	0	0.2481715	0.2481715	[T/C]	180	0		3	45703443	0.6529717	0.6529717	0	0.896743	0.02057984	0.02236068	0.4218867	0.02236068	0.8231936	0.02239093	1.061499	0.1007128	1.307087	0.1474966	1.034443	0.162728	0	1
1300	Gm05_36190383_A_C	5	36190383	1	0	1	0	0	1	0	0	0	0	0	0.5327274	0.5327274	[A/C]	180	0		3	31632499	0.9199945	0.9199945	0	1	0.03527486	0.02045943	0.5055783	0.02236068	0.9758819	0.02236068	0.2359463	0.1	0.2730121	0.1	0.2874133	0.1	0	1
1301	Gm05_36196250_T_G	5	36196250	1	0	1	0	0	0.9888889	0	0	0	0	0	0.8345158	0.8345158	[T/G]	178	2		3	26721401	0.8554165	0.8554165	0	0.4969711	0.009307899	0.008956137	0.5047178	0.07231646	0.9752359	0.02236068	0.6653354	0.1141643	0.7317598	0.1	0.6171654	0.1	0	1
1302	Gm05_36266459_A_G	5	36266459	3.29E-12	-0.6964902	0.4739884	0.150289	0.3757226	0.9611111	0.4508671	0	0	0	0	0.7903799	0.7903799	[A/G]	173	7		3	36734496	0.7840336	0.7840336	0	0.3195755	0.04938301	0.02414024	0.5813369	0.1018043	0.9680762	0.01921227	0.5568863	0.1	0.6789083	0.1	0.6679828	0.1	0	1
1303	Gm05_36393767_C_T	5	36393767	1.72E-10	-0.6384103	0.3505747	0.1781609	0.4712644	0.9666666	0.4396552	0	0	0	0	0.8009127	0.8009127	[T/C]	174	6		3	57654483	0.7905859	0.7905859	0	0.3039902	0.03208558	0.02062994	0.5654165	0.1279002	0.9852742	0.01021536	0.6629025	0.1	0.7861259	0.1	0.7362581	0.1	0	1
1304	Gm05_36429393_C_T	5	36429393	9.96E-10	-0.6110098	0.3352601	0.1907514	0.4739884	0.9611111	0.4306358	0	0	0	0	0.6717122	0.6717122	[A/G]	173	7		3	19669491	0.7171113	0.7171113	0	0.2774493	0.05674751	0.01518612	0.559571	0.1402409	0.9787595	0.01084562	1.252018	0.1025545	1.549115	0.1511899	1.332849	0.1077355	0	1
1305	Gm05_36465301_T_C	5	36465301	4.60E-10	-0.6232212	0.4576271	0.1864407	0.3559322	0.9833333	0.4491525	0	0	0	0	0.7846617	0.7868995	[A/G]	177	3		3	39788413	0.7819003	0.7819003	0	0.3539433	0.04789305	0.019667	0.5700881	0.09144798	0.9741674	0.02271702	1.08734	0.1	1.37617	0.1176369	1.200265	0.1	0	1
1306	Gm05_36558442_C_T	5	36558442	1	0	0	0	1	1	0	0	0	0	0	0.4303629	0.4303629	[T/C]	180	0		3	32730337	0.8383729	0.8383729	0	1	0.02416662	0.02236068	0.4954157	0.02236068	0.9666649	0.007688591	1.303509	0.1236742	1.627333	0.1836345	1.244729	0.1	0	1
1307	Gm05_36626022_A_G	5	36626022	1	0	1	0	0	1	0	0	0	0	0	0.5355776	0.5355776	[A/G]	180	0		3	32803345	0.9221685	0.9221685	0	1	0.0184712	0.008173788	0.4969665	0.02236068	0.9754618	0.02236068	0.5529201	0.1	0.6622317	0.1	0.5928002	0.1	0	1
1308	Gm05_3664732_A_G	5	3664732	1.41E-05	-0.4341981	0.4260355	0.2781065	0.295858	0.9388889	0.4349113	0	0	0	0	0.739075	0.7572519	[T/C]	169	11		3	53633481	0.7642779	0.7642779	0	0.2475952	0.06050369	0.03237486	0.6844386	0.1066918	0.9903979	0.01688059	0.586868	0.1	0.8383579	0.1	0.8683611	0.1	0	1
1309	Gm05_36671535_C_T	5	36671535	7.29E-10	-0.6159608	0.3295455	0.1875	0.4829545	0.9777778	0.4232955	0	0	0	0	0.6632151	0.6632151	[T/C]	176	4		3	32737351	0.7126046	0.7126046	0	0.3107168	0.06713644	0.0185876	0.5179852	0.11076	0.922207	0.01933339	0.7750605	0.1	0.9156259	0.1	0.8379647	0.1	0	1
1310	Gm05_36749252_T_C	5	36749252	1	0	1	0	0	1	0	0	0	0	0	0.5158128	0.5158128	[A/G]	180	0		3	46771307	0.9070141	0.9070141	0	1	0.02458427	0.007340831	0.5000994	0.02236068	0.9756146	0.02236068	0.8451338	0.1	1.029759	0.116202	0.8502501	0.1	0	1
1311	Gm05_36769351_T_G	5	36769351	0.9999998	3.33E-08	0.9944134	0.005586592	0	0.9944444	0.002793296	0	0	0	0	0.7594475	0.7594475	[T/G]	179	1		3	30628493	0.805845	0.805845	0	0.7874001	0.09925392	0.02508545	0.6293305	0.02236068	0.9814665	0.02236068	1.355727	0.1	1.568653	0.1770127	1.161942	0.1014073	0	1
1312	Gm05_36849833_T_C	5	36849833	1	0	1	0	0	1	0	0	0	0	0	0.4756028	0.4756028	[T/C]	180	0		3	32782373	0.8754691	0.8754691	0	1	0.04257034	0.01967982	0.5093173	0.02236068	0.9760643	0.02236068	0.7911581	0.1	0.9614192	0.1084902	0.8038622	0.1	0	1
1313	Gm05_37027716_G_A	5	37027716	1	0	0	0	1	1	0	0	0	0	0	0.4658031	0.4658031	[T/C]	180	0		3	38780344	0.8675986	0.8675986	0	1	0.02368745	0.02236068	0.4855927	0.02236068	0.947498	0.009764372	0.6591231	0.1	0.7861065	0.1	0.6733366	0.1	0	1
1314	Gm05_37043636_A_C	5	37043636	8.08E-10	-0.6143433	0.48	0.1885714	0.3314286	0.9722222	0.4257143	0	0	0	0	0.6149885	0.6149885	[A/C]	175	5		3	37727383	0.6872817	0.6872817	0	0.3336416	0.07439715	0.01932601	0.5145668	0.1126029	0.9762602	0.01453186	1.409446	0.1	1.576095	0.1369411	1.279611	0.1	0	1
1315	Gm05_37071607_G_A	5	37071607	3.81E-09	-0.5892202	0.4712644	0.2011494	0.3275862	0.9666666	0.4281609	0	0	0	0	0.6160102	0.6160102	[A/G]	174	6		3	32745443	0.6878157	0.6878157	0	0.3664897	0.0421422	0.0167474	0.4880966	0.1049353	0.9557323	0.01554058	1.595988	0.1249807	1.923935	0.1986104	1.502405	0.1049392	0	1
1316	Gm05_37115396_A_G	5	37115396	3.81E-09	-0.5892202	0.3275862	0.2011494	0.4712644	0.9666666	0.4281609	0	0	0	0	0.7973435	0.7973435	[A/G]	174	6		3	71704499	0.7883487	0.7883487	0	0.2883982	0.01838209	0.01749448	0.5807863	0.1307461	0.9904912	0.01131608	0.7609789	0.1	0.9668497	0.1	0.8796768	0.1	0	1
1317	Gm05_37194257_T_C	5	37194257	1	0	1	0	0	0.9444444	0	0	0	0	0	0.408624	0.408624	[A/G]	170	10		3	60661500	0.8197424	0.8197424	0	0.9846552	0.09671549	0.01699731	0.5370667	0.02236068	0.9774179	0.02236068	0.5965097	0.1	0.7166379	0.1	0.6322995	0.1	0	1
1318	Gm05_37260149_A_G	5	37260149	7.10E-19	-0.8873388	0.9333333	0.01111111	0.05555556	1	0.06111111	0	0	0	0	0.7736573	0.7736573	[T/C]	180	0		3	67609393	0.7739148	0.7739148	0	0.923951	0.0217125	0.007341294	0.3194544	0.02488356	0.8938233	0.02214186	0.8879067	0.1	0.9961129	0.1105794	0.9333825	0.1	0	1
1319	Gm05_37305888_A_G	5	37305888	1	0	1	0	0	1	0	0	0	0	0	0.3357008	0.3357008	[A/G]	180	0		3	44696485	0.7518463	0.7518463	0	0.93762	0.1398637	0.02150477	0.5591801	0.02236068	0.9784966	0.02236068	0.9290556	0.1	1.136363	0.1282315	0.9215073	0.1	0	1
1320	Gm05_37409751_C_T	5	37409751	2.16E-17	-0.8485029	0.05555556	0.01666667	0.9277778	1	0.06388889	0	0	0	0	0.815946	0.815946	[T/C]	180	0		3	66649425	0.8002167	0.8002167	0	0.558639	0.01573825	0.01789073	0.7504345	0.03424036	0.9903478	0.008705686	0.5340161	0.1	0.6810173	0.1	0.7297078	0.1	0	1
1321	Gm05_37480785_T_C	5	37480785	6.62E-19	-0.8881044	0.9325843	0.01123596	0.05617978	0.9888889	0.06179775	0	0	0	0	0.7222729	0.7222729	[A/G]	178	2		3	40600496	0.7444843	0.7444843	0	0.7125926	0.08278365	0.01782914	0.3680604	0.02220449	0.9349697	0.02014658	0.9624342	0.1	1.092259	0.1211671	0.8559049	0.1	0	1
1322	Gm05_37592640_T_C	5	37592640	2.16E-17	-0.8485029	0.9277778	0.01666667	0.05555556	1	0.06388889	0	0	0	0	0.7089162	0.7089162	[A/G]	180	0		3	33774376	0.7371384	0.7371384	0	0.9052946	0.009747969	0.006442859	0.2912008	0.02464678	0.9673191	0.02392755	1.312744	0.1	1.598851	0.177233	1.185695	0.1	0	1
1323	Gm05_37611048_C_T	5	37611048	7.10E-19	-0.8873388	0.05555556	0.01111111	0.9333333	1	0.06111111	0	0	0	0	0.538587	0.538587	[A/G]	180	0		3	52706317	0.6471221	0.6471221	0	0.82683	0.1044657	0.0299253	0.5516102	0.02415409	0.9163597	0.01882125	2.310918	0.2002557	2.802418	0.3119575	2.220656	0.2164432	0	1
1324	Gm05_3764264_C_T	5	3764264	2.12E-13	-0.7340738	0.06145252	0.03910615	0.8994414	0.9944444	0.08100559	0	0	0	0	0.6421128	0.6421128	[A/G]	179	1		3	64698350	0.701484	0.701484	0	0.463878	0.04665595	0.01636354	0.7120843	0.04289441	0.9587802	0.0102868	0.8916318	0.1	1.12456	0.1154861	1.041437	0.1	0	1
1325	Gm05_37650940_T_C	5	37650940	2.16E-17	-0.8485029	0.9277778	0.01666667	0.05555556	1	0.06388889	0	0	0	0	0.7132626	0.7132626	[A/G]	180	0		3	51770393	0.739518	0.739518	0	0.8283718	0.0184817	0.006921374	0.3194937	0.02941641	0.9620172	0.02439512	1.447273	0.102959	1.740599	0.1927455	1.270658	0.1300706	0	1
1326	Gm05_37696986_T_C	5	37696986	0.9999998	3.22E-08	0.9944444	0.005555556	0	1	0.002777778	0	0	0	0	0.8336235	0.8336235	[T/C]	180	0		3	24651488	0.8547719	0.8547719	0	1	0.03648887	0.01118238	0.3855033	0.02236068	0.9692752	0.02236068	0.552301	0.1	0.627851	0.1	0.5544938	0.1	0	1
1327	Gm05_37744939_G_T	5	37744939	0.9999998	3.22E-08	0	0.005555556	0.9944444	1	0.002777778	0	0	0	0	0.5891951	0.5891951	[T/G]	180	0		3	53618481	0.7092604	0.7092604	0	0.6167608	0.04016902	0.02236068	0.8033804	0.02236068	0.9872978	0.00745922	0.682772	0.1	0.852224	0.1	0.7960728	0.1	0	1
1328	Gm05_37834044_A_G	5	37834044	1	0	1	0	0	1	0	0	0	0	0	0.4871732	0.4871732	[A/G]	180	0		3	22746369	0.8846616	0.8846616	0	1	0.04058487	0.007239318	0.5082998	0.02236068	0.9760146	0.02236068	1.128152	0.1	1.390779	0.1569408	1.086882	0.1	0	1
1329	Gm05_37848366_C_A	5	37848366	1	0	0	0	1	0.9944444	0	0	0	0	0	0.4764528	0.4764528	[T/G]	179	1		3	12654506	0.876148	0.876148	0	1	0.02394132	0.02236068	0.4907971	0.02236068	0.9576529	0.01199945	0.7480554	0.1	0.899772	0.1015337	0.7546754	0.1	0	1
1330	Gm05_37990846_C_T	5	37990846	7.10E-19	-0.8873388	0.05555556	0.01111111	0.9333333	1	0.06111111	0	0	0	0	0.8359867	0.8359867	[A/G]	180	0		3	46613461	0.8136588	0.8136588	0	0.8957434	0.05395396	0.02525122	0.7121354	0.02460574	0.9875278	0.006138829	1.327515	0.1106012	1.545047	0.1716469	1.311104	0.1	0	1
1331	Gm05_38036821_A_C	5	38036821	2.08E-07	-0.5192302	0.36	0.24	0.4	0.9722222	0.48	0	0	0	0	0.6895352	0.6895352	[T/G]	175	5		3	52714382	0.7266372	0.7266372	0	0.320359	0.08087964	0.02058418	0.6113521	0.08617172	0.9494341	0.0193605	0.7598887	0.1	0.973445	0.1050777	0.9627061	0.1	0	1
1332	Gm05_38073855_C_T	5	38073855	2.04E-07	-0.5196073	0.3942857	0.24	0.3657143	0.9722222	0.4857143	0	0	0	0	0.8328444	0.8328444	[T/C]	175	5		3	33627479	0.8114998	0.8114998	0	0.3716467	0.02066088	0.02170748	0.5330075	0.1073536	0.97682	0.01206423	0.5860099	0.1	0.6867214	0.1	0.6397437	0.1	0	1
1333	Gm05_38098748_C_A	5	38098748	2.01E-07	-0.5198584	0.3885714	0.24	0.3714286	0.9722222	0.4914286	0	0	0	0	0.8037019	0.8037019	[A/C]	175	5		3	36638446	0.7923468	0.7923468	0	0.382492	0.05690951	0.02685771	0.5237997	0.09468914	0.9641476	0.02043689	0.383402	0.1	0.4130273	0.1	0.4019236	0.1	0	1
1334	Gm05_38231403_G_A	5	38231403	1	0	0	0	1	1	0	0	0	0	0	0.3500158	0.3500158	[T/C]	180	0		3	14724481	0.7659655	0.7659655	0	1	0.02344413	0.02236068	0.4806047	0.02236068	0.9377652	0.01049791	1.461474	0.1386617	1.838583	0.2074727	1.379865	0.1	0	1
1335	Gm05_38259743_A_G	5	38259743	1.80E-06	-0.4774552	0.4342857	0.2571429	0.3085714	0.9722222	0.4371428	0	0	0	0	0.6589004	0.6589004	[A/G]	175	5		3	55779334	0.7103233	0.7103233	0	0.4092094	0.08224859	0.01948529	0.4934052	0.08099055	0.9279768	0.01741433	1.191661	0.1	1.408847	0.1196465	1.200854	0.1	0	1
1336	Gm05_38453430_G_A	5	38453430	6.71E-07	-0.4969569	0.3103448	0.2471264	0.4425287	0.9666666	0.433908	0	0	0	0	0.7850319	0.7850319	[T/C]	174	6		3	30810479	0.7807617	0.7807617	0	0.3521625	0.04708432	0.01787425	0.548507	0.1053215	0.9739975	0.01550067	0.7733194	0.1	0.8905631	0.1	0.7994562	0.1	0	1
1337	Gm05_38457343_G_T	5	38457343	4.15E-07	-0.5062153	0.3045977	0.2413793	0.454023	0.9666666	0.4252874	0	0	0	0	0.8042655	0.8082311	[T/G]	174	6		3	21667343	0.7952306	0.7952306	0	0.2902701	0.0426445	0.02441532	0.6264108	0.1046988	0.9755712	0.01558935	0.4397022	0.1	0.5759786	0.1011922	0.5893459	0.1	0	1
1338	Gm05_3859212_C_T	5	3859212	3.02E-08	-0.5540522	0.3771428	0.2228571	0.4	0.9722222	0.4885714	0	0	0	0	0.6679692	0.6679692	[T/C]	175	5		3	59609366	0.7151237	0.7151237	0	0.4698322	0.06417099	0.03260374	0.5409829	0.06888182	0.9790407	0.01922865	1.458043	0.2467226	1.712451	0.2618739	1.40127	0.1443925	0	1
1339	Gm05_38596037_C_A	5	38596037	1.33E-06	-0.483546	0.3107345	0.2542373	0.4350283	0.9833333	0.4378531	0	0	0	0	0.7644314	0.7644314	[A/C]	177	3		3	34741330	0.7684631	0.7684631	0	0.4325256	0.08388896	0.04443681	0.5928898	0.0732443	0.987837	0.01473505	1.241628	0.1063413	1.470042	0.1324939	1.25173	0.1	0	1
1340	Gm05_38636402_G_A	5	38636402	0.9999831	2.13E-06	0	0.01117318	0.9888268	0.9944444	0.005586592	0	0	0	0	0.6374267	0.6374267	[T/C]	179	1		3	37653428	0.7358158	0.7358158	0	0.5402566	0.03544517	0.02236068	0.7089034	0.04574184	0.9956748	0.007338739	0.8556741	0.1	1.070934	0.1171621	0.9382985	0.1	0	1
1341	Gm05_38674350_C_T	5	38674350	3.20E-06	-0.4657534	0.375	0.2670455	0.3579545	0.9777778	0.4914773	0	0	0	0	0.8119665	0.8119665	[A/G]	176	4		3	64808375	0.7976328	0.7976328	0	0.3732807	0.03064403	0.01418516	0.518183	0.1082212	0.9891028	0.01793586	1.070713	0.1	1.29195	0.1150272	1.094783	0.1	0	1
1342	Gm05_38703433_T_C	5	38703433	4.34E-07	-0.5053381	0.362069	0.2471264	0.3908046	0.9666666	0.4856322	0	0	0	0	0.753021	0.753021	[T/C]	174	6		3	19727342	0.7618334	0.7618334	0	0.4077791	0.03515898	0.0375964	0.5253965	0.08262496	0.9575672	0.02052286	1.306685	0.1144761	1.533338	0.1486529	1.244085	0.1	0	1
1343	Gm05_38950372_T_C	5	38950372	4.43E-07	-0.5049453	0.3563218	0.2471264	0.3965517	0.9666666	0.4798851	0	0	0	0	0.6542349	0.6542349	[T/C]	174	6		3	34760463	0.7078612	0.7078612	0	0.3686021	0.09732324	0.035035	0.5726004	0.08326642	0.9319969	0.01423614	0.8666977	0.1	1.003863	0.1	0.903611	0.1	0	1
1344	Gm05_38995911_C_T	5	38995911	6.79E-07	-0.4967315	0.3885714	0.2514286	0.36	0.9722222	0.4857143	0	0	0	0	0.5912111	0.5912111	[T/C]	175	5		3	56722479	0.6748523	0.6748523	0	0.3921768	0.1279499	0.02475014	0.5501434	0.08290371	0.9506422	0.01740049	1.26617	0.1	1.429271	0.1226061	1.219062	0.1	0	1
1345	Gm05_39021151_C_A	5	39021151	1.60E-20	-0.9285823	0.9388889	0.005555556	0.05555556	1	0.05833333	0	0	0	0	0.7949008	0.7949008	[A/C]	180	0		3	72711348	0.7868277	0.7868277	0	0.7608506	0.07945966	0.00951197	0.6679875	0.02236068	0.9796393	0.01860029	0.8457591	0.1	0.9298121	0.1049235	0.8309997	0.1	0	1
1346	Gm05_3905135_T_C	5	3905135	2.26E-14	-0.7634883	0.06111111	0.03333334	0.9055555	1	0.07777778	0	0	0	0	0.8561842	0.8561842	[A/G]	180	0		3	59807338	0.8280681	0.8280681	0	0.6788055	0.02871745	0.01733066	0.6636222	0.040094	0.9843938	0.007161302	1.280636	0.1068021	1.536402	0.1646574	1.221219	0.1	0	1
1347	Gm05_39054172_A_G	5	39054172	1.60E-20	-0.9285823	0.05555556	0.005555556	0.9388889	1	0.05833333	0	0	0	0	0.8270363	0.8270363	[A/G]	180	0		3	73781368	0.8075616	0.8075616	0	0.8816794	0.08193829	0.02482678	0.6291512	0.02236068	0.9455139	0.01352115	0.3210626	0.1	0.4515085	0.1	0.606957	0.1	0	1
1348	Gm05_39083568_A_G	5	39083568	0.9999831	2.13E-06	0.9888268	0.01117318	0	0.9944444	0.005586592	0	0	0	0	0.7416936	0.7416936	[A/G]	179	1		3	72638459	0.7951176	0.7951176	0	0.5215238	0.03654222	0.00889786	0.3268861	0.04677437	0.9663443	0.02236068	1.034332	0.1226471	1.093891	0.1265238	0.8356845	0.1	0	1
1349	Gm05_39273308_T_G	5	39273308	7.79E-08	-0.5371851	0.3699422	0.2312139	0.3988439	0.9611111	0.4855491	0	0	0	0	0.7190931	0.7190931	[A/C]	173	7		3	12725428	0.7427264	0.7427264	0	0.327724	0.07548356	0.01905667	0.4243533	0.08739562	0.9346714	0.02486205	0.6537865	0.1490959	0.5805589	0.1221517	0.4900314	0.1000094	0	1
1350	Gm05_39341525_C_T	5	39341525	1.88E-08	-0.5622925	0.4137931	0.2183908	0.3678161	0.9666666	0.4770115	0	0	0	0	0.6846516	0.6846778	[T/C]	174	6		3	10794473	0.7240301	0.7240301	0	0.3471678	0.1178603	0.0289676	0.6475697	0.07120663	0.9549704	0.01733866	0.446443	0.1	0.5354619	0.1	0.5565547	0.1	0	1
1351	Gm05_39374746_C_T	5	39374746	5.15E-07	-0.5020455	0.3954802	0.2485876	0.3559322	0.9833333	0.480226	0	0	0	0	0.5409012	0.5409012	[T/C]	177	3		3	72706380	0.6483539	0.6483539	0	0.4557801	0.04469474	0.01199381	0.4515816	0.06687711	0.8653287	0.02390069	1.457219	0.1	1.75416	0.1384066	1.490149	0.1	0	1
1352	Gm05_39402030_T_C	5	39402030	1.60E-20	-0.9285823	0.05555556	0.005555556	0.9388889	1	0.05833333	0	0	0	0	0.4282353	0.4282353	[T/C]	180	0		3	46743352	0.5856028	0.5856028	0	0.4796906	0.1735903	0.01781019	0.3662862	0.02236068	0.8278574	0.02055277	0.9827403	0.1	0.9832059	0.1109487	0.8010317	0.1	0	1
1353	Gm05_39432585_C_A	5	39432585	5.91E-07	-0.4994177	0.3920455	0.25	0.3579545	0.9777778	0.4829545	0	0	0	0	0.6954865	0.6954865	[T/G]	176	4		3	54740334	0.7298442	0.7298442	0	0.5334343	0.02882282	0.01378707	0.4634452	0.0676892	0.9550775	0.02397271	1.627968	0.1484096	1.93445	0.2261649	1.390548	0.1169354	0	1
1354	Gm05_394764_T_C	5	394764	1	0	1	0	0	0.9944444	0	0	0	0	0	0.3358738	0.3358738	[T/C]	179	1		3	55744404	0.7520196	0.7520196	0	0.5651684	0.1379056	0.0520014	0.5581766	0.02236068	0.9784476	0.02236068	0.5601558	0.1	0.6712513	0.1	0.5993883	0.1	0	1
1355	Gm05_39576558_A_G	5	39576558	4.34E-07	-0.5053381	0.362069	0.2471264	0.3908046	0.9666666	0.4856322	0	0	0	0	0.6934279	0.6934279	[T/C]	174	6		3	20726361	0.7287332	0.7287332	0	0.3842687	0.1166451	0.03353931	0.5396352	0.07653732	0.9503833	0.01548811	0.7856729	0.1	0.8750362	0.1387332	0.7621126	0.1	0	1
1356	Gm05_39643904_T_C	5	39643904	1.60E-20	-0.9285823	0.05555556	0.005555556	0.9388889	1	0.05833333	0	0	0	0	0.9326233	0.9326233	[A/G]	180	0		3	16670486	0.8960547	0.8960547	0	1	0.04848527	0.01782588	0.5486259	0.02236068	0.9719355	0.01493956	0.6000193	0.1	0.7144746	0.1	0.7708855	0.1	0	1
1357	Gm05_39655552_A_C	5	39655552	2.11E-17	-0.8487755	0.05586592	0.01675978	0.9273743	0.9944444	0.06424581	0	0	0	0	0.8141192	0.8141192	[A/C]	179	1		3	66741462	0.7990273	0.7990273	0	0.4379989	0.06348357	0.01721038	0.6931503	0.05618828	0.9803972	0.009393374	0.6436841	0.1	0.7006283	0.1	0.7129834	0.1	0	1
1358	Gm05_39858447_T_C	5	39858447	5.50E-06	-0.4544746	0.3579545	0.2727273	0.3693182	0.9777778	0.4943182	0	0	0	0	0.5468768	0.5468768	[T/C]	176	4		3	55626330	0.6515277	0.6515277	0	0.4029709	0.08683961	0.03409014	0.4829035	0.06419585	0.9353271	0.01303648	1.587546	0.2210795	1.797951	0.2476074	1.345424	0.1557783	0	1
1359	Gm05_39924642_C_T	5	39924642	1	0	0	0	1	1	0	0	0	0	0	0.3922671	0.3922671	[T/C]	180	0		3	35766430	0.8053023	0.8053023	0	1	0.0242458	0.02236068	0.4970389	0.02236068	0.9698321	0.008834653	1.406411	0.1334374	1.764763	0.1991426	1.332932	0.1383593	0	1
1360	Gm05_39995603_C_T	5	39995603	3.40E-07	-0.5099991	0.3085714	0.24	0.4514286	0.9722222	0.4285714	0	0	0	0	0.7382548	0.7382548	[A/G]	175	5		3	30743384	0.7534167	0.7534167	0	0.4042899	0.1082927	0.03236476	0.5579718	0.07886212	0.9521094	0.0149921	0.4839114	0.1	0.5205907	0.1	0.4824414	0.1	0	1
1361	Gm05_40044590_T_G	5	40044590	7.10E-19	-0.8873388	0.05555556	0.01111111	0.9333333	1	0.06111111	0	0	0	0	0.8799845	0.8799845	[A/C]	180	0		3	26743458	0.8464891	0.8464891	0	0.6216545	0.02498579	0.01734452	0.587266	0.05325922	0.9768099	0.009403225	0.7414809	0.1	0.7741105	0.1	0.7123587	0.1	0	1
1362	Gm05_40147071_T_C	5	40147071	7.10E-19	-0.8873388	0.05555556	0.01111111	0.9333333	1	0.06111111	0	0	0	0	0.7597029	0.7597029	[T/C]	180	0		3	13723455	0.7657014	0.7657014	0	0.5828348	0.1257997	0.03890559	0.6569054	0.04493423	0.9704387	0.008860311	0.9487182	0.1	1.023002	0.113777	0.9968426	0.1	0	1
1363	Gm05_40169104_G_A	5	40169104	6.85E-19	-0.8877262	0.9329609	0.01117318	0.05586592	0.9944444	0.06145252	0	0	0	0	0.9119049	0.9119049	[A/G]	179	1		3	35673467	0.8746518	0.8746518	0	0.7871429	0.03074562	0.009832025	0.504977	0.04240851	0.9708808	0.01678072	0.9509797	0.1	1.202934	0.1335347	1.049715	0.1	0	1
1364	Gm05_40299923_A_G	5	40299923	1.53E-20	-0.9291187	0.05586592	0.005586592	0.9385475	0.9944444	0.05865922	0	0	0	0	0.976725	0.976725	[A/G]	179	1		3	50731494	0.9567265	0.9567265	0	1	0.01679986	0.01785276	0.4655189	0.02236068	0.9905173	0.01633334	0.4344933	0.1	0.4839186	0.1	0.4983289	0.1	0	1
1365	Gm05_40349605_T_C	5	40349605	1.45E-20	-0.9296435	0.05617978	0.005617978	0.9382023	0.9888889	0.05898876	0	0	0	0	0.7273366	0.7273366	[A/G]	178	2		3	53673307	0.7472963	0.7472963	0	0.8570203	0.04979478	0.01836019	0.3987809	0.02236068	0.958588	0.01563256	1.73051	0.1451336	2.04705	0.2309969	1.457014	0.1	0	1
1366	Gm05_4037530_A_G	5	4037530	2.26E-14	-0.7634883	0.06111111	0.03333334	0.9055555	1	0.07777778	0	0	0	0	0.8442499	0.8442499	[A/G]	180	0		3	57722331	0.8194374	0.8194374	0	0.736936	0.05936931	0.01657156	0.5848746	0.0402018	0.9607601	0.01080474	1.115859	0.1	1.217984	0.1280088	1.035425	0.1	0	1
1367	Gm05_40452052_G_T	5	40452052	2.26E-22	-0.9729562	0.9441341	0	0.05586592	0.9944444	0.05586592	0	0	0	0	0.3916625	0.3916625	[T/G]	179	1		3	23782476	0.5929818	0.5929818	0	0.5232846	0.2454253	0.0467411	0.6070243	0.02236068	0.9686232	0.01775331	1.542699	0.1044635	1.893052	0.2136192	1.371684	0.1071474	0	1
1368	Gm05_40517408_T_C	5	40517408	1.45E-20	-0.9296435	0.05617978	0.005617978	0.9382023	0.9888889	0.05898876	0	0	0	0	0.5439121	0.5439121	[T/C]	178	2		3	36764343	0.6499542	0.6499542	0	0.6008654	0.1776922	0.01845511	0.4229401	0.02236068	0.9607321	0.02238865	2.30307	0.2058826	2.43028	0.2742421	1.587385	0.1794559	0	1
1369	Gm05_40528969_T_G	5	40528969	1.60E-20	-0.9285823	0.05555556	0.005555556	0.9388889	1	0.05833333	0	0	0	0	0.9353726	0.9353726	[A/C]	180	0		3	57695458	0.899145	0.899145	0	1	0.0318057	0.02124381	0.5794778	0.02236068	0.9763077	0.008357395	0.6548099	0.1	0.8664674	0.1	0.8630018	0.1	0	1
1370	Gm05_40642754_C_A	5	40642754	2.41E-07	-0.5164719	0.3651685	0.241573	0.3932584	0.9888889	0.4859551	0	0	0	0	0.6430525	0.6913773	[A/C]	178	2		3	36744382	0.7276284	0.7276284	0	0.3664301	0.09073277	0.02974244	0.5499648	0.07396501	0.9115774	0.02472028	0.4630244	0.1	0.4904837	0.1	0.5062954	0.1	0	1
1371	Gm05_40791973_A_G	5	40791973	1.60E-20	-0.9285823	0.05555556	0.005555556	0.9388889	1	0.05833333	0	0	0	0	0.7418144	0.7418144	[A/G]	180	0		3	18799428	0.7554302	0.7554302	0	0.9253691	0.08259679	0.01995447	0.4741681	0.02236068	0.9481931	0.01197191	1.193791	0.1025775	1.437059	0.1621632	1.17298	0.1	0	1
1372	Gm05_4079565_C_T	5	4079565	1	0	0	0	1	1	0	0	0	0	0	0.529569	0.529569	[A/G]	180	0		3	12719477	0.9175813	0.9175813	0	1	0.02481128	0.02236068	0.5086313	0.02236068	0.9924513	0.006894432	0.8085321	0.1	0.9775947	0.1103155	0.8094364	0.1	0	1
1373	Gm05_40824886_T_C	5	40824886	1.60E-20	-0.9285823	0.05555556	0.005555556	0.9388889	1	0.05833333	0	0	0	0	0.8827999	0.8827999	[T/C]	180	0		3	58701360	0.8487939	0.8487939	0	1	0.05591759	0.02229597	0.5670021	0.02236068	0.9594043	0.009116619	0.8033704	0.1	1.033506	0.1166247	0.9852771	0.1	0	1
1374	Gm05_40919406_C_T	5	40919406	5.15E-07	-0.5020671	0.32	0.2457143	0.4342857	0.9722222	0.4428571	0	0	0	0	0.7542056	0.7542056	[T/C]	175	5		3	36689462	0.7625163	0.7625163	0	0.3463551	0.06012224	0.02174848	0.5446393	0.1136642	0.9736233	0.01019249	1.036976	0.1	1.248147	0.1110329	1.055971	0.1	0	1
1375	Gm05_40942868_G_A	5	40942868	7.24E-08	-0.5385014	0.3371429	0.2285714	0.4342857	0.9722222	0.4514286	0	0	0	0	0.4467297	0.4492982	[T/C]	175	5		3	30710349	0.5979029	0.5979029	0	0.3301492	0.2081523	0.0264815	0.5585357	0.0796473	0.968661	0.01042666	1.321356	0.1	1.324294	0.1181599	1.052968	0.1	0	1
1376	Gm05_41066968_A_G	5	41066968	5.15E-07	-0.5020671	0.4342857	0.2457143	0.32	0.9722222	0.4428571	0	0	0	0	0.5837545	0.5837545	[A/G]	175	5		3	17695482	0.6709488	0.6709488	0	0.365854	0.05920434	0.0134626	0.5144662	0.09834125	0.9489728	0.0204238	1.533001	0.1043503	1.821935	0.1496093	1.513361	0.1	0	1
1377	Gm05_41114303_T_C	5	41114303	0.9999998	3.22E-08	0.9944444	0.005555556	0	1	0.002777778	0	0	0	0	0.601572	0.601572	[T/C]	180	0		3	42684503	0.7160736	0.7160736	0	0.7638721	0.0178802	0.007904897	0.2490705	0.02236068	0.9624535	0.02236068	1.734567	0.1393311	2.184045	0.246456	1.574018	0.1373708	0	1
1378	Gm05_41151290_T_C	5	41151290	8.03E-07	-0.4934582	0.4318182	0.25	0.3181818	0.9777778	0.4431818	0	0	0	0	0.6862632	0.6862833	[T/C]	176	4		3	52605505	0.7248909	0.7248909	0	0.3680599	0.003878333	0.01160735	0.4607716	0.1125282	0.984816	0.02226435	1.471506	0.1	1.780499	0.15224	1.329978	0.1	0	1
1379	Gm05_41186986_G_A	5	41186986	1.17E-06	-0.4860357	0.3103448	0.2528736	0.4367816	0.9666666	0.4367816	0	0	0	0	0.7229617	0.7229617	[T/C]	174	6		3	67694423	0.7448659	0.7448659	0	0.3393121	0.04209417	0.02382459	0.5468713	0.1162899	0.9744176	0.009713968	1.275206	0.1033832	1.557876	0.1442073	1.289521	0.1	0	1
1380	Gm05_41240881_A_G	5	41240881	2.71E-07	-0.5142736	0.4342857	0.24	0.3257143	0.9722222	0.4457143	0	0	0	0	0.7970318	0.7970318	[T/C]	175	5		3	21640467	0.7881542	0.7881542	0	0.3654506	0.01336833	0.01080052	0.4784634	0.1110586	0.9674683	0.02275017	0.9938838	0.1	1.149794	0.1011719	0.9852579	0.1	0	1
1381	Gm05_41265569_A_G	5	41265569	2.71E-07	-0.5142736	0.4342857	0.24	0.3257143	0.9722222	0.4457143	0	0	0	0	0.7716275	0.7741129	[A/G]	175	5		3	31701433	0.7741863	0.7741863	0	0.3342922	0.04383625	0.01264078	0.5422142	0.1018933	0.9653457	0.02468204	0.8799057	0.1	1.068606	0.1045402	0.966337	0.1	0	1
1382	Gm05_41318744_A_G	5	41318744	3.26E-07	-0.5107771	0.4367816	0.2413793	0.3218391	0.9666666	0.4425287	0	0	0	0	0.7386597	0.7386597	[T/C]	174	6		3	46610390	0.7536452	0.7536452	0	0.3749941	0.05731988	0.01166524	0.4890155	0.1034554	0.9537301	0.0203083	1.055838	0.1	1.212918	0.1	1.036033	0.1	0	1
1383	Gm05_41344316_C_T	5	41344316	8.03E-07	-0.4934582	0.3181818	0.25	0.4318182	0.9777778	0.4431818	0	0	0	0	0.6258676	0.6258676	[T/C]	176	4		3	63801367	0.6929706	0.6929706	0	0.3456561	0.06964529	0.01925175	0.4958004	0.104037	0.9371876	0.01157693	1.291922	0.1	1.506635	0.1275445	1.247306	0.1	0	1
1384	Gm05_41394645_G_T	5	41394645	8.03E-07	-0.4934582	0.3181818	0.25	0.4318182	0.9777778	0.4431818	0	0	0	0	0.7925279	0.7925279	[A/C]	176	4		3	19643496	0.7853578	0.7853578	0	0.3492381	0.03744445	0.01930859	0.5253912	0.1204089	0.9910747	0.00979533	1.046491	0.1125815	1.267007	0.1416777	1.063899	0.1	0	1
1385	Gm05_41446899_T_C	5	41446899	0.9999998	3.22E-08	0.9944444	0.005555556	0	1	0.002777778	0	0	0	0	0.7857779	0.7857779	[T/C]	180	0		3	59631510	0.8223327	0.8223327	0	1	0.0166386	0.008749647	0.359058	0.02236068	0.9679529	0.02236068	0.9491705	0.1167043	1.208618	0.1363851	0.98615	0.1	0	1
1386	Gm05_41481303_T_C	5	41481303	0.9999836	2.06E-06	0.9888889	0.01111111	0	1	0.005555556	0	0	0	0	0.8008866	0.8008866	[T/C]	180	0		3	19632466	0.8321784	0.8321784	0	0.9017097	0.02418275	0.009749339	0.3195615	0.0230083	0.9659781	0.02236068	0.6860446	0.1	0.7244655	0.1	0.6008366	0.1	0	1
1387	Gm05_41638179_T_C	5	41638179	0.9999836	2.06E-06	0.9888889	0.01111111	0	1	0.005555556	0	0	0	0	0.6348123	0.6348123	[A/G]	180	0		3	60735467	0.7343731	0.7343731	0	0.8310881	0.05213524	0.01124845	0.3410383	0.02351359	0.9670519	0.02236068	0.8713493	0.1	1.050242	0.116419	0.8593594	0.1	0	1
1388	Gm05_41658399_C_T	5	41658399	1	0	0	0	1	0.9944444	0	0	0	0	0	0.5113325	0.5113325	[A/G]	179	1		3	62675359	0.9035509	0.9035509	0	1	0.02428784	0.02236068	0.4979007	0.02236068	0.9715136	0.01844015	0.5622098	0.1	0.6634136	0.1	0.5834432	0.1	0	1
1389	Gm05_41740936_C_T	5	41740936	1	0	0	0	1	0.9944444	0	0	0	0	0	0.2439608	0.2439608	[A/G]	179	1		3	38732322	0.6475008	0.6475008	0	0.8533332	0.02057312	0.02236068	0.421749	0.02236068	0.8229249	0.02465212	1.561786	0.148179	1.973539	0.2227016	1.46492	0.1070834	0	1
1390	Gm05_41866018_G_A	5	41866018	6.29E-07	-0.4981952	0.3276836	0.2485876	0.4237288	0.9833333	0.4519774	0	0	0	0	0.6279795	0.6292671	[T/C]	177	3		3	42726505	0.6947498	0.6947498	0	0.4230565	0.0959665	0.02570759	0.4873997	0.06681746	0.91925	0.02384684	1.332414	0.1474645	1.429803	0.1559287	1.102984	0.1004477	0	1
1391	Gm05_429856_A_G	5	429856	1	0	1	0	0	1	0	0	0	0	0	0.3503525	0.3503525	[T/C]	180	0		3	26693469	0.7662922	0.7662922	0	0.9461919	0.1320002	0.02038704	0.5551501	0.02236068	0.9783	0.02236068	0.4202974	0.1	0.4978293	0.1	0.4695252	0.1	0	1
1392	Gm05_4433329_G_A	5	4433329	1	0	0	0	1	1	0	0	0	0	0	0.4961651	0.4961651	[T/C]	180	0		3	17648471	0.8917371	0.8917371	0	1	0.02415946	0.02236068	0.4952689	0.02236068	0.9663784	0.007229221	1.024355	0.1	1.258341	0.141996	1.00177	0.1	0	1
[truncated: 4,608 more rows]
