# Supplementary material for: Identification of Quantitative Trait Loci (QTL) for Sucrose and Protein Content in Soybean Seed
Source: Plants (Basel). 2024 Feb 27;13(5):650. doi: 10.3390/plants13050650 (PMC10934403; doi:10.3390/plants13050650)
Supplement: Supplementary file 1 [file plants-13-00650-s001.zip › Supplementary Table S2.xlsx]

## Sheet: Phenotypic data
Env	Rep	Entry	Plot	Line	Year	Protein	Sucrose	Raffinose	Stachyose
Fay 2015	1	1	Fay 1001	UARK-2001	2015	41.9	5.4	0.9	4.7
Fay 2015	1	2	Fay 1002	UARK-2002	2015	45	6.9	0.8	3.4
Fay 2015	1	4	Fay 1004	UARK-2004	2015	43.5	5.2	1	4.6
Fay 2015	1	5	Fay 1005	UARK-2005	2015	47.6	6.3	0.9	3.9
Fay 2015	1	6	Fay 1006	UARK-2006	2015	43.2	10.8	0.6	0.7
Fay 2015	1	7	Fay 1007	UARK-2007	2015	46.7	6.2	0.9	3.9
Fay 2015	1	8	Fay 1008	UARK-2008	2015	44.5	7.3	1.2	3.8
Fay 2015	1	9	Fay 1009	UARK-2009	2015	46	5.1	1.1	4.6
Fay 2015	1	10	Fay 1010	UARK-2010	2015	44.1	6.6	1.1	4.2
Fay 2015	1	11	Fay 1011	UARK-2011	2015	43.2	6.3	1.1	4.9
Fay 2015	1	12	Fay 1012	UARK-2012	2015	42.3	6.1	1	4.9
Fay 2015	1	13	Fay 1013	UARK-2013	2015	44.7	5.5	1.1	4.4
Fay 2015	1	18	Fay 1018	UARK-2018	2015	47.6	5.7	0.9	3.4
Fay 2015	1	19	Fay 1019	UARK-2019	2015	45.2	9.8	0.7	0.8
Fay 2015	1	20	Fay 1020	UARK-2020	2015	46.1	6.2	1	4.3
Fay 2015	1	21	Fay 1021	UARK-2021	2015	42.1	9.3	0.7	0.8
Fay 2015	1	23	Fay 1023	UARK-2023	2015	43.5	10.3	1.1	2
Fay 2015	1	25	Fay 1025	UARK-2025	2015	41.9	6.1	1	4.7
Fay 2015	1	26	Fay 1026	UARK-2026	2015	43.8	3.4	0.8	2.6
Fay 2015	1	27	Fay 1027	UARK-2027	2015	41.1	10.7	0.7	1
Fay 2015	1	29	Fay 1029	UARK-2029	2015	45.8	6	1	4.4
Fay 2015	1	30	Fay 1030	UARK-2030	2015	45.6	5.8	1.1	4.5
Fay 2015	1	31	Fay 1031	UARK-2031	2015	43.3	7	0.8	2.2
Fay 2015	1	32	Fay 1032	UARK-2032	2015	43.8	5.9	0.9	4.1
Fay 2015	1	33	Fay 1033	UARK-2033	2015	44.5	6.7	0.9	4.4
Fay 2015	1	35	Fay 1035	UARK-2035	2015	46.8	4.8	1	4.8
Fay 2015	1	38	Fay 1038	UARK-2038	2015	41.6	6.3	1	5
Fay 2015	1	40	Fay 1040	UARK-2040	2015	43.5	10.2	0.7	0.9
Fay 2015	1	41	Fay 1041	UARK-2041	2015	46.5	5.2	1	4.3
Fay 2015	1	42	Fay 1042	UARK-2042	2015	46.6	5.7	1.1	4.4
Fay 2015	1	43	Fay 1043	UARK-2043	2015	44.4	5.8	1	4.8
Fay 2015	1	44	Fay 1044	UARK-2044	2015	42.7	6.1	1	5.5
Fay 2015	1	46	Fay 1046	UARK-2046	2015	43.8	7.5	0.8	2.6
Fay 2015	1	47	Fay 1047	UARK-2047	2015	42.6	6.4	1	4.7
Fay 2015	1	49	Fay 1049	UARK-2049	2015	44.3	9.6	0.6	0.8
Fay 2015	1	50	Fay 1050	Check-1	2015	45.8	5.6	1	4.7
Fay 2015	1	51	Fay 1051	Check-2	2015	40.5	12.2	0.6	0.7
Fay 2015	1	52	Fay 1052	UARK-2050	2015	45.7	6.7	1	3.6
Fay 2015	1	54	Fay 1054	UARK-2052	2015	48	5.1	0.9	3.8
Fay 2015	1	55	Fay 1055	UARK-2053	2015	47.1	4.2	1	5.1
Fay 2015	1	57	Fay 1057	UARK-2055	2015	48.1	5.2	1	4.4
Fay 2015	1	58	Fay 1058	UARK-2056	2015	44.6	5.3	0.9	4.7
Fay 2015	1	59	Fay 1059	UARK-2057	2015	42.3	5.9	1	4.7
Fay 2015	1	61	Fay 1061	UARK-2059	2015	46.2	5.4	0.9	4.6
Fay 2015	1	62	Fay 1062	UARK-2060	2015	44.3	7.3	0.9	3.7
Fay 2015	1	63	Fay 1063	UARK-2061	2015	46.3	5.5	1	4.1
Fay 2015	1	64	Fay 1064	UARK-2062	2015	44.9	5.8	1	4.4
Fay 2015	1	65	Fay 1065	UARK-2063	2015	46.6	5.6	1	4.5
Fay 2015	1	66	Fay 1066	UARK-2064	2015	44.3	5.5	1.1	4.8
Fay 2015	1	67	Fay 1067	UARK-2065	2015	47.4	9.2	0.7	0.8
Fay 2015	1	68	Fay 1068	UARK-2066	2015	45.4	6.1	1	4.1
Fay 2015	1	69	Fay 1069	UARK-2067	2015	47.4	9.5	0.7	0.9
Fay 2015	1	70	Fay 1070	UARK-2068	2015	43.4	5.2	1	4.4
Fay 2015	1	71	Fay 1071	UARK-2069	2015	45.4	6	0.8	3.5
Fay 2015	1	79	Fay 1079	UARK-2077	2015	42.3	5.4	1	4.2
Fay 2015	1	80	Fay 1080	UARK-2078	2015	47	5.4	0.9	4.2
Fay 2015	1	81	Fay 1081	UARK-2079	2015	41.3	5.4	0.9	3
Fay 2015	1	82	Fay 1082	UARK-2080	2015	42.3	9.9	0.7	0.8
Fay 2015	1	83	Fay 1083	UARK-2081	2015	42.7	5.5	0.9	3.9
Fay 2015	1	85	Fay 1085	UARK-2083	2015	44.4	4.9	1	4
Fay 2015	1	86	Fay 1086	UARK-2084	2015	47.8	5.4	0.9	3.6
Fay 2015	1	87	Fay 1087	UARK-2085	2015	42.6	6.3	0.9	4.7
Fay 2015	1	88	Fay 1088	UARK-2086	2015	48.8	5.5	0.8	5.2
Fay 2015	1	89	Fay 1089	UARK-2087	2015	48.3	5.4	0.9	4.1
Fay 2015	1	90	Fay 1090	UARK-2088	2015	45.4	5.7	1	4.2
Fay 2015	1	91	Fay 1091	UARK-2089	2015	47.5	5.5	1	4.6
Fay 2015	1	94	Fay 1094	UARK-2092	2015	44.6	6.6	0.8	1.9
Fay 2015	1	95	Fay 1095	UARK-2093	2015	41.6	6.4	1	4.7
Fay 2015	1	97	Fay 1097	UARK-2095	2015	43.7	6.4	1	4.6
Fay 2015	1	98	Fay 1098	UARK-2096	2015	47.2	5.9	1	4.2
Fay 2015	1	99	Fay 1099	UARK-2097	2015	44.5	5.8	1	4.4
Fay 2015	1	100	Fay 1100	Check-1	2015	45.3	6.1	0.9	4.4
Fay 2015	1	101	Fay 1101	Check-2	2015	42.2	12.1	0.5	0.7
Fay 2015	1	103	Fay 1103	UARK-2099	2015	42.6	5.7	0.9	5.4
Fay 2015	1	104	Fay 1104	UARK-2100	2015	47.5	5.4	0.9	4.4
Fay 2015	1	105	Fay 1105	UARK-2101	2015	42.7	6.3	1.1	4.6
Fay 2015	1	106	Fay 1106	UARK-2102	2015	43.5	6.9	1	3.5
Fay 2015	1	107	Fay 1107	UARK-2103	2015	43.8	9.7	0.7	0.8
Fay 2015	1	108	Fay 1108	UARK-2104	2015	46.8	5.4	1	3.9
Fay 2015	1	110	Fay 1110	UARK-2106	2015	43.3	5.7	0.9	4.6
Fay 2015	1	111	Fay 1111	UARK-2107	2015	49.8	4.1	1	4.5
Fay 2015	1	112	Fay 1112	UARK-2108	2015	44.6	8.2	0.7	1.2
Fay 2015	1	113	Fay 1113	UARK-2109	2015	42.5	6.9	0.9	3.9
Fay 2015	1	114	Fay 1114	UARK-2110	2015	44	5.8	1	4
Fay 2015	1	118	Fay 1118	UARK-2114	2015	45.5	7.3	0.7	0.8
Fay 2015	1	119	Fay 1119	UARK-2115	2015	41.7	6.1	0.9	4.4
Fay 2015	1	120	Fay 1120	UARK-2116	2015	47.7	8.3	0.5	0.7
Fay 2015	1	123	Fay 1123	UARK-2119	2015	48.5	5.1	1	4.3
Fay 2015	1	124	Fay 1124	UARK-2120	2015	47.3	5.4	1	3.8
Fay 2015	1	125	Fay 1125	UARK-2121	2015	42.8	4.8	0.9	3.4
Fay 2015	1	127	Fay 1127	UARK-2123	2015	43.3	5.7	1	3.8
Fay 2015	1	130	Fay 1130	UARK-2126	2015	43.9	10.1	0.6	0.8
Fay 2015	1	131	Fay 1131	UARK-2127	2015	42.8	6.8	1.1	4.4
Fay 2015	1	132	Fay 1132	UARK-2128	2015	47.2	5.3	0.9	3.4
Fay 2015	1	133	Fay 1133	UARK-2129	2015	46.6	4.8	0.9	3.8
Fay 2015	1	134	Fay 1134	UARK-2130	2015	46.1	5.6	0.8	3.8
Fay 2015	1	135	Fay 1135	UARK-2131	2015	44.8	10	0.6	0.8
Fay 2015	1	136	Fay 1136	UARK-2132	2015	43.3	5.6	0.9	3.5
Fay 2015	1	137	Fay 1137	UARK-2133	2015	48.3	3.9	0.9	3.2
Fay 2015	1	138	Fay 1138	UARK-2134	2015	45.9	4.9	1	3.6
Fay 2015	1	139	Fay 1139	UARK-2135	2015	43.8	6.6	0.9	3.9
Fay 2015	1	140	Fay 1140	UARK-2136	2015	46.4	4.5	0.9	4.1
Fay 2015	1	143	Fay 1143	UARK-2139	2015	48.1	4.8	1	3.9
Fay 2015	1	146	Fay 1146	UARK-2142	2015	44.5	5.1	1	4
Fay 2015	1	149	Fay 1149	UARK-2145	2015	45.4	5.2	1.1	3.7
Fay 2015	1	150	Fay 1150	Check-1	2015	44.2	6.1	1	4.4
Fay 2015	1	151	Fay 1151	Check-2	2015	42.6	10.9	0.6	0.8
Fay 2015	1	152	Fay 1152	UARK-2146	2015	44	6.3	1	4.4
Fay 2015	1	153	Fay 1153	UARK-2147	2015	46.4	5.3	0.9	4.5
Fay 2015	1	155	Fay 1155	UARK-2149	2015	43.8	5.2	1	4.5
Fay 2015	1	156	Fay 1156	UARK-2150	2015	46.6	5.3	0.9	4.2
Fay 2015	1	157	Fay 1157	UARK-2151	2015	44.4	5.3	0.9	4.2
Fay 2015	1	158	Fay 1158	UARK-2152	2015	40.9	6.5	1	4.9
Fay 2015	1	160	Fay 1160	UARK-2154	2015	45.7	5.6	1	4.1
Fay 2015	1	161	Fay 1161	UARK-2155	2015	48.6	4.7	1	5
Fay 2015	1	163	Fay 1163	UARK-2157	2015	41.5	6.6	1	4.8
Fay 2015	1	164	Fay 1164	UARK-2158	2015	47.1	4.3	1	4.4
Fay 2015	1	167	Fay 1167	UARK-2161	2015	42.4	6.6	1.2	3.9
Fay 2015	1	168	Fay 1168	UARK-2162	2015	47.5	5.5	1.1	4.1
Fay 2015	1	169	Fay 1169	UARK-2163	2015	42.3	5.7	1.1	4.8
Fay 2015	1	170	Fay 1170	UARK-2164	2015	41.9	6.3	1	4.8
Fay 2015	1	171	Fay 1171	UARK-2165	2015	47.5	5	1	4.3
Fay 2015	1	173	Fay 1173	UARK-2167	2015	43	10.5	0.7	0.8
Fay 2015	1	176	Fay 1176	UARK-2170	2015	45.7	7.3	1	3.9
Fay 2015	1	177	Fay 1177	UARK-2171	2015	41.1	10.4	0.7	0.8
Fay 2015	1	178	Fay 1178	UARK-2172	2015	43.8	7.1	0.9	4
Fay 2015	1	179	Fay 1179	UARK-2173	2015	46.4	6.2	0.9	4.2
Fay 2015	1	180	Fay 1180	UARK-2174	2015	45.1	5.6	0.9	4.3
Fay 2015	1	181	Fay 1181	UARK-2175	2015	46	7.1	0.9	3.5
Fay 2015	1	183	Fay 1183	UARK-2177	2015	42.1	8.7	0.8	1.6
Fay 2015	1	186	Fay 1186	UARK-2180	2015	44.5	10.6	0.7	0.8
Fay 2015	1	187	Fay 1187	UARK-2181	2015	42	10.8	0.7	1
Fay 2015	1	189	Fay 1189	UARK-2183	2015	26.5	8.2	0.7	1
Fay 2015	1	191	Fay 1191	UARK-2185	2015	42.6	10.9	0.7	0.8
Fay 2015	1	193	Fay 1193	Check-1	2015	45.6	4.7	1	4.3
Fay 2015	1	194	Fay 1194	Check-2	2015	42.4	10.2	0.7	0.8
Fay 2015	2	1	Fay 2008	UARK-2001	2015	44.9	5.4	1.1	4.9
Fay 2015	2	2	Fay 2128	UARK-2002	2015	45.7	5.9	1.3	4.5
Fay 2015	2	3	Fay 2044	UARK-2003	2015	45.8	10.1	0.8	1.1
Fay 2015	2	4	Fay 2032	UARK-2004	2015	45.6	11.6	0.8	0.9
Fay 2015	2	5	Fay 2047	UARK-2005	2015	45.4	11.9	0.5	0.8
Fay 2015	2	6	Fay 2024	UARK-2006	2015	42.9	10.5	0.5	0.8
Fay 2015	2	7	Fay 2052	UARK-2007	2015	48.5	9.9	0.5	0.8
Fay 2015	2	8	Fay 2127	UARK-2008	2015	44.8	5.5	1.2	5.2
Fay 2015	2	9	Fay 2016	UARK-2009	2015	46.7	5.4	1.2	3.8
Fay 2015	2	10	Fay 2019	UARK-2010	2015	44	5.7	1.1	4.4
Fay 2015	2	11	Fay 2154	UARK-2011	2015	43.2	3.8	0.9	4
Fay 2015	2	12	Fay 2037	UARK-2012	2015	45.6	3.8	1.1	4
Fay 2015	2	13	Fay 2042	UARK-2013	2015	46.2	5.1	1.1	4.1
Fay 2015	2	14	Fay 2121	UARK-2014	2015	45.2	5	1.1	4
Fay 2015	2	15	Fay 2029	UARK-2015	2015	45.3	5.6	1.1	4.2
Fay 2015	2	16	Fay 2046	UARK-2016	2015	44.3	5.1	1.2	4.5
Fay 2015	2	17	Fay 2141	UARK-2017	2015	42.1	9.2	0.5	0.7
Fay 2015	2	18	Fay 2170	UARK-2018	2015	45.5	6.2	1	4
Fay 2015	2	19	Fay 2007	UARK-2019	2015	46.4	5.5	1.1	3.5
Fay 2015	2	20	Fay 2101	UARK-2020	2015	45.9	5.2	1.2	4.5
Fay 2015	2	21	Fay 2130	UARK-2021	2015	42.8	5	1.1	4.2
Fay 2015	2	22	Fay 2075	UARK-2022	2015	44.7	6.4	1.1	4.6
Fay 2015	2	23	Fay 2180	UARK-2023	2015	42	10.2	0.5	0.8
Fay 2015	2	24	Fay 2061	UARK-2024	2015	45.4	11	0.5	0.8
Fay 2015	2	25	Fay 2150	UARK-2025	2015	41.5	10	0.8	1
Fay 2015	2	26	Fay 2188	UARK-2026	2015	42.6	8.2	0.8	1.2
Fay 2015	2	27	Fay 2048	UARK-2027	2015	41.4	9.1	0.5	1
Fay 2015	2	28	Fay 2167	UARK-2028	2015	42.5	6.1	1.2	5.2
Fay 2015	2	29	Fay 2177	UARK-2029	2015	43.5	10.1	0.5	0.8
Fay 2015	2	30	Fay 2109	UARK-2030	2015	45	7.1	0.5	1.4
Fay 2015	2	31	Fay 2050	UARK-2031	2015	45.2	5.8	1	4.3
Fay 2015	2	32	Fay 2186	UARK-2032	2015	42.9	5.2	1.2	4.8
Fay 2015	2	35	Fay 2079	UARK-2035	2015	47.2	5.8	1	5.1
Fay 2015	2	36	Fay 2184	UARK-2036	2015	42.9	5.1	1.1	3.8
Fay 2015	2	38	Fay 2185	UARK-2038	2015	42	5.6	1.1	4
Fay 2015	2	39	Fay 2115	UARK-2039	2015	46.8	9.2	0.5	0.8
Fay 2015	2	40	Fay 2054	UARK-2040	2015	44.1	5.5	1	3.3
Fay 2015	2	41	Fay 2036	UARK-2041	2015	46.1	5.8	1	3.6
Fay 2015	2	43	Fay 2013	UARK-2043	2015	42.6	8.5	0.5	0.8
Fay 2015	2	44	Fay 2119	UARK-2044	2015	42.4	7.2	0.8	2.2
Fay 2015	2	45	Fay 2151	UARK-2045	2015	42.3	4	1.1	3.9
Fay 2015	2	46	Fay 2064	UARK-2046	2015	45	4.8	1	4
Fay 2015	2	47	Fay 2191	UARK-2047	2015	45.1	5.3	1	3.7
Fay 2015	2	48	Fay 2001	UARK-2048	2015	47.3	9	0.5	1
Fay 2015	2	49	Fay 2131	UARK-2049	2015	44.4	6	1	3.9
Fay 2015	2	50	Fay 2014	Check-1	2015	46.5	7.2	0.5	0.8
Fay 2015	2	51	Fay 2068	Check-2	2015	41.8	8.6	0.5	0.8
Fay 2015	2	52	Fay 2053	UARK-2050	2015	46.1	4.3	0.9	2.7
Fay 2015	2	53	Fay 2080	UARK-2051	2015	48	6.3	1.1	3.2
Fay 2015	2	54	Fay 2094	UARK-2052	2015	46.6	9.3	0.5	0.8
Fay 2015	2	55	Fay 2169	UARK-2053	2015	45.9	5.9	1.1	3.2
Fay 2015	2	56	Fay 2107	UARK-2054	2015	44.7	4.4	1	3.4
Fay 2015	2	57	Fay 2086	UARK-2055	2015	47.9	4.1	1	3.3
Fay 2015	2	58	Fay 2183	UARK-2056	2015	42.7	5.6	0.9	3
Fay 2015	2	59	Fay 2181	UARK-2057	2015	42.2	4.7	1	2.9
Fay 2015	2	60	Fay 2174	UARK-2058	2015	45.5	5.2	1	3.6
Fay 2015	2	61	Fay 2067	UARK-2059	2015	47	8	0.8	1.1
Fay 2015	2	62	Fay 2135	UARK-2060	2015	43.3	6.1	1	3.8
Fay 2015	2	64	Fay 2165	UARK-2062	2015	44.9	4.9	1.1	3.5
Fay 2015	2	65	Fay 2074	UARK-2063	2015	45.6	4.7	1.1	3.8
Fay 2015	2	66	Fay 2009	UARK-2064	2015	45.6	6.4	1	3.5
Fay 2015	2	67	Fay 2102	UARK-2065	2015	45.8	5.2	1	3.9
Fay 2015	2	68	Fay 2056	UARK-2066	2015	45.3	11.3	0.5	0.7
Fay 2015	2	70	Fay 2192	UARK-2068	2015	44.4	8.3	0.5	0.8
Fay 2015	2	71	Fay 2113	UARK-2069	2015	44.3	9.8	0.5	1.4
Fay 2015	2	73	Fay 2043	UARK-2071	2015	42.1	4.5	1	3
Fay 2015	2	74	Fay 2136	UARK-2072	2015	43.9	5.5	1.1	4.2
Fay 2015	2	75	Fay 2133	UARK-2073	2015	41.5	5.1	1.2	3.8
Fay 2015	2	76	Fay 2072	UARK-2074	2015	42.9	5.6	1	3.4
Fay 2015	2	77	Fay 2069	UARK-2075	2015	44	5.7	1.1	4
Fay 2015	2	79	Fay 2095	UARK-2077	2015	43.9	4	1	4.3
Fay 2015	2	80	Fay 2159	UARK-2078	2015	45.9	3.8	1	3.7
Fay 2015	2	82	Fay 2190	UARK-2080	2015	41.2	5.3	1	3.4
Fay 2015	2	83	Fay 2023	UARK-2081	2015	43.6	5.8	1.1	4.1
Fay 2015	2	84	Fay 2111	UARK-2082	2015	46	8.9	0.5	0.8
Fay 2015	2	85	Fay 2112	UARK-2083	2015	42.2	6.1	1.1	4.1
Fay 2015	2	86	Fay 2038	UARK-2084	2015	46	4.7	1.1	3.7
Fay 2015	2	88	Fay 2139	UARK-2086	2015	46.8	8.9	0.5	0.8
Fay 2015	2	89	Fay 2073	UARK-2087	2015	45.5	4	1.1	3.8
Fay 2015	2	90	Fay 2187	UARK-2088	2015	47.3	4.4	1.2	4.2
Fay 2015	2	91	Fay 2098	UARK-2089	2015	47.9	6.9	0.8	1.3
Fay 2015	2	92	Fay 2039	UARK-2090	2015	45.7	5.1	1.1	3.3
Fay 2015	2	93	Fay 2021	UARK-2091	2015	41.9	4.5	1	3.1
Fay 2015	2	94	Fay 2025	UARK-2092	2015	42.2	5.5	1	2.9
Fay 2015	2	95	Fay 2126	UARK-2093	2015	44.1	5.6	1.2	4.2
Fay 2015	2	96	Fay 2099	UARK-2094	2015	46.8	4.3	1.1	4
Fay 2015	2	97	Fay 2105	UARK-2095	2015	43.4	4.8	1.1	4.2
Fay 2015	2	98	Fay 2041	UARK-2096	2015	46.7	5.8	1.2	5
Fay 2015	2	99	Fay 2137	UARK-2097	2015	45.6	9	0.5	0.9
Fay 2015	2	100	Fay 2140	Check-1	2015	46.8	5	1.2	3.8
Fay 2015	2	101	Fay 2118	Check-2	2015	42.2	6.1	1.1	3.3
Fay 2015	2	102	Fay 2176	UARK-2098	2015	46.3	7.8	0.8	1.2
Fay 2015	2	104	Fay 2103	UARK-2100	2015	46	6.5	0.8	3.2
Fay 2015	2	105	Fay 2175	UARK-2101	2015	43.4	5.2	1.1	3.7
Fay 2015	2	106	Fay 2182	UARK-2102	2015	42.4	5.2	1.1	3.9
Fay 2015	2	107	Fay 2003	UARK-2103	2015	43.7	5.4	0.8	3.7
Fay 2015	2	108	Fay 2015	UARK-2104	2015	45.3	10.6	0.5	0.8
Fay 2015	2	109	Fay 2124	UARK-2105	2015	43.9	4.9	1	3.5
Fay 2015	2	110	Fay 2171	UARK-2106	2015	42.2	8.2	0.8	1.2
Fay 2015	2	111	Fay 2012	UARK-2107	2015	49.1	4.6	1	3.5
Fay 2015	2	112	Fay 2084	UARK-2108	2015	43.5	5.2	1.1	3.9
Fay 2015	2	113	Fay 2059	UARK-2109	2015	45.7	5.7	0.8	4
Fay 2015	2	114	Fay 2093	UARK-2110	2015	42.6	6.6	1	4
Fay 2015	2	115	Fay 2027	UARK-2111	2015	44.3	8.9	0.5	0.8
Fay 2015	2	116	Fay 2114	UARK-2112	2015	40.9	5	1.1	4.2
Fay 2015	2	118	Fay 2006	UARK-2114	2015	44.7	10.4	0.5	0.8
Fay 2015	2	119	Fay 2060	UARK-2115	2015	41.6	5.2	1.1	4.6
Fay 2015	2	120	Fay 2020	UARK-2116	2015	47.2	9.6	0.8	1.2
Fay 2015	2	121	Fay 2134	UARK-2117	2015	46.1	5.9	1	4.5
Fay 2015	2	122	Fay 2089	UARK-2118	2015	49.8	4.8	1.1	4
Fay 2015	2	123	Fay 2138	UARK-2119	2015	48.1	5.1	1.1	4.3
Fay 2015	2	124	Fay 2092	UARK-2120	2015	46.1	7.9	0.5	1.1
Fay 2015	2	125	Fay 2077	UARK-2121	2015	43.7	6.3	1.2	3.5
Fay 2015	2	126	Fay 2082	UARK-2122	2015	46.1	6	1.1	3.9
Fay 2015	2	127	Fay 2162	UARK-2123	2015	43.1	5.6	0.8	2.8
Fay 2015	2	128	Fay 2116	UARK-2124	2015	44.9	4.7	0.7	3
Fay 2015	2	129	Fay 2178	UARK-2125	2015	45.5	4.9	0.8	3.8
Fay 2015	2	130	Fay 2160	UARK-2126	2015	42.4	8.8	0.5	0.8
Fay 2015	2	131	Fay 2062	UARK-2127	2015	42.6	9	0.5	0.9
Fay 2015	2	132	Fay 2011	UARK-2128	2015	47	6.7	0.8	3.5
Fay 2015	2	133	Fay 2065	UARK-2129	2015	45.5	8.6	0.5	0.7
Fay 2015	2	134	Fay 2166	UARK-2130	2015	42.7	5.6	0.8	3.2
Fay 2015	2	136	Fay 2132	UARK-2132	2015	41.4	5	1	4.1
Fay 2015	2	137	Fay 2149	UARK-2133	2015	45.8	5.1	0.9	4.2
Fay 2015	2	138	Fay 2100	UARK-2134	2015	45.9	4.2	0.9	4
Fay 2015	2	139	Fay 2076	UARK-2135	2015	45.4	5	0.7	3.4
Fay 2015	2	140	Fay 2148	UARK-2136	2015	45.8	4.1	0.9	4.1
Fay 2015	2	141	Fay 2010	UARK-2137	2015	49	7.9	0.6	1.1
Fay 2015	2	142	Fay 2081	UARK-2138	2015	41.3	5.8	0.9	4.2
Fay 2015	2	143	Fay 2026	UARK-2139	2015	46.4	4.4	0.9	4.1
Fay 2015	2	144	Fay 2028	UARK-2140	2015	43.4	5.9	0.8	3.9
Fay 2015	2	146	Fay 2055	UARK-2142	2015	43	7.5	0.5	0.8
Fay 2015	2	147	Fay 2122	UARK-2143	2015	45.1	5.4	0.8	4
Fay 2015	2	148	Fay 2051	UARK-2144	2015	42.3	4.4	0.8	4.2
Fay 2015	2	149	Fay 2161	UARK-2145	2015	43.6	4.3	0.8	4.1
Fay 2015	2	150	Fay 2158	Check-1	2015	47	6	0.8	4.3
Fay 2015	2	151	Fay 2173	Check-2	2015	41	5.3	0.9	4.7
Fay 2015	2	152	Fay 2144	UARK-2146	2015	43	4	0.8	4.7
Fay 2015	2	153	Fay 2125	UARK-2147	2015	41	4.5	0.8	4.1
Fay 2015	2	154	Fay 2120	UARK-2148	2015	42.5	5.1	1	3.9
Fay 2015	2	155	Fay 2172	UARK-2149	2015	41.9	6.1	0.7	2.9
Fay 2015	2	156	Fay 2194	UARK-2150	2015	46.1	4.9	0.9	4.4
Fay 2015	2	157	Fay 2083	UARK-2151	2015	44.4	9.7	0.5	0.9
Fay 2015	2	158	Fay 2049	UARK-2152	2015	41.8	4.3	0.7	4
Fay 2015	2	159	Fay 2189	UARK-2153	2015	43.3	5	0.8	4.3
Fay 2015	2	160	Fay 2155	UARK-2154	2015	44	8.7	0.5	0.8
Fay 2015	2	161	Fay 2164	UARK-2155	2015	46.8	5.3	1	4
Fay 2015	2	162	Fay 2070	UARK-2156	2015	39.5	7	0.5	2.3
Fay 2015	2	163	Fay 2179	UARK-2157	2015	41.4	6.9	0.9	3.1
Fay 2015	2	164	Fay 2090	UARK-2158	2015	46.3	3.9	1	4.2
Fay 2015	2	165	Fay 2045	UARK-2159	2015	47.6	4.6	0.8	3.9
Fay 2015	2	166	Fay 2004	UARK-2160	2015	43.5	6.9	0.8	2.9
Fay 2015	2	167	Fay 2104	UARK-2161	2015	43.3	5.5	0.7	4.4
Fay 2015	2	168	Fay 2040	UARK-2162	2015	46.2	7	0.5	2.3
Fay 2015	2	169	Fay 2123	UARK-2163	2015	42	4.4	0.9	4.4
Fay 2015	2	170	Fay 2142	UARK-2164	2015	41.4	5.4	0.8	3.5
Fay 2015	2	171	Fay 2097	UARK-2165	2015	47.5	5.4	0.8	4.2
Fay 2015	2	172	Fay 2030	UARK-2166	2015	45.4	5	0.9	4.5
Fay 2015	2	173	Fay 2157	UARK-2167	2015	42	10.4	0.5	0.9
Fay 2015	2	174	Fay 2085	UARK-2168	2015	43.1	5.4	0.8	3.4
Fay 2015	2	175	Fay 2129	UARK-2169	2015	43	5.3	0.9	3.9
Fay 2015	2	176	Fay 2058	UARK-2170	2015	47.5	5.6	0.9	3.6
Fay 2015	2	177	Fay 2110	UARK-2171	2015	42.6	6.1	0.9	4.4
Fay 2015	2	178	Fay 2066	UARK-2172	2015	42.9	7.5	0.5	1.1
Fay 2015	2	179	Fay 2018	UARK-2173	2015	45.6	6	0.8	4
Fay 2015	2	180	Fay 2002	UARK-2174	2015	45.4	7.1	0.9	3.4
Fay 2015	2	181	Fay 2193	UARK-2175	2015	46.8	6.1	0.9	4.9
Fay 2015	2	182	Fay 2163	UARK-2176	2015	42.2	6.9	1	4.2
Fay 2015	2	183	Fay 2088	UARK-2177	2015	44.9	6.2	0.9	4.7
Fay 2015	2	184	Fay 2091	UARK-2178	2015	46	6.2	0.9	4.3
Fay 2015	2	185	Fay 2147	UARK-2179	2015	42.1	6.4	1	4.6
Fay 2015	2	186	Fay 2017	UARK-2180	2015	44.1	5.9	0.9	4.1
Fay 2015	2	187	Fay 2057	UARK-2181	2015	46.8	5.7	0.9	3.9
Fay 2015	2	188	Fay 2146	UARK-2182	2015	42.9	4.8	0.9	3.6
Fay 2015	2	190	Fay 2153	UARK-2184	2015	46.2	8.5	0.8	1.7
Fay 2015	2	191	Fay 2168	UARK-2185	2015	43.6	6.2	0.9	4.1
Fay 2015	2	192	Fay 2156	UARK-2186	2015	45.8	6.2	0.9	4.4
Fay 2015	2	193	Fay 2143	Check-1	2015	45.3	6	0.9	4
Fay 2015	2	194	Fay 2071	Check-2	2015	42.2	5.8	0.9	4.3
Stu 2015	1	1	Stu 1001	UARK-2001	2015	42.3	5	1	4.3
Stu 2015	1	2	Stu 1002	UARK-2002	2015	46.3	4.2	0.9	3.2
Stu 2015	1	3	Stu 1003	UARK-2003	2015	43.5	8.7	0.7	0.9
Stu 2015	1	4	Stu 1004	UARK-2004	2015	42.3	4.7	0.9	4.2
Stu 2015	1	5	Stu 1005	UARK-2005	2015	43.2	5.8	0.9	3.9
Stu 2015	1	6	Stu 1006	UARK-2006	2015	41.1	10.1	0.7	0.7
Stu 2015	1	7	Stu 1007	UARK-2007	2015	45.3	5.4	0.9	3.4
Stu 2015	1	8	Stu 1008	UARK-2008	2015	43.8	4.2	0.9	3.2
Stu 2015	1	9	Stu 1009	UARK-2009	2015	42.9	4.5	1	4.2
Stu 2015	1	10	Stu 1010	UARK-2010	2015	44.7	5.1	0.9	3.3
Stu 2015	1	11	Stu 1011	UARK-2011	2015	42.2	5.6	0.9	3.7
Stu 2015	1	12	Stu 1012	UARK-2012	2015	39.3	6.9	0.9	4
Stu 2015	1	13	Stu 1013	UARK-2013	2015	43.7	4.4	0.9	3.6
Stu 2015	1	14	Stu 1014	UARK-2014	2015	42.1	5.6	0.8	4
Stu 2015	1	15	Stu 1015	UARK-2015	2015	44.1	7.9	0.5	0.8
Stu 2015	1	16	Stu 1016	UARK-2016	2015	43	4.6	0.9	3.6
Stu 2015	1	17	Stu 1017	UARK-2017	2015	42.8	8	0.7	0.7
Stu 2015	1	18	Stu 1018	UARK-2018	2015	45.7	4.1	0.8	2.5
Stu 2015	1	19	Stu 1019	UARK-2019	2015	43.8	8.2	0.7	0.9
Stu 2015	1	20	Stu 1020	UARK-2020	2015	43.7	5.3	0.9	3.1
Stu 2015	1	21	Stu 1021	UARK-2021	2015	42.8	8.9	0.5	0.7
Stu 2015	1	22	Stu 1022	UARK-2022	2015	43.6	4.8	0.9	3.6
Stu 2015	1	23	Stu 1023	UARK-2023	2015	39.9	6.4	0.9	3.3
Stu 2015	1	24	Stu 1024	UARK-2024	2015	44.4	7.1	0.7	1.9
Stu 2015	1	25	Stu 1025	UARK-2025	2015	41.5	6	0.8	3.3
Stu 2015	1	26	Stu 1026	UARK-2026	2015	44.9	4.9	0.8	2.6
Stu 2015	1	27	Stu 1027	UARK-2027	2015	41.1	8.6	0.7	1
Stu 2015	1	28	Stu 1028	UARK-2028	2015	42.2	4.7	0.8	3.9
Stu 2015	1	29	Stu 1029	UARK-2029	2015	43.5	4.6	0.9	3.2
Stu 2015	1	30	Stu 1030	UARK-2030	2015	44.3	4.2	0.8	3.2
Stu 2015	1	32	Stu 1032	UARK-2032	2015	42.1	4.6	0.9	3.5
Stu 2015	1	33	Stu 1033	UARK-2033	2015	40.5	5.7	0.9	3.7
Stu 2015	1	34	Stu 1034	UARK-2034	2015	44	3.9	0.8	4.2
Stu 2015	1	35	Stu 1035	UARK-2035	2015	45.2	3.7	0.9	3.7
Stu 2015	1	36	Stu 1036	UARK-2036	2015	42.5	5	0.9	3.5
Stu 2015	1	37	Stu 1037	UARK-2037	2015	43.2	2.8	0.8	2.2
Stu 2015	1	38	Stu 1038	UARK-2038	2015	41.9	3.2	0.9	3.5
Stu 2015	1	39	Stu 1039	UARK-2039	2015	44.2	9.1	0.5	0.6
Stu 2015	1	40	Stu 1040	UARK-2040	2015	42.3	8.9	0.5	0.7
Stu 2015	1	41	Stu 1041	UARK-2041	2015	45.6	4.4	0.8	3.7
Stu 2015	1	42	Stu 1042	UARK-2042	2015	43.2	4.5	0.9	3.8
Stu 2015	1	43	Stu 1043	UARK-2043	2015	41.7	5	0.9	4.2
Stu 2015	1	44	Stu 1044	UARK-2044	2015	41.8	5	0.9	4.4
Stu 2015	1	45	Stu 1045	UARK-2045	2015	41.4	7.8	0.8	3.1
Stu 2015	1	46	Stu 1046	UARK-2046	2015	43.2	4.7	0.9	3.4
Stu 2015	1	47	Stu 1047	UARK-2047	2015	39.5	6.1	0.8	5.2
Stu 2015	1	48	Stu 1048	UARK-2048	2015	43.9	4.4	1	4.3
Stu 2015	1	49	Stu 1049	UARK-2049	2015	43.3	7.9	0.7	0.7
Stu 2015	1	50	Stu 1050	Check-1	2015	43.9	4.3	0.9	4.5
Stu 2015	1	51	Stu 1051	Check-2	2015	42	11	0.5	0.7
Stu 2015	1	52	Stu 1052	UARK-2050	2015	40	6.9	0.9	3.4
Stu 2015	1	53	Stu 1053	UARK-2051	2015	48.5	3.9	0.9	4.3
Stu 2015	1	54	Stu 1054	UARK-2052	2015	45.5	5.7	0.8	3.3
Stu 2015	1	55	Stu 1055	UARK-2053	2015	44.2	5.9	0.9	4.4
Stu 2015	1	56	Stu 1056	UARK-2054	2015	42.4	6.7	0.8	3.4
Stu 2015	1	57	Stu 1057	UARK-2055	2015	45.5	4.2	0.9	3.6
Stu 2015	1	58	Stu 1058	UARK-2056	2015	43.7	5.3	1	4.6
Stu 2015	1	59	Stu 1059	UARK-2057	2015	42.1	5.5	0.9	4.3
Stu 2015	1	60	Stu 1060	UARK-2058	2015	43.8	6.7	0.8	3.5
Stu 2015	1	61	Stu 1061	UARK-2059	2015	45.8	5.4	0.9	4.4
Stu 2015	1	62	Stu 1062	UARK-2060	2015	42.1	7.3	0.9	2.7
Stu 2015	1	63	Stu 1063	UARK-2061	2015	44	4.7	0.9	3.2
Stu 2015	1	64	Stu 1064	UARK-2062	2015	44.7	5.2	0.9	3
Stu 2015	1	65	Stu 1065	UARK-2063	2015	42.9	6	1	4.1
Stu 2015	1	66	Stu 1066	UARK-2064	2015	44.8	5.2	1	4.6
Stu 2015	1	67	Stu 1067	UARK-2065	2015	45.7	8.3	0.7	0.6
Stu 2015	1	68	Stu 1068	UARK-2066	2015	44.8	4.5	1	3.6
Stu 2015	1	70	Stu 1070	UARK-2068	2015	42.4	5.1	1	4.4
Stu 2015	1	71	Stu 1071	UARK-2069	2015	45.4	4.2	0.8	2.9
Stu 2015	1	72	Stu 1072	UARK-2070	2015	44.5	6.8	0.5	0.5
Stu 2015	1	74	Stu 1074	UARK-2072	2015	41.1	5.9	1	4.6
Stu 2015	1	75	Stu 1075	UARK-2073	2015	39.4	9.2	0.7	0.6
Stu 2015	1	76	Stu 1076	UARK-2074	2015	43.3	4.7	0.9	4.1
Stu 2015	1	77	Stu 1077	UARK-2075	2015	44.6	6.1	0.9	3.7
Stu 2015	1	78	Stu 1078	UARK-2076	2015	43.2	10.4	0.8	0.9
Stu 2015	1	79	Stu 1079	UARK-2077	2015	41.4	5.8	1	4.3
Stu 2015	1	80	Stu 1080	UARK-2078	2015	44.8	5.2	1	4.8
Stu 2015	1	81	Stu 1081	UARK-2079	2015	43	8.7	0.7	1.1
Stu 2015	1	82	Stu 1082	UARK-2080	2015	42.8	9.2	0.5	0.8
Stu 2015	1	83	Stu 1083	UARK-2081	2015	42.5	4.9	0.9	3.7
Stu 2015	1	84	Stu 1084	UARK-2082	2015	48.1	3.3	0.8	2.3
Stu 2015	1	85	Stu 1085	UARK-2083	2015	43.1	4.4	0.9	3.5
Stu 2015	1	86	Stu 1086	UARK-2084	2015	46.5	4.7	0.8	3.2
Stu 2015	1	87	Stu 1087	UARK-2085	2015	41.8	5.4	1	4.3
Stu 2015	1	88	Stu 1088	UARK-2086	2015	48.2	6.1	0.8	2.6
Stu 2015	1	89	Stu 1089	UARK-2087	2015	45.4	3.9	0.8	3.5
Stu 2015	1	90	Stu 1090	UARK-2088	2015	43.2	6.6	0.8	3.6
Stu 2015	1	91	Stu 1091	UARK-2089	2015	45.8	4.1	0.8	3.8
Stu 2015	1	92	Stu 1092	UARK-2090	2015	45.4	6.1	0.8	0.7
Stu 2015	1	93	Stu 1093	UARK-2091	2015	41.4	5.8	0.9	4.4
Stu 2015	1	94	Stu 1094	UARK-2092	2015	42.3	8.5	0.5	0.8
Stu 2015	1	95	Stu 1095	UARK-2093	2015	40.8	6.2	0.9	3.7
Stu 2015	1	96	Stu 1096	UARK-2094	2015	44.7	9.6	0.5	0.6
Stu 2015	1	97	Stu 1097	UARK-2095	2015	43.2	6.6	1.1	4.3
Stu 2015	1	98	Stu 1098	UARK-2096	2015	44.9	4.9	0.8	2.8
Stu 2015	1	99	Stu 1099	UARK-2097	2015	47.5	4.2	0.9	3.3
Stu 2015	1	100	Stu 1100	Check-1	2015	47.1	3.8	0.8	3.8
Stu 2015	1	101	Stu 1101	Check-2	2015	41.8	10.8	0.5	0.7
Stu 2015	1	102	Stu 1102	UARK-2098	2015	44.5	5.9	0.9	3.5
Stu 2015	1	103	Stu 1103	UARK-2099	2015	40.8	4.9	0.9	4.5
Stu 2015	1	104	Stu 1104	UARK-2100	2015	46.6	3.4	0.9	3.4
Stu 2015	1	105	Stu 1105	UARK-2101	2015	39.4	6.7	1.1	4.1
Stu 2015	1	106	Stu 1106	UARK-2102	2015	42.4	6.6	1	3.1
Stu 2015	1	107	Stu 1107	UARK-2103	2015	42.1	8.4	0.8	1.1
Stu 2015	1	108	Stu 1108	UARK-2104	2015	43.8	5.5	0.9	3.1
Stu 2015	1	109	Stu 1109	UARK-2105	2015	42.6	5.5	0.7	0.7
Stu 2015	1	110	Stu 1110	UARK-2106	2015	42.1	4.6	0.9	3.2
Stu 2015	1	111	Stu 1111	UARK-2107	2015	46.1	3.6	0.8	3.8
Stu 2015	1	112	Stu 1112	UARK-2108	2015	42.6	8.1	0.8	0.7
Stu 2015	1	113	Stu 1113	UARK-2109	2015	43.4	6.5	0.8	2.3
Stu 2015	1	114	Stu 1114	UARK-2110	2015	44.2	5	0.9	3.4
Stu 2015	1	115	Stu 1115	UARK-2111	2015	41.1	7.2	0.5	0.7
Stu 2015	1	116	Stu 1116	UARK-2112	2015	42	6.7	0.9	3.8
Stu 2015	1	117	Stu 1117	UARK-2113	2015	47.4	4.1	1	3.7
Stu 2015	1	118	Stu 1118	UARK-2114	2015	44.9	8.4	0.5	0.7
Stu 2015	1	119	Stu 1119	UARK-2115	2015	42.1	6.5	1	3.9
Stu 2015	1	120	Stu 1120	UARK-2116	2015	44.9	8.6	0.5	0.6
Stu 2015	1	121	Stu 1121	UARK-2117	2015	44.7	4.8	0.9	2.8
Stu 2015	1	122	Stu 1122	UARK-2118	2015	45.7	4.9	0.8	3.2
Stu 2015	1	123	Stu 1123	UARK-2119	2015	45.2	3.3	0.8	3.1
Stu 2015	1	124	Stu 1124	UARK-2120	2015	45.8	5.7	0.8	3.3
Stu 2015	1	125	Stu 1125	UARK-2121	2015	45.1	6.7	1	4.3
Stu 2015	1	126	Stu 1126	UARK-2122	2015	42	7	0.8	0.8
Stu 2015	1	127	Stu 1127	UARK-2123	2015	40.6	6.6	1	4.4
Stu 2015	1	128	Stu 1128	UARK-2124	2015	44	4.4	1	4.1
Stu 2015	1	129	Stu 1129	UARK-2125	2015	46.1	9.2	0.5	0.7
Stu 2015	1	130	Stu 1130	UARK-2126	2015	42.6	9.3	0.5	0.7
Stu 2015	1	131	Stu 1131	UARK-2127	2015	42	6.6	0.9	3.7
Stu 2015	1	132	Stu 1132	UARK-2128	2015	44.4	6.2	0.9	4.1
Stu 2015	1	133	Stu 1133	UARK-2129	2015	45.9	4.7	0.9	4
Stu 2015	1	134	Stu 1134	UARK-2130	2015	43.8	7.4	0.8	2.8
Stu 2015	1	135	Stu 1135	UARK-2131	2015	42.2	9.3	0.5	0.9
Stu 2015	1	136	Stu 1136	UARK-2132	2015	42.7	7.7	1	4.4
Stu 2015	1	137	Stu 1137	UARK-2133	2015	45.6	6.2	1.2	5.1
Stu 2015	1	138	Stu 1138	UARK-2134	2015	45.4	6	1	4.2
Stu 2015	1	139	Stu 1139	UARK-2135	2015	42.4	7.9	1	3.9
Stu 2015	1	140	Stu 1140	UARK-2136	2015	45.8	5.3	0.9	4.9
Stu 2015	1	141	Stu 1141	UARK-2137	2015	46.2	5.9	0.9	4
Stu 2015	1	142	Stu 1142	UARK-2138	2015	42.4	10.2	0.5	0.7
Stu 2015	1	143	Stu 1143	UARK-2139	2015	42.4	2	0.8	0.8
Stu 2015	1	144	Stu 1144	UARK-2140	2015	44.1	3.6	1	3.9
Stu 2015	1	145	Stu 1145	UARK-2141	2015	41.4	9.6	0.5	0.7
Stu 2015	1	146	Stu 1146	UARK-2142	2015	40.2	7.3	0.9	3.3
Stu 2015	1	147	Stu 1147	UARK-2143	2015	45.5	3.2	0.9	3.3
Stu 2015	1	148	Stu 1148	UARK-2144	2015	41.3	10.4	0.5	0.8
Stu 2015	1	149	Stu 1149	UARK-2145	2015	43.6	5.2	1	3.9
Stu 2015	1	150	Stu 1150	Check-1	2015	43.7	5	0.9	4.9
Stu 2015	1	151	Stu 1151	Check-2	2015	42.1	11.4	0.5	0.8
Stu 2015	1	152	Stu 1152	UARK-2146	2015	43.1	6.4	0.9	4.1
Stu 2015	1	153	Stu 1153	UARK-2147	2015	45.2	4.5	0.9	4.5
Stu 2015	1	154	Stu 1154	UARK-2148	2015	43.5	10.2	0.8	0.8
Stu 2015	1	155	Stu 1155	UARK-2149	2015	40.8	5.3	1	4.3
Stu 2015	1	156	Stu 1156	UARK-2150	2015	43.2	6.4	0.9	3.3
Stu 2015	1	157	Stu 1157	UARK-2151	2015	43.3	3.5	0.9	4
Stu 2015	1	158	Stu 1158	UARK-2152	2015	41.9	5.9	1.4	3.5
Stu 2015	1	159	Stu 1159	UARK-2153	2015	43	6.5	0.9	3.5
Stu 2015	1	160	Stu 1160	UARK-2154	2015	44.7	5.2	1	3.6
Stu 2015	1	161	Stu 1161	UARK-2155	2015	46.6	3.8	1	4.2
Stu 2015	1	162	Stu 1162	UARK-2156	2015	41.3	10.3	0.5	0.7
Stu 2015	1	163	Stu 1163	UARK-2157	2015	40.3	6.2	0.9	4.8
Stu 2015	1	164	Stu 1164	UARK-2158	2015	44.4	5.5	0.9	5.1
Stu 2015	1	165	Stu 1165	UARK-2159	2015	43.2	5.5	0.9	4.9
Stu 2015	1	166	Stu 1166	UARK-2160	2015	41.9	9.7	0.5	0.8
Stu 2015	1	167	Stu 1167	UARK-2161	2015	40.8	7.1	1	3.9
Stu 2015	1	168	Stu 1168	UARK-2162	2015	45.3	5.9	0.9	3.6
Stu 2015	1	169	Stu 1169	UARK-2163	2015	42.1	3.6	0.9	3.7
Stu 2015	1	170	Stu 1170	UARK-2164	2015	38.8	6.5	0.8	5
Stu 2015	1	171	Stu 1171	UARK-2165	2015	47.9	4.4	1	4.3
Stu 2015	1	173	Stu 1173	UARK-2167	2015	42.5	8.8	0.5	0.8
Stu 2015	1	174	Stu 1174	UARK-2168	2015	41.5	7	1	4.3
Stu 2015	1	175	Stu 1175	UARK-2169	2015	42	2.7	0.9	3.5
Stu 2015	1	176	Stu 1176	UARK-2170	2015	45	6.3	0.8	4.3
Stu 2015	1	177	Stu 1177	UARK-2171	2015	40.7	10.8	0.7	0.8
Stu 2015	1	178	Stu 1178	UARK-2172	2015	42.8	7.2	0.9	3.4
Stu 2015	1	179	Stu 1179	UARK-2173	2015	45.1	6.1	0.8	3.6
Stu 2015	1	180	Stu 1180	UARK-2174	2015	43.4	4.9	0.9	3.8
Stu 2015	1	181	Stu 1181	UARK-2175	2015	42.9	6.5	1	4.6
Stu 2015	1	182	Stu 1182	UARK-2176	2015	41.7	7.5	0.9	3
Stu 2015	1	183	Stu 1183	UARK-2177	2015	42.6	10.4	0.8	0.8
Stu 2015	1	186	Stu 1186	UARK-2180	2015	45.8	9	0.5	0.7
Stu 2015	1	187	Stu 1187	UARK-2181	2015	45	5	0.9	4.3
Stu 2015	1	188	Stu 1188	UARK-2182	2015	42	8.2	0.7	0.8
Stu 2015	1	189	Stu 1189	UARK-2183	2015	42.8	8.4	0.7	0.8
Stu 2015	1	190	Stu 1190	UARK-2184	2015	46.2	4.2	1	4
Stu 2015	1	191	Stu 1191	UARK-2185	2015	40.5	7.4	0.8	0.8
Stu 2015	1	192	Stu 1192	UARK-2186	2015	45.1	5.2	1	4.6
Stu 2015	1	193	Stu 1193	Check-1	2015	40.8	4.5	0.9	4.9
Stu 2015	1	194	Stu 1194	Check-2	2015	43.1	10	0.8	0.8
Stu 2015	2	1	Stu 2167	UARK-2001	2015	39.7	6	1	3.9
Stu 2015	2	2	Stu 2096	UARK-2002	2015	44.3	5.4	1	5.5
Stu 2015	2	3	Stu 2114	UARK-2003	2015	44.5	5.8	1	4.4
Stu 2015	2	4	Stu 2169	UARK-2004	2015	43.8	5.9	1.1	4.4
Stu 2015	2	5	Stu 2060	UARK-2005	2015	42.2	10.7	0.8	0.7
Stu 2015	2	6	Stu 2005	UARK-2006	2015	43.5	4.3	1.1	4.2
Stu 2015	2	7	Stu 2157	UARK-2007	2015	43.5	9.5	0.5	0.5
Stu 2015	2	8	Stu 2065	UARK-2008	2015	45.6	4.5	0.9	4.8
Stu 2015	2	9	Stu 2078	UARK-2009	2015	44.2	5.5	1	4.1
Stu 2015	2	10	Stu 2019	UARK-2010	2015	43.6	5.4	1	3.9
Stu 2015	2	11	Stu 2079	UARK-2011	2015	41.4	5.2	1	5.2
Stu 2015	2	12	Stu 2092	UARK-2012	2015	40.3	7.9	0.8	0.9
Stu 2015	2	13	Stu 2045	UARK-2013	2015	44.4	6.2	0.9	3.2
Stu 2015	2	14	Stu 2131	UARK-2014	2015	43.7	4.8	0.9	4.2
Stu 2015	2	15	Stu 2069	UARK-2015	2015	45.7	5	1.1	4.5
Stu 2015	2	16	Stu 2039	UARK-2016	2015	44.2	9.9	0.5	0.7
Stu 2015	2	17	Stu 2044	UARK-2017	2015	42.5	6.5	1	4.3
Stu 2015	2	18	Stu 2075	UARK-2018	2015	43.2	5.4	1	4.7
Stu 2015	2	19	Stu 2046	UARK-2019	2015	43.1	6.5	1	4.5
Stu 2015	2	20	Stu 2152	UARK-2020	2015	41.2	5.1	1	4.4
Stu 2015	2	21	Stu 2110	UARK-2021	2015	40.8	5.3	1.1	5
Stu 2015	2	22	Stu 2153	UARK-2022	2015	41.5	8	0.8	0.9
Stu 2015	2	23	Stu 2028	UARK-2023	2015	44.3	7.3	0.9	3.3
Stu 2015	2	24	Stu 2050	UARK-2024	2015	44.3	8.4	0.7	0.8
Stu 2015	2	25	Stu 2029	UARK-2025	2015	42.7	4.9	1	4.9
Stu 2015	2	26	Stu 2145	UARK-2026	2015	42.1	4	0.9	3.9
Stu 2015	2	27	Stu 2133	UARK-2027	2015	42	6.9	0.8	0.8
Stu 2015	2	28	Stu 2018	UARK-2028	2015	41.4	5.5	0.9	2.1
Stu 2015	2	29	Stu 2064	UARK-2029	2015	43.6	6.2	1	4.2
Stu 2015	2	30	Stu 2032	UARK-2030	2015	42.3	8	0.8	0.8
Stu 2015	2	31	Stu 2007	UARK-2031	2015	43.3	6.5	0.8	2.2
Stu 2015	2	32	Stu 2013	UARK-2032	2015	43.3	5.4	1.1	4.5
Stu 2015	2	33	Stu 2168	UARK-2033	2015	39.9	4.4	0.8	3.8
Stu 2015	2	34	Stu 2189	UARK-2034	2015	44	6.6	0.8	2.5
Stu 2015	2	35	Stu 2156	UARK-2035	2015	44.1	4.5	0.8	4.1
Stu 2015	2	36	Stu 2179	UARK-2036	2015	41.1	5.2	0.8	4.6
Stu 2015	2	37	Stu 2106	UARK-2037	2015	46	5	0.9	5.4
Stu 2015	2	38	Stu 2051	UARK-2038	2015	41.3	4.7	1	4.1
Stu 2015	2	39	Stu 2137	UARK-2039	2015	41	4.6	0.9	3.9
Stu 2015	2	40	Stu 2180	UARK-2040	2015	40.6	4.9	0.7	3.5
Stu 2015	2	41	Stu 2115	UARK-2041	2015	43.7	5.1	0.9	4.7
Stu 2015	2	42	Stu 2159	UARK-2042	2015	44.7	4.5	0.9	4.2
Stu 2015	2	43	Stu 2033	UARK-2043	2015	39.7	5.8	1	4.4
Stu 2015	2	44	Stu 2072	UARK-2044	2015	42	9.5	0.5	0.7
Stu 2015	2	45	Stu 2048	UARK-2045	2015	44.6	4.6	0.9	4.5
Stu 2015	2	46	Stu 2093	UARK-2046	2015	44	7.5	5	0.8
Stu 2015	2	47	Stu 2174	UARK-2047	2015	39.3	5.4	0.9	4.6
Stu 2015	2	48	Stu 2042	UARK-2048	2015	43.3	5.8	0.8	2.1
Stu 2015	2	49	Stu 2077	UARK-2049	2015	44.4	2.9	0.5	0.5
Stu 2015	2	50	Stu 2143	Check-1	2015	43.4	7.9	0.7	1.4
Stu 2015	2	51	Stu 2139	Check-2	2015	40.8	4.6	1	4.2
Stu 2015	2	52	Stu 2171	UARK-2050	2015	43.6	6.2	1	4.7
Stu 2015	2	53	Stu 2129	UARK-2051	2015	47.7	5.6	0.7	1.1
Stu 2015	2	54	Stu 2151	UARK-2052	2015	44.9	4.8	0.9	4.9
Stu 2015	2	55	Stu 2104	UARK-2053	2015	43	7	0.9	4.3
Stu 2015	2	56	Stu 2123	UARK-2054	2015	43.3	6.1	0.8	2.2
Stu 2015	2	57	Stu 2117	UARK-2055	2015	45.1	4.9	0.9	3.6
Stu 2015	2	58	Stu 2047	UARK-2056	2015	44	10.4	0.5	0.5
Stu 2015	2	59	Stu 2136	UARK-2057	2015	39.5	9.9	0.7	0.8
Stu 2015	2	60	Stu 2102	UARK-2058	2015	45.2	6.6	0.8	4.1
Stu 2015	2	61	Stu 2020	UARK-2059	2015	44.7	2.2	0.9	4.1
Stu 2015	2	62	Stu 2082	UARK-2060	2015	42.6	5.9	1	4.7
Stu 2015	2	63	Stu 2100	UARK-2061	2015	44.4	6.1	1.1	4.9
Stu 2015	2	64	Stu 2040	UARK-2062	2015	45.3	2.4	0.9	3.6
Stu 2015	2	65	Stu 2066	UARK-2063	2015	43.7	6.5	0.9	4.1
Stu 2015	2	66	Stu 2038	UARK-2064	2015	41.9	3.6	1	4.1
Stu 2015	2	67	Stu 2119	UARK-2065	2015	45.8	5.1	1	4.2
Stu 2015	2	68	Stu 2088	UARK-2066	2015	44.3	5	1	4.5
Stu 2015	2	69	Stu 2125	UARK-2067	2015	43.9	7.8	0.8	1.7
Stu 2015	2	70	Stu 2121	UARK-2068	2015	42.8	5.6	0.8	4
Stu 2015	2	71	Stu 2149	UARK-2069	2015	44	8.8	0.5	0.5
Stu 2015	2	72	Stu 2147	UARK-2070	2015	43.2	4.9	1	4.8
Stu 2015	2	73	Stu 2081	UARK-2071	2015	42.3	5.4	1	4.4
Stu 2015	2	74	Stu 2003	UARK-2072	2015	40.9	2.7	0.8	3
Stu 2015	2	75	Stu 2053	UARK-2073	2015	41	5.2	0.8	3.1
Stu 2015	2	76	Stu 2062	UARK-2074	2015	42.6	5.3	0.8	5
Stu 2015	2	77	Stu 2146	UARK-2075	2015	42.2	6.8	0.5	0.5
Stu 2015	2	78	Stu 2103	UARK-2076	2015	39.1	4.4	0.9	4.4
Stu 2015	2	79	Stu 2144	UARK-2077	2015	39.9	5.5	0.9	4.6
Stu 2015	2	80	Stu 2160	UARK-2078	2015	43.6	8.3	0.7	0.7
Stu 2015	2	81	Stu 2193	UARK-2079	2015	42.2	5.5	0.7	0.7
Stu 2015	2	82	Stu 2016	UARK-2080	2015	40.4	3.4	0.6	1.7
Stu 2015	2	83	Stu 2138	UARK-2081	2015	42.5	3.7	0.9	4.1
Stu 2015	2	84	Stu 2134	UARK-2082	2015	45.9	5	0.9	4.9
Stu 2015	2	85	Stu 2068	UARK-2083	2015	44.2	8.1	0.7	1
Stu 2015	2	86	Stu 2161	UARK-2084	2015	45.5	3.9	0.8	3.2
Stu 2015	2	87	Stu 2191	UARK-2085	2015	40.2	8.2	0.7	0.8
Stu 2015	2	89	Stu 2112	UARK-2087	2015	44	7.3	0.7	0.9
Stu 2015	2	90	Stu 2057	UARK-2088	2015	46.7	8.4	0.7	0.7
Stu 2015	2	91	Stu 2011	UARK-2089	2015	44.7	5.6	0.8	2.8
Stu 2015	2	92	Stu 2027	UARK-2090	2015	43.3	3.5	0.7	2.6
Stu 2015	2	93	Stu 2172	UARK-2091	2015	41.4	5	0.8	1.7
Stu 2015	2	94	Stu 2118	UARK-2092	2015	41.6	3	0.7	1.5
Stu 2015	2	95	Stu 2076	UARK-2093	2015	40.6	2.5	0.8	2.6
Stu 2015	2	96	Stu 2071	UARK-2094	2015	43.7	4.8	0.8	3
Stu 2015	2	97	Stu 2004	UARK-2095	2015	43	5.5	0.5	0.7
Stu 2015	2	98	Stu 2142	UARK-2096	2015	45.5	6.6	0.7	1.1
Stu 2015	2	99	Stu 2067	UARK-2097	2015	46.5	4.4	0.7	3.4
Stu 2015	2	100	Stu 2008	Check-1	2015	44.6	5.4	0.8	3.7
Stu 2015	2	101	Stu 2162	Check-2	2015	42.5	3.7	0.8	3.6
Stu 2015	2	102	Stu 2158	UARK-2098	2015	42.8	5.2	0.8	2.7
Stu 2015	2	103	Stu 2002	UARK-2099	2015	41.1	9.8	0.5	1
Stu 2015	2	104	Stu 2025	UARK-2100	2015	46.7	5.8	0.9	4.4
Stu 2015	2	105	Stu 2043	UARK-2101	2015	42.3	4.9	0.9	4.1
Stu 2015	2	106	Stu 2056	UARK-2102	2015	42.6	6.7	0.8	1.7
Stu 2015	2	107	Stu 2141	UARK-2103	2015	41	7.8	0.5	0.5
Stu 2015	2	108	Stu 2166	UARK-2104	2015	40.2	7.6	0.5	0.8
Stu 2015	2	109	Stu 2188	UARK-2105	2015	44.4	8.9	0.5	0.8
Stu 2015	2	110	Stu 2063	UARK-2106	2015	42.5	9	0.5	0.5
Stu 2015	2	111	Stu 2175	UARK-2107	2015	43.9	6.1	0.5	0.5
Stu 2015	2	112	Stu 2012	UARK-2108	2015	42.8	4.9	0.9	4.1
Stu 2015	2	113	Stu 2023	UARK-2109	2015	44.4	8.1	0.5	0.5
Stu 2015	2	114	Stu 2126	UARK-2110	2015	43.4	6.8	0.6	1
Stu 2015	2	115	Stu 2058	UARK-2111	2015	39.5	4.8	0.7	4.5
Stu 2015	2	116	Stu 2055	UARK-2112	2015	42.3	10.1	0.5	0.8
Stu 2015	2	117	Stu 2095	UARK-2113	2015	46	4.8	0.8	4.9
Stu 2015	2	118	Stu 2024	UARK-2114	2015	44.5	8	0.6	0.7
Stu 2015	2	119	Stu 2150	UARK-2115	2015	40	7.4	0.6	0.6
Stu 2015	2	120	Stu 2120	UARK-2116	2015	45.1	9.2	0.5	0.5
Stu 2015	2	121	Stu 2074	UARK-2117	2015	43.3	5.4	1	4.8
Stu 2015	2	122	Stu 2084	UARK-2118	2015	45.2	4.7	0.7	4.9
Stu 2015	2	123	Stu 2130	UARK-2119	2015	44.1	6.6	0.7	3.6
Stu 2015	2	124	Stu 2094	UARK-2120	2015	45.1	4.9	0.8	4.1
Stu 2015	2	125	Stu 2186	UARK-2121	2015	42	9.1	0.5	0.7
Stu 2015	2	126	Stu 2176	UARK-2122	2015	42.2	5.4	0.9	4.6
Stu 2015	2	127	Stu 2184	UARK-2123	2015	38.6	4.7	0.9	5.1
Stu 2015	2	128	Stu 2054	UARK-2124	2015	43.8	4.8	0.8	5.2
Stu 2015	2	129	Stu 2113	UARK-2125	2015	45.3	4.4	0.8	4.7
Stu 2015	2	130	Stu 2090	UARK-2126	2015	43	4.8	0.8	5.1
Stu 2015	2	131	Stu 2194	UARK-2127	2015	39.2	5.3	0.9	4.3
Stu 2015	2	132	Stu 2105	UARK-2128	2015	45.6	6.6	0.8	4.5
Stu 2015	2	133	Stu 2026	UARK-2129	2015	44.6	7.9	0.8	0.8
Stu 2015	2	134	Stu 2010	UARK-2130	2015	42.6	4.1	0.8	3.1
Stu 2015	2	135	Stu 2085	UARK-2131	2015	42.1	9.4	0.5	0.5
Stu 2015	2	136	Stu 2031	UARK-2132	2015	40.9	4.5	1	4.4
Stu 2015	2	137	Stu 2006	UARK-2133	2015	45.5	8.8	0.5	1.2
Stu 2015	2	138	Stu 2041	UARK-2134	2015	43.9	5.4	1	4.8
Stu 2015	2	139	Stu 2163	UARK-2135	2015	42.2	10.1	0.5	1
Stu 2015	2	140	Stu 2037	UARK-2136	2015	42.8	4.8	0.9	5
Stu 2015	2	141	Stu 2124	UARK-2137	2015	48.1	8.9	0.5	1.3
Stu 2015	2	142	Stu 2098	UARK-2138	2015	39.4	5.2	0.9	4.6
Stu 2015	2	143	Stu 2097	UARK-2139	2015	40.2	4.9	0.9	5.2
Stu 2015	2	144	Stu 2021	UARK-2140	2015	42.1	6.4	1	5.1
Stu 2015	2	145	Stu 2107	UARK-2141	2015	42.4	5.4	1	3.9
Stu 2015	2	146	Stu 2154	UARK-2142	2015	43	6.7	0.8	3
Stu 2015	2	147	Stu 2061	UARK-2143	2015	44	8.7	0.5	0.5
Stu 2015	2	148	Stu 2022	UARK-2144	2015	41.2	2.3	0.9	4.2
Stu 2015	2	149	Stu 2015	UARK-2145	2015	43.1	4.9	0.9	3.9
Stu 2015	2	150	Stu 2122	Check-1	2015	44.8	6.6	1	4.6
Stu 2015	2	151	Stu 2108	Check-2	2015	41.8	6.1	0.8	2.4
Stu 2015	2	152	Stu 2009	UARK-2146	2015	43.8	3.2	0.9	3
Stu 2015	2	153	Stu 2177	UARK-2147	2015	44.3	4.8	1	4.5
Stu 2015	2	154	Stu 2080	UARK-2148	2015	42.8	6.5	0.9	2.6
Stu 2015	2	155	Stu 2073	UARK-2149	2015	40.9	6.7	0.8	3.7
Stu 2015	2	156	Stu 2086	UARK-2150	2015	42.7	3.5	1	4.5
Stu 2015	2	157	Stu 2181	UARK-2151	2015	42.7	5.4	0.9	3.9
Stu 2015	2	158	Stu 2185	UARK-2152	2015	39	7.2	0.9	3.7
Stu 2015	2	159	Stu 2017	UARK-2153	2015	43.2	4.4	0.9	4
Stu 2015	2	160	Stu 2182	UARK-2154	2015	42.4	5.4	1	5.1
Stu 2015	2	161	Stu 2148	UARK-2155	2015	46.5	5.2	0.9	4.7
Stu 2015	2	162	Stu 2049	UARK-2156	2015	43.1	8.8	0.5	0.8
Stu 2015	2	163	Stu 2036	UARK-2157	2015	40.4	6.8	1	3.7
Stu 2015	2	164	Stu 2127	UARK-2158	2015	44.2	2.4	0.5	0.8
Stu 2015	2	165	Stu 2140	UARK-2159	2015	43.7	6.9	1.1	4.4
Stu 2015	2	166	Stu 2059	UARK-2160	2015	42.2	6.2	0.9	4.4
Stu 2015	2	167	Stu 2001	UARK-2161	2015	41.2	5.3	1.1	5
Stu 2015	2	168	Stu 2014	UARK-2162	2015	44	6	0.9	5.5
Stu 2015	2	169	Stu 2173	UARK-2163	2015	40.9	4.1	0.9	4.1
Stu 2015	2	170	Stu 2132	UARK-2164	2015	41.7	4.2	1	4.1
Stu 2015	2	171	Stu 2170	UARK-2165	2015	47.8	6.2	1	3.9
Stu 2015	2	172	Stu 2135	UARK-2166	2015	43.5	5.5	0.9	3.8
Stu 2015	2	173	Stu 2183	UARK-2167	2015	40.8	4.6	0.9	4.4
Stu 2015	2	174	Stu 2165	UARK-2168	2015	41.5	5.9	0.9	5.5
Stu 2015	2	175	Stu 2083	UARK-2169	2015	42	4.5	0.9	5.2
Stu 2015	2	176	Stu 2155	UARK-2170	2015	44.4	6.5	0.5	0.8
Stu 2015	2	177	Stu 2087	UARK-2171	2015	39.9	4	1	4.4
Stu 2015	2	178	Stu 2091	UARK-2172	2015	42.2	2.8	0.9	3.7
Stu 2015	2	179	Stu 2099	UARK-2173	2015	43.6	3.6	0.9	3.4
Stu 2015	2	180	Stu 2187	UARK-2174	2015	41.9	7.5	0.5	0.7
Stu 2015	2	181	Stu 2052	UARK-2175	2015	44.1	4.2	1	4
Stu 2015	2	182	Stu 2034	UARK-2176	2015	41.7	6.7	0.5	2.1
Stu 2015	2	183	Stu 2030	UARK-2177	2015	42.1	8.6	0.5	0.8
Stu 2015	2	184	Stu 2111	UARK-2178	2015	41.7	5.3	0.9	3.8
Stu 2015	2	185	Stu 2164	UARK-2179	2015	42.3	5.9	0.9	5.1
Stu 2015	2	186	Stu 2192	UARK-2180	2015	40.7	6.2	1	4.2
Stu 2015	2	187	Stu 2101	UARK-2181	2015	42.1	4.8	1	4.1
Stu 2015	2	188	Stu 2109	UARK-2182	2015	40.9	3.5	0.5	0.7
Stu 2015	2	189	Stu 2190	UARK-2183	2015	43.5	3.9	1	4.4
Stu 2015	2	190	Stu 2178	UARK-2184	2015	44	5.4	0.8	1.8
Stu 2015	2	191	Stu 2089	UARK-2185	2015	41.9	5.1	0.9	3.9
Stu 2015	2	192	Stu 2035	UARK-2186	2015	42.6	8	0.7	0.7
Fay 2016	1	1	Fay 1001	UARK-2001	2016	41.2	4.2	0.9	4.3
Fay 2016	1	2	Fay 1002	UARK-2002	2016	45.2	3.5	0.8	3.3
Fay 2016	1	3	Fay 1003	UARK-2003	2016	41.8	5.3	0.9	4.5
Fay 2016	1	4	Fay 1004	UARK-2004	2016	42.8	4.1	0.9	4.5
Fay 2016	1	5	Fay 1005	UARK-2005	2016	44.8	4.9	0.8	3.8
Fay 2016	1	6	Fay 1006	UARK-2006	2016	41.8	9	0.7	0.9
Fay 2016	1	7	Fay 1007	UARK-2007	2016	45.4	4.8	0.9	3.9
Fay 2016	1	8	Fay 1008	UARK-2008	2016	42.4	6.4	0.9	3.8
Fay 2016	1	9	Fay 1009	UARK-2009	2016	43.9	4.2	0.9	4
Fay 2016	1	10	Fay 1010	UARK-2010	2016	42.8	5	0.9	4
Fay 2016	1	11	Fay 1011	UARK-2011	2016	40.9	4.1	0.9	3.3
Fay 2016	1	13	Fay 1012	UARK-2013	2016	43.5	3.9	0.9	3.9
Fay 2016	1	14	Fay 1013	UARK-2014	2016	41.6	5.2	0.9	4
Fay 2016	1	15	Fay 1014	UARK-2015	2016	42.9	6.9	0.7	1.4
Fay 2016	1	16	Fay 1015	UARK-2016	2016	40.7	0.5	0.5	1.7
Fay 2016	1	18	Fay 1016	UARK-2018	2016	44.2	2.7	0.9	3.6
Fay 2016	1	22	Fay 1020	UARK-2022	2016	48.3	2.5	0.7	2.9
Fay 2016	1	23	Fay 1021	UARK-2023	2016	42.1	5.2	0.9	3.8
Fay 2016	1	24	Fay 1022	UARK-2024	2016	43.3	7.1	0.7	1.6
Fay 2016	1	26	Fay 1023	UARK-2026	2016	44.9	4.1	0.9	3.5
Fay 2016	1	27	Fay 1024	UARK-2027	2016	40.1	7.7	0.7	1.3
Fay 2016	1	28	Fay 1025	UARK-2028	2016	42.6	4.4	0.9	4
Fay 2016	1	29	Fay 1026	UARK-2029	2016	43.1	4.7	0.8	3.2
Fay 2016	1	30	Fay 1027	UARK-2030	2016	42	5.2	0.9	3.8
Fay 2016	1	31	Fay 1028	UARK-2031	2016	38.6	6.4	0.9	3.3
Fay 2016	1	32	Fay 1029	UARK-2032	2016	39.9	5.2	0.8	3.3
Fay 2016	1	35	Fay 1030	UARK-2035	2016	44.4	4.4	0.9	4.6
Fay 2016	1	36	Fay 1031	UARK-2036	2016	38.6	6	1	3.9
Fay 2016	1	38	Fay 1032	UARK-2038	2016	40.1	5.3	0.9	4.3
Fay 2016	1	39	Fay 1033	UARK-2039	2016	43.1	8.3	0.7	1.1
Fay 2016	1	40	Fay 1034	UARK-2040	2016	44.6	6.5	0.7	1.8
Fay 2016	1	41	Fay 1035	UARK-2041	2016	43.4	4.4	0.9	4
Fay 2016	1	42	Fay 1036	UARK-2042	2016	44.3	4.7	0.9	4.2
Fay 2016	1	43	Fay 1037	UARK-2043	2016	40.7	5.5	0.9	4.5
Fay 2016	1	44	Fay 1038	UARK-2044	2016	42	5	0.9	4.7
Fay 2016	1	46	Fay 1039	UARK-2046	2016	41.3	5	0.9	3.1
Fay 2016	1	48	Fay 1040	UARK-2048	2016	47.5	4.1	0.8	4.2
Fay 2016	1	49	Fay 1041	UARK-2049	2016	42.1	5.8	0.8	1.5
Fay 2016	1	50	Fay 1042	Check-1	2016	45.2	4.5	0.9	4.4
Fay 2016	1	51	Fay 1043	Check-2	2016	41.8	9.6	0.7	0.8
Fay 2016	1	52	Fay 1044	UARK-2050	2016	43.5	5.3	0.9	4.4
Fay 2016	1	53	Fay 1045	UARK-2051	2016	39.6	6.1	1	4.8
Fay 2016	1	54	Fay 1046	UARK-2052	2016	45.5	4.1	0.9	4.1
Fay 2016	1	55	Fay 1047	UARK-2053	2016	44.3	3.5	0.9	5
Fay 2016	1	56	Fay 1048	UARK-2054	2016	39.5	5.1	0.9	4.1
Fay 2016	1	57	Fay 1049	UARK-2055	2016	45.5	0.5	0.7	1.8
Fay 2016	1	58	Fay 1050	UARK-2056	2016	43.7	4.1	0.9	4.4
Fay 2016	1	59	Fay 1051	UARK-2057	2016	44.3	0.5	0.9	0.5
Fay 2016	1	60	Fay 1052	UARK-2058	2016	44.6	4.4	0.9	4.2
Fay 2016	1	62	Fay 1053	UARK-2060	2016	41.6	6	0.9	3.5
Fay 2016	1	63	Fay 1054	UARK-2061	2016	42.5	4.1	0.8	3.2
Fay 2016	1	64	Fay 1055	UARK-2062	2016	43.6	4.6	0.8	3.6
Fay 2016	1	65	Fay 1056	UARK-2063	2016	43	1.5	0.8	3
Fay 2016	1	66	Fay 1057	UARK-2064	2016	42.7	4.5	1	4.3
Fay 2016	1	67	Fay 1058	UARK-2065	2016	41.5	7.7	0.7	0.8
Fay 2016	1	68	Fay 1059	UARK-2066	2016	44.7	2.3	0.9	3.5
Fay 2016	1	69	Fay 1060	UARK-2067	2016	44.8	6.2	0.8	2.1
Fay 2016	1	70	Fay 1061	UARK-2068	2016	40.9	4.5	0.8	2.4
Fay 2016	1	71	Fay 1062	UARK-2069	2016	44.8	4.2	0.9	4
Fay 2016	1	74	Fay 1063	UARK-2072	2016	42.8	4.5	0.9	4.3
Fay 2016	1	75	Fay 1064	UARK-2073	2016	42.1	5.9	0.8	1.1
Fay 2016	1	76	Fay 1065	UARK-2074	2016	50.9	2.7	0.8	3.5
Fay 2016	1	77	Fay 1066	UARK-2075	2016	40.1	4	0.9	3.6
Fay 2016	1	79	Fay 1067	UARK-2077	2016	41.5	4.1	0.9	3.6
Fay 2016	1	80	Fay 1068	UARK-2078	2016	41.6	4.1	0.9	3.5
Fay 2016	1	81	Fay 1069	UARK-2079	2016	38.4	4.2	0.9	2.7
Fay 2016	1	82	Fay 1070	UARK-2080	2016	38.1	7.4	0.7	0.9
Fay 2016	1	83	Fay 1071	UARK-2081	2016	46.5	4.7	0.9	3.7
Fay 2016	1	84	Fay 1072	UARK-2082	2016	41.2	3.5	0.8	2.9
Fay 2016	1	85	Fay 1073	UARK-2083	2016	49	4	0.9	4.1
Fay 2016	1	86	Fay 1074	UARK-2084	2016	47.8	4	0.8	3.5
Fay 2016	1	87	Fay 1075	UARK-2085	2016	47.9	4.2	0.8	4.4
Fay 2016	1	88	Fay 1076	UARK-2086	2016	47.9	3	0.9	3
Fay 2016	1	89	Fay 1077	UARK-2087	2016	45.9	3	0.8	3.3
Fay 2016	1	90	Fay 1078	UARK-2088	2016	45.8	3.8	0.9	3.5
Fay 2016	1	91	Fay 1079	UARK-2089	2016	57.3	3.5	0.8	4
Fay 2016	1	92	Fay 1080	UARK-2090	2016	42.2	5.7	0.8	0.8
Fay 2016	1	93	Fay 1081	UARK-2091	2016	41.8	3.5	0.9	3.6
Fay 2016	1	97	Fay 1082	UARK-2095	2016	44	1.7	0.8	2.9
Fay 2016	1	98	Fay 1083	UARK-2096	2016	45.1	4	0.8	3
Fay 2016	1	99	Fay 1084	UARK-2097	2016	44.1	4.4	0.8	3.4
Fay 2016	1	100	Fay 1085	Check-1	2016	44	3.4	0.8	3.3
Fay 2016	1	101	Fay 1086	Check-2	2016	43.5	8	0.8	1.4
Fay 2016	1	102	Fay 1087	UARK-2098	2016	46.4	4.7	0.9	4
Fay 2016	1	103	Fay 1088	UARK-2099	2016	44.6	5.1	0.9	5.2
Fay 2016	1	104	Fay 1089	UARK-2100	2016	47.7	3.9	0.8	4
Fay 2016	1	105	Fay 1090	UARK-2101	2016	50.3	4.7	0.8	4.8
Fay 2016	1	106	Fay 1091	UARK-2102	2016	42.7	0.8	0.5	2.2
Fay 2016	1	107	Fay 1092	UARK-2103	2016	40.4	7.6	0.7	0.8
Fay 2016	1	108	Fay 1093	UARK-2104	2016	45.3	4.2	0.9	4.5
Fay 2016	1	109	Fay 1094	UARK-2105	2016	44.2	6.8	0.8	1.7
Fay 2016	1	110	Fay 1095	UARK-2106	2016	43.5	5.2	0.9	4.7
Fay 2016	1	111	Fay 1096	UARK-2107	2016	46.1	4	0.9	4.8
Fay 2016	1	112	Fay 1097	UARK-2108	2016	44.8	8.1	0.7	0.9
Fay 2016	1	113	Fay 1098	UARK-2109	2016	44.1	5.3	0.9	3.6
Fay 2016	1	114	Fay 1099	UARK-2110	2016	44	4.6	0.9	4.1
Fay 2016	1	115	Fay 1100	UARK-2111	2016	43.5	8.2	0.7	1.3
Fay 2016	1	117	Fay 1101	UARK-2113	2016	47.8	4.1	0.9	4.2
Fay 2016	1	118	Fay 1102	UARK-2114	2016	42.5	7.6	0.7	1.6
Fay 2016	1	120	Fay 1103	UARK-2116	2016	45.5	9	0.7	0.9
Fay 2016	1	121	Fay 1104	UARK-2117	2016	47.2	4	0.8	3.5
Fay 2016	1	122	Fay 1105	UARK-2118	2016	45.8	4.2	0.9	4.9
Fay 2016	1	124	Fay 1107	UARK-2120	2016	53.4	4.3	0.8	4
Fay 2016	1	125	Fay 1108	UARK-2121	2016	48.1	4.1	0.8	4.5
Fay 2016	1	126	Fay 1109	UARK-2122	2016	44.3	9.9	0.7	0.8
Fay 2016	1	127	Fay 1110	UARK-2123	2016	42.2	5.5	1	4.3
Fay 2016	1	128	Fay 1111	UARK-2124	2016	41.3	4.9	0.9	4.2
Fay 2016	1	130	Fay 1113	UARK-2126	2016	42.7	7.2	0.7	0.8
Fay 2016	1	131	Fay 1114	UARK-2127	2016	42.6	5.5	0.9	3.6
Fay 2016	1	132	Fay 1115	UARK-2128	2016	44.3	4.7	1	3.9
Fay 2016	1	133	Fay 1116	UARK-2129	2016	43.5	4.4	0.9	4.3
Fay 2016	1	134	Fay 1117	UARK-2130	2016	41.5	5.2	1	4.3
Fay 2016	1	135	Fay 1118	UARK-2131	2016	40.8	9.1	0.7	0.9
Fay 2016	1	136	Fay 1119	UARK-2132	2016	40.1	5.9	1	4.5
Fay 2016	1	137	Fay 1120	UARK-2133	2016	46.4	4.3	0.9	4.6
Fay 2016	1	138	Fay 1121	UARK-2134	2016	44.2	4.8	1	4.5
Fay 2016	1	139	Fay 1122	UARK-2135	2016	41.4	6.6	1.3	5
Fay 2016	1	140	Fay 1123	UARK-2136	2016	44.1	5	1.3	5.8
Fay 2016	1	141	Fay 1124	UARK-2137	2016	55.9	4.7	1.1	5.5
Fay 2016	1	143	Fay 1125	UARK-2139	2016	48	4.6	1.5	5.6
Fay 2016	1	144	Fay 1126	UARK-2140	2016	41.5	8.4	1	2.9
Fay 2016	1	145	Fay 1127	UARK-2141	2016	45.1	10.1	0.8	1.1
Fay 2016	1	146	Fay 1128	UARK-2142	2016	49	5.2	1.3	6
Fay 2016	1	147	Fay 1129	UARK-2143	2016	52.8	5.2	1.2	5.7
Fay 2016	1	148	Fay 1130	UARK-2144	2016	43.5	11.2	0.9	0.8
Fay 2016	1	149	Fay 1131	UARK-2145	2016	45	5.1	1.5	5.2
Fay 2016	1	150	Fay 1132	Check-1	2016	45.4	5.1	1.5	5.3
Fay 2016	1	151	Fay 1133	Check-2	2016	41.4	10	0.9	2
Fay 2016	1	152	Fay 1134	UARK-2146	2016	44.6	6.2	1.3	5.5
Fay 2016	1	153	Fay 1135	UARK-2147	2016	47.4	4.5	1.3	5.4
Fay 2016	1	154	Fay 1136	UARK-2148	2016	42.8	9.1	1.1	2.4
Fay 2016	1	156	Fay 1138	UARK-2150	2016	44.5	5.3	1.4	5.6
Fay 2016	1	157	Fay 1139	UARK-2151	2016	51.8	4.3	1	4.1
Fay 2016	1	159	Fay 1140	UARK-2153	2016	44.3	5	1.1	4.3
Fay 2016	1	160	Fay 1141	UARK-2154	2016	40.4	6.2	1.3	4.5
Fay 2016	1	161	Fay 1142	UARK-2155	2016	50.9	4.1	1.2	5.4
Fay 2016	1	162	Fay 1143	UARK-2156	2016	44.9	6.6	0.9	2.2
Fay 2016	1	164	Fay 1144	UARK-2158	2016	45.8	3.9	1.3	5.3
Fay 2016	1	166	Fay 1145	UARK-2160	2016	41.1	8.4	0.9	1.7
Fay 2016	1	167	Fay 1146	UARK-2161	2016	41.1	6.4	1.4	4.5
Fay 2016	1	168	Fay 1147	UARK-2162	2016	45	4.8	1.2	4.5
Fay 2016	1	169	Fay 1148	UARK-2163	2016	47.3	5.4	1.2	5.6
Fay 2016	1	170	Fay 1149	UARK-2164	2016	41.9	6.1	1.5	5.8
Fay 2016	1	171	Fay 1150	UARK-2165	2016	45.5	4.8	1.3	5.5
Fay 2016	1	172	Fay 1151	UARK-2166	2016	43.6	4.9	1.1	3.4
Fay 2016	1	173	Fay 1152	UARK-2167	2016	43.3	8.7	0.8	1.5
Fay 2016	1	174	Fay 1153	UARK-2168	2016	42.3	6.6	1.2	4.8
Fay 2016	1	175	Fay 1154	UARK-2169	2016	42.3	5.6	1.3	4.9
Fay 2016	1	176	Fay 1155	UARK-2170	2016	47.7	4.9	1.2	5.2
Fay 2016	1	177	Fay 1156	UARK-2171	2016	40.3	8.6	0.9	1.7
Fay 2016	1	178	Fay 1157	UARK-2172	2016	41.2	7	1.3	4.9
Fay 2016	1	179	Fay 1158	UARK-2173	2016	43.5	6.1	1.2	4.7
Fay 2016	1	180	Fay 1159	UARK-2174	2016	41.8	6	1.4	4.5
Fay 2016	1	181	Fay 1160	UARK-2175	2016	40.9	7.1	1.4	3.9
Fay 2016	1	182	Fay 1161	UARK-2176	2016	42.5	6.1	1.2	3.3
Fay 2016	1	183	Fay 1162	UARK-2177	2016	42.2	6	1	2.7
Fay 2016	1	184	Fay 1163	UARK-2178	2016	40.8	6	1.2	3.5
Fay 2016	1	185	Fay 1164	UARK-2179	2016	37.1	5.5	1.2	5.1
Fay 2016	1	186	Fay 1165	UARK-2180	2016	46.1	10.6	0.8	0.8
Fay 2016	1	187	Fay 1166	UARK-2181	2016	40.8	11.6	0.7	1
Fay 2016	1	188	Fay 1167	UARK-2182	2016	42.5	6.4	1.5	5.1
Fay 2016	1	189	Fay 1168	UARK-2183	2016	46.4	9.1	0.8	1
Fay 2016	1	191	Fay 1169	UARK-2185	2016	41.9	10.1	1.1	1.7
Fay 2016	1	192	Fay 1170	UARK-2186	2016	43.3	5.5	1.3	5.4
Fay 2016	1	193	Fay 1171	Check-1	2016	46.2	4.8	1.4	5.6
Fay 2016	1	194	Fay 1172	Check-2	2016	40.2	10.9	0.9	1.6
Fay 2016	2	4	Fay 2161	UARK-2004	2016	43.5	6.6	0.9	4.9
Fay 2016	2	7	Fay 2060	UARK-2007	2016	55.9	10.4	0.5	1.1
Fay 2016	2	8	Fay 2004	UARK-2008	2016	44	9.3	0.5	1
Fay 2016	2	14	Fay 2043	UARK-2014	2016	45.7	8.7	0.5	2.1
Fay 2016	2	20	Fay 2023	UARK-2020	2016	44.3	7.2	0.5	1.2
Fay 2016	2	21	Fay 2008	UARK-2021	2016	44	5.4	0.9	5.4
Fay 2016	2	22	Fay 2106	UARK-2022	2016	48.8	5.5	1	4.8
Fay 2016	2	23	Fay 2158	UARK-2023	2016	42.5	10.1	0.5	1
Fay 2016	2	24	Fay 2025	UARK-2024	2016	45.1	4.6	0.9	5.6
Fay 2016	2	26	Fay 2066	UARK-2026	2016	48.4	5.1	0.9	4.9
Fay 2016	2	29	Fay 2156	UARK-2029	2016	44.5	6.1	0.9	4.6
Fay 2016	2	36	Fay 2039	UARK-2036	2016	40.1	6.3	1	4.7
Fay 2016	2	39	Fay 2006	UARK-2039	2016	43.5	4.5	0.9	5.4
Fay 2016	2	40	Fay 2021	UARK-2040	2016	43.5	10.5	0.9	1.7
Fay 2016	2	41	Fay 2040	UARK-2041	2016	44.7	5.4	1	5.3
Fay 2016	2	42	Fay 2030	UARK-2042	2016	45.3	4.4	0.9	3.8
Fay 2016	2	46	Fay 2001	UARK-2046	2016	44.5	6.7	0.9	4.4
Fay 2016	2	49	Fay 2058	UARK-2049	2016	43.8	5.1	0.9	5.2
Fay 2016	2	51	Fay 2028	Check-2	2016	43.5	5.5	0.9	5.2
Fay 2016	2	52	Fay 2159	UARK-2050	2016	42.6	10	0.5	1.4
Fay 2016	2	53	Fay 2172	UARK-2051	2016	37.9	10.5	0.5	1
Fay 2016	2	56	Fay 2032	UARK-2054	2016	41.1	6.2	1	5.7
Fay 2016	2	59	Fay 2097	UARK-2057	2016	48.8	8.9	0.5	1.1
Fay 2016	2	60	Fay 2157	UARK-2058	2016	45	4.3	0.9	4.8
Fay 2016	2	63	Fay 2103	UARK-2061	2016	59.5	4.2	0.9	4.6
Fay 2016	2	69	Fay 2018	UARK-2067	2016	48.1	5.8	0.8	4.4
Fay 2016	2	75	Fay 2045	UARK-2073	2016	40.2	8.1	0.5	0.5
Fay 2016	2	77	Fay 2048	UARK-2075	2016	43	8.2	0.8	2.7
Fay 2016	2	120	Fay 2064	UARK-2116	2016	51.7	3.9	0.9	4.5
Fay 2016	2	124	Fay 2016	UARK-2120	2016	49.5	7.2	0.9	4.6
Fay 2016	2	166	Fay 2051	UARK-2160	2016	43.4	3.7	1	4.3
Fay 2016	2	174	Fay 2003	UARK-2168	2016	44.6	5.1	0.9	3.9
Fay 2016	2	181	Fay 2162	UARK-2175	2016	40.6	3.9	1	5.1
Fay 2016	2	184	Fay 2047	UARK-2178	2016	47	6	1	5.1
Fay 2016	2	185	Fay 2037	UARK-2179	2016	42	11.6	1	0.9
Fay 2016	2	186	Fay 2007	UARK-2180	2016	43.7	6.2	1	4.4
Fay 2016	2	187	Fay 2044	UARK-2181	2016	41.1	5.5	1	4.6
Fay 2016	2	192	Fay 2015	UARK-2186	2016	51.7	9.5	0.8	1.2
Stu 2016	1	1	Stu 1001	UARK-2001	2016	41.3	4.1	0.9	3.4
Stu 2016	1	2	Stu 1002	UARK-2002	2016	42.9	4.8	0.9	2.9
Stu 2016	1	3	Stu 1003	UARK-2003	2016	42.3	5.3	1	3.7
Stu 2016	1	4	Stu 1004	UARK-2004	2016	44.5	4	1	3.5
Stu 2016	1	5	Stu 1005	UARK-2005	2016	42.6	4.8	0.9	3.2
Stu 2016	1	6	Stu 1006	UARK-2006	2016	41.1	8.6	0.5	0.5
Stu 2016	1	7	Stu 1007	UARK-2007	2016	45.4	4	0.9	2.8
Stu 2016	1	8	Stu 1008	UARK-2008	2016	43.9	5.5	1	3.6
Stu 2016	1	9	Stu 1009	UARK-2009	2016	45.9	4.6	1.1	4.3
Stu 2016	1	10	Stu 1010	UARK-2010	2016	46.1	5.1	0.9	3.2
Stu 2016	1	11	Stu 1011	UARK-2011	2016	43.3	5.4	1.1	3.6
Stu 2016	1	13	Stu 1012	UARK-2013	2016	42.9	6.5	1	2.8
Stu 2016	1	14	Stu 1013	UARK-2014	2016	43	5	0.9	4
Stu 2016	1	15	Stu 1014	UARK-2015	2016	43.5	8.3	0.5	0.9
Stu 2016	1	16	Stu 1015	UARK-2016	2016	43	5.1	1	3.7
Stu 2016	1	18	Stu 1016	UARK-2018	2016	45.7	4.8	0.9	3.8
Stu 2016	1	19	Stu 1017	UARK-2019	2016	43.2	8.3	0.5	0.8
Stu 2016	1	20	Stu 1018	UARK-2020	2016	44.1	5.3	1.1	3.7
Stu 2016	1	21	Stu 1019	UARK-2021	2016	48	4.8	0.8	3.3
Stu 2016	1	22	Stu 1020	UARK-2022	2016	42.7	5.8	1.1	3.8
Stu 2016	1	23	Stu 1021	UARK-2023	2016	44	6.3	1	2.9
Stu 2016	1	24	Stu 1022	UARK-2024	2016	45.8	8	0.5	1.3
Stu 2016	1	26	Stu 1023	UARK-2026	2016	43.5	5.5	1	3.3
Stu 2016	1	27	Stu 1024	UARK-2027	2016	42.4	7.8	0.5	1.2
Stu 2016	1	28	Stu 1025	UARK-2028	2016	42.5	5.1	1	4.3
Stu 2016	1	29	Stu 1026	UARK-2029	2016	43.9	5	0.9	3.7
Stu 2016	1	30	Stu 1027	UARK-2030	2016	44.4	3.3	0.9	2.6
Stu 2016	1	31	Stu 1028	UARK-2031	2016	41.1	5.5	0.9	2.3
Stu 2016	1	32	Stu 1029	UARK-2032	2016	40	4.9	0.9	2.6
Stu 2016	1	35	Stu 1030	UARK-2035	2016	45.6	4.6	1.1	4.2
Stu 2016	1	36	Stu 1031	UARK-2036	2016	38.7	6.3	1	4.1
Stu 2016	1	38	Stu 1032	UARK-2038	2016	40.6	5.8	1.1	4.1
Stu 2016	1	39	Stu 1033	UARK-2039	2016	42.6	7.7	0.5	0.5
Stu 2016	1	40	Stu 1034	UARK-2040	2016	42.9	7	0.5	0.5
Stu 2016	1	41	Stu 1035	UARK-2041	2016	45.3	3.8	0.9	3.1
Stu 2016	1	42	Stu 1036	UARK-2042	2016	45.5	5.7	1.2	4.1
Stu 2016	1	44	Stu 1038	UARK-2044	2016	40.8	5.5	1	5.2
Stu 2016	1	46	Stu 1039	UARK-2046	2016	42.4	5.9	1.2	4.2
Stu 2016	1	48	Stu 1040	UARK-2048	2016	44.5	4.8	1	5
Stu 2016	1	49	Stu 1041	UARK-2049	2016	44.5	8.5	0.5	1.4
Stu 2016	1	50	Stu 1042	Check-1	2016	46	4.6	1	5
Stu 2016	1	51	Stu 1043	Check-2	2016	42	11.1	0.5	0.7
Stu 2016	1	52	Stu 1044	UARK-2050	2016	41.5	6.9	1.1	4
Stu 2016	1	53	Stu 1045	UARK-2051	2016	39.1	7	1.1	4.9
Stu 2016	1	54	Stu 1046	UARK-2052	2016	43.1	6.2	1	3.3
Stu 2016	1	55	Stu 1047	UARK-2053	2016	45.3	4.2	1	5.2
Stu 2016	1	56	Stu 1048	UARK-2054	2016	42.2	5.6	1	4.1
Stu 2016	1	57	Stu 1049	UARK-2055	2016	47.4	4.5	1	3.9
Stu 2016	1	58	Stu 1050	UARK-2056	2016	43.9	5.6	1	3.5
Stu 2016	1	59	Stu 1051	UARK-2057	2016	45.3	5.7	1	3.9
Stu 2016	1	60	Stu 1052	UARK-2058	2016	45.9	5	0.9	4.1
Stu 2016	1	62	Stu 1053	UARK-2060	2016	47	5	1	4.4
Stu 2016	1	63	Stu 1054	UARK-2061	2016	46.1	4.8	1	4
Stu 2016	1	64	Stu 1055	UARK-2062	2016	45.5	4.4	0.9	4.1
Stu 2016	1	65	Stu 1056	UARK-2063	2016	45.3	5	1	4.6
Stu 2016	1	66	Stu 1057	UARK-2064	2016	43.1	5.2	1.1	4.8
Stu 2016	1	67	Stu 1058	UARK-2065	2016	46.5	8.1	0.5	0.9
Stu 2016	1	68	Stu 1059	UARK-2066	2016	45.6	4.8	1	4.1
Stu 2016	1	69	Stu 1060	UARK-2067	2016	44.5	7.9	0.5	0.8
Stu 2016	1	70	Stu 1061	UARK-2068	2016	41.8	4.9	1	4
Stu 2016	1	71	Stu 1062	UARK-2069	2016	44.8	5.1	0.8	3.2
Stu 2016	1	74	Stu 1063	UARK-2072	2016	42.3	5.1	0.9	3.9
Stu 2016	1	75	Stu 1064	UARK-2073	2016	40.8	8.3	0.5	0.7
Stu 2016	1	76	Stu 1065	UARK-2074	2016	42.1	5	0.9	4.1
Stu 2016	1	77	Stu 1066	UARK-2075	2016	39.7	4.7	1	5
Stu 2016	1	79	Stu 1067	UARK-2077	2016	41.9	5.2	1	4.4
Stu 2016	1	80	Stu 1068	UARK-2078	2016	43.6	5	1	4.5
Stu 2016	1	81	Stu 1069	UARK-2079	2016	40	6.6	1	4.6
Stu 2016	1	82	Stu 1070	UARK-2080	2016	42.1	8.4	0.5	0.7
Stu 2016	1	83	Stu 1071	UARK-2081	2016	43.4	6	1	3.3
Stu 2016	1	84	Stu 1072	UARK-2082	2016	45.5	4	0.9	3.7
Stu 2016	1	85	Stu 1073	UARK-2083	2016	43.2	4.8	1	4.3
Stu 2016	1	86	Stu 1074	UARK-2084	2016	45.9	4.9	0.9	3.9
Stu 2016	1	87	Stu 1075	UARK-2085	2016	41.3	5.6	1	4.4
Stu 2016	1	88	Stu 1076	UARK-2086	2016	44.2	5	0.9	4.3
Stu 2016	1	89	Stu 1077	UARK-2087	2016	47.1	4.4	1.2	4.6
Stu 2016	1	90	Stu 1078	UARK-2088	2016	46.1	4.9	0.9	4.5
Stu 2016	1	91	Stu 1079	UARK-2089	2016	47	4.9	1.1	5.3
Stu 2016	1	92	Stu 1080	UARK-2090	2016	44.7	7.7	0.5	0.8
Stu 2016	1	93	Stu 1081	UARK-2091	2016	41.3	4.8	1	4
Stu 2016	1	97	Stu 1082	UARK-2095	2016	40.7	6.4	1.1	4
Stu 2016	1	98	Stu 1083	UARK-2096	2016	43.5	5.3	1.1	3.9
Stu 2016	1	99	Stu 1084	UARK-2097	2016	44.7	5.3	1.1	4.2
Stu 2016	1	100	Stu 1085	Check-1	2016	42.9	6.4	1	4.7
Stu 2016	1	101	Stu 1086	Check-2	2016	41.3	10.6	0.5	0.5
Stu 2016	1	102	Stu 1087	UARK-2098	2016	47	5.6	1	3.9
Stu 2016	1	103	Stu 1088	UARK-2099	2016	40.1	5.5	1	5.2
Stu 2016	1	104	Stu 1089	UARK-2100	2016	41.7	5.9	1	3.6
Stu 2016	1	105	Stu 1090	UARK-2101	2016	46.7	4.5	1	4.6
Stu 2016	1	106	Stu 1091	UARK-2102	2016	41.6	6.3	1	3
Stu 2016	1	107	Stu 1092	UARK-2103	2016	42.8	8.8	0.7	0.7
Stu 2016	1	108	Stu 1093	UARK-2104	2016	45.2	5.9	1	4
Stu 2016	1	109	Stu 1094	UARK-2105	2016	44.1	7.4	0.8	1.7
Stu 2016	1	110	Stu 1095	UARK-2106	2016	41.5	6.3	1.1	4.1
Stu 2016	1	111	Stu 1096	UARK-2107	2016	47.2	4.6	1	5.1
Stu 2016	1	112	Stu 1097	UARK-2108	2016	43	7.2	0.8	1.9
Stu 2016	1	113	Stu 1098	UARK-2109	2016	42.4	7.5	1	3.5
Stu 2016	1	114	Stu 1099	UARK-2110	2016	41.7	6.4	1.1	4.5
Stu 2016	1	115	Stu 1100	UARK-2111	2016	40	8.4	0.8	1.8
Stu 2016	1	117	Stu 1101	UARK-2113	2016	46.9	5.8	1	4.6
Stu 2016	1	118	Stu 1102	UARK-2114	2016	44.1	8.5	0.7	0.8
Stu 2016	1	120	Stu 1103	UARK-2116	2016	46	7.9	0.7	1.3
Stu 2016	1	121	Stu 1104	UARK-2117	2016	45.4	5.8	0.9	3.9
Stu 2016	1	122	Stu 1105	UARK-2118	2016	47.2	5.1	1	4.9
Stu 2016	1	123	Stu 1106	UARK-2119	2016	46.7	4.6	1	4.6
Stu 2016	1	124	Stu 1107	UARK-2120	2016	48.1	5.3	1	4.7
Stu 2016	1	125	Stu 1108	UARK-2121	2016	44.5	6.7	1.1	5.2
Stu 2016	1	126	Stu 1109	UARK-2122	2016	41.4	11.7	0.8	1.4
Stu 2016	1	127	Stu 1110	UARK-2123	2016	47	6.3	1.1	4.8
Stu 2016	1	128	Stu 1111	UARK-2124	2016	44.5	6.3	1.5	6.2
Stu 2016	1	129	Stu 1112	UARK-2125	2016	43.8	8.2	0.9	3.2
Stu 2016	1	130	Stu 1113	UARK-2126	2016	43.8	10.6	0.5	0.5
Stu 2016	1	131	Stu 1114	UARK-2127	2016	42.9	6.9	1.2	4.8
Stu 2016	1	132	Stu 1115	UARK-2128	2016	47.1	4.1	1	3.5
Stu 2016	1	133	Stu 1116	UARK-2129	2016	45.8	2.9	0.7	2.3
Stu 2016	1	134	Stu 1117	UARK-2130	2016	41.9	6.6	0.9	4.1
Stu 2016	1	135	Stu 1118	UARK-2131	2016	44.4	8.6	0.5	0.7
Stu 2016	1	136	Stu 1119	UARK-2132	2016	42.8	6.7	1	3.8
Stu 2016	1	137	Stu 1120	UARK-2133	2016	47.4	5	1	4.6
Stu 2016	1	138	Stu 1121	UARK-2134	2016	45.9	5	1	4.7
Stu 2016	1	139	Stu 1122	UARK-2135	2016	43.4	6.1	0.9	3.2
Stu 2016	1	140	Stu 1123	UARK-2136	2016	46.4	4.4	1	4.9
Stu 2016	1	141	Stu 1124	UARK-2137	2016	47.2	6.9	0.9	4.9
Stu 2016	1	143	Stu 1125	UARK-2139	2016	47.2	5.3	1	4.5
Stu 2016	1	144	Stu 1126	UARK-2140	2016	43.2	6	0.9	3.5
Stu 2016	1	146	Stu 1128	UARK-2142	2016	41.4	5.8	0.9	4.5
Stu 2016	1	147	Stu 1129	UARK-2143	2016	44.6	5.6	0.9	4.2
Stu 2016	1	148	Stu 1130	UARK-2144	2016	40	10.3	0.5	0.5
Stu 2016	1	149	Stu 1131	UARK-2145	2016	45.2	4.9	1.1	3.5
Stu 2016	1	150	Stu 1132	Check-1	2016	45.8	4.2	0.9	4.7
Stu 2016	1	151	Stu 1133	Check-2	2016	40.4	10	0.5	0.5
Stu 2016	1	152	Stu 1134	UARK-2146	2016	42.3	5.9	1.1	4.4
Stu 2016	1	153	Stu 1135	UARK-2147	2016	45.5	4.5	0.9	3.9
Stu 2016	1	154	Stu 1136	UARK-2148	2016	42.6	7.9	0.7	1.3
Stu 2016	1	155	Stu 1137	UARK-2149	2016	43	5.5	1	4.1
Stu 2016	1	156	Stu 1138	UARK-2150	2016	44.8	5.8	0.9	4.3
Stu 2016	1	157	Stu 1139	UARK-2151	2016	44.2	5.4	1	4.6
Stu 2016	1	159	Stu 1140	UARK-2153	2016	40.8	5.4	1	5.9
Stu 2016	1	160	Stu 1141	UARK-2154	2016	40	6.4	0.9	4.3
Stu 2016	1	161	Stu 1142	UARK-2155	2016	47.9	4.3	0.8	3.6
Stu 2016	1	162	Stu 1143	UARK-2156	2016	42.7	8.7	0.5	0.5
Stu 2016	1	164	Stu 1144	UARK-2158	2016	46.8	4.3	0.9	4.3
Stu 2016	1	166	Stu 1145	UARK-2160	2016	41.2	9.7	0.5	0.5
Stu 2016	1	167	Stu 1146	UARK-2161	2016	42.9	6.5	0.9	3
Stu 2016	1	168	Stu 1147	UARK-2162	2016	46.8	8.4	0.5	0.5
Stu 2016	1	169	Stu 1148	UARK-2163	2016	41.3	5.7	0.9	4.8
Stu 2016	1	170	Stu 1149	UARK-2164	2016	41.7	10.6	0.5	0.6
Stu 2016	1	171	Stu 1150	UARK-2165	2016	47.7	5.1	0.9	4.5
Stu 2016	1	172	Stu 1151	UARK-2166	2016	45	6.6	0.9	2.5
Stu 2016	1	173	Stu 1152	UARK-2167	2016	41.3	9.8	0.5	0.7
Stu 2016	1	174	Stu 1153	UARK-2168	2016	41.5	6.3	1	4.2
Stu 2016	1	175	Stu 1154	UARK-2169	2016	41.8	6.2	1	3.6
Stu 2016	1	176	Stu 1155	UARK-2170	2016	46.9	6.3	0.8	3.5
Stu 2016	1	177	Stu 1156	UARK-2171	2016	41.1	9.5	0.5	0.7
Stu 2016	1	178	Stu 1157	UARK-2172	2016	43.9	5.8	0.9	3.6
Stu 2016	1	179	Stu 1158	UARK-2173	2016	44.9	4.8	0.9	3.7
Stu 2016	1	180	Stu 1159	UARK-2174	2016	44.5	4.6	0.9	3.9
Stu 2016	1	181	Stu 1160	UARK-2175	2016	43.6	5.5	0.9	3.3
Stu 2016	1	182	Stu 1161	UARK-2176	2016	42.5	6.2	0.9	3.3
Stu 2016	1	183	Stu 1162	UARK-2177	2016	43.5	7.1	0.5	1.5
Stu 2016	1	184	Stu 1163	UARK-2178	2016	44.2	6.2	0.8	2.2
Stu 2016	2	1	Stu 2163	UARK-2001	2016	42.9	8.2	0.5	0.6
Stu 2016	2	2	Stu 2145	UARK-2002	2016	43.2	6.1	0.9	2.6
Stu 2016	2	3	Stu 2165	UARK-2003	2016	43.1	4.3	0.9	4
Stu 2016	2	4	Stu 2061	UARK-2004	2016	45.5	4.8	1	3.8
Stu 2016	2	5	Stu 2093	UARK-2005	2016	46.6	5.5	1	4.3
Stu 2016	2	6	Stu 2098	UARK-2006	2016	46.2	5.1	1	3.6
Stu 2016	2	7	Stu 2041	UARK-2007	2016	44.2	5.8	1.1	4.1
Stu 2016	2	8	Stu 2115	UARK-2008	2016	45.1	8.7	0.5	0.9
Stu 2016	2	9	Stu 2140	UARK-2009	2016	46	4.8	1	3.6
Stu 2016	2	10	Stu 2079	UARK-2010	2016	46.2	6.3	1.1	4.1
Stu 2016	2	11	Stu 2053	UARK-2011	2016	42.8	5.8	0.9	4.3
Stu 2016	2	13	Stu 2107	UARK-2013	2016	46.7	4.5	0.9	3.4
Stu 2016	2	14	Stu 2170	UARK-2014	2016	44.6	7.4	0.5	1.2
Stu 2016	2	15	Stu 2149	UARK-2015	2016	45.7	3.8	1.1	4.4
Stu 2016	2	16	Stu 2084	UARK-2016	2016	42.8	8.9	0.7	0.7
Stu 2016	2	18	Stu 2114	UARK-2018	2016	47.4	5	1.1	4.3
Stu 2016	2	19	Stu 2023	UARK-2019	2016	44.3	8	0.8	1
Stu 2016	2	20	Stu 2045	UARK-2020	2016	44.1	5	1.1	4.8
Stu 2016	2	21	Stu 2083	UARK-2021	2016	44	7.9	0.8	1.2
Stu 2016	2	22	Stu 2131	UARK-2022	2016	42.8	6.1	1.1	3
Stu 2016	2	23	Stu 2031	UARK-2023	2016	43.1	8.2	0.8	1
Stu 2016	2	24	Stu 2119	UARK-2024	2016	45.2	5.1	0.9	3.3
Stu 2016	2	26	Stu 2157	UARK-2026	2016	43.4	8.4	0.5	0.7
Stu 2016	2	27	Stu 2008	UARK-2027	2016	41.5	7.9	0.5	1
Stu 2016	2	28	Stu 2028	UARK-2028	2016	42.5	6.2	1	3.1
Stu 2016	2	29	Stu 2106	UARK-2029	2016	44.6	5	1.1	4
Stu 2016	2	30	Stu 2108	UARK-2030	2016	45.2	4.8	1	3.8
Stu 2016	2	32	Stu 2100	UARK-2032	2016	42.7	4.5	0.9	4.4
Stu 2016	2	35	Stu 2110	UARK-2035	2016	45.8	5	1.1	4.6
Stu 2016	2	36	Stu 2166	UARK-2036	2016	40.7	6.4	0.9	3.3
Stu 2016	2	38	Stu 2034	UARK-2038	2016	46.1	5	1	4.1
Stu 2016	2	39	Stu 2073	UARK-2039	2016	47.2	5.4	1	3.5
Stu 2016	2	40	Stu 2104	UARK-2040	2016	42.7	5	1	3.8
Stu 2016	2	41	Stu 2082	UARK-2041	2016	45.2	5.7	1.2	3.6
Stu 2016	2	42	Stu 2030	UARK-2042	2016	45.8	6.4	1.1	3.4
Stu 2016	2	43	Stu 2135	UARK-2043	2016	40	5.6	1	4.5
Stu 2016	2	44	Stu 2116	UARK-2044	2016	42.1	4.2	1.1	4.8
Stu 2016	2	46	Stu 2067	UARK-2046	2016	43.1	5.2	1.1	4.5
Stu 2016	2	48	Stu 2044	UARK-2048	2016	46.5	6.3	1	3.8
Stu 2016	2	49	Stu 2017	UARK-2049	2016	43.7	5.5	1	3.9
Stu 2016	2	50	Stu 2062	Check-1	2016	47.2	4.4	1	4.5
Stu 2016	2	51	Stu 2134	Check-2	2016	41.5	5	1	4.6
Stu 2016	2	52	Stu 2025	UARK-2050	2016	44.4	4.6	1.1	4.3
Stu 2016	2	53	Stu 2109	UARK-2051	2016	40.8	5.5	1.1	3.6
Stu 2016	2	54	Stu 2027	UARK-2052	2016	47.9	4.5	1.1	4.5
Stu 2016	2	55	Stu 2120	UARK-2053	2016	46.1	6.4	0.9	3.1
Stu 2016	2	56	Stu 2121	UARK-2054	2016	41.4	5.7	0.9	3.9
Stu 2016	2	57	Stu 2148	UARK-2055	2016	47	6.2	1.1	4.3
Stu 2016	2	58	Stu 2040	UARK-2056	2016	44.2	8.8	0.7	0.6
Stu 2016	2	59	Stu 2020	UARK-2057	2016	41.1	9.3	0.7	0.7
Stu 2016	2	60	Stu 2032	UARK-2058	2016	47.8	9.4	0.7	0.8
Stu 2016	2	62	Stu 2158	UARK-2060	2016	43	6.1	1.2	3.9
Stu 2016	2	63	Stu 2113	UARK-2061	2016	45	5.3	1	4.4
Stu 2016	2	64	Stu 2012	UARK-2062	2016	46.7	6.3	1.1	3.2
Stu 2016	2	65	Stu 2147	UARK-2063	2016	44.7	5.8	1.1	3.3
Stu 2016	2	66	Stu 2063	UARK-2064	2016	44.3	5.9	0.9	3.5
Stu 2016	2	67	Stu 2070	UARK-2065	2016	45.9	9.5	0.7	0.8
Stu 2016	2	68	Stu 2026	UARK-2066	2016	45.6	5.6	1	4.6
Stu 2016	2	69	Stu 2125	UARK-2067	2016	46.3	6.2	1.1	4.9
Stu 2016	2	70	Stu 2086	UARK-2068	2016	42.5	4.6	1	4.3
Stu 2016	2	71	Stu 2159	UARK-2069	2016	46.4	4.2	1	4.7
Stu 2016	2	74	Stu 2004	UARK-2072	2016	43.3	5.3	1.3	4.9
Stu 2016	2	75	Stu 2095	UARK-2073	2016	42.4	7.7	0.8	1.5
Stu 2016	2	76	Stu 2087	UARK-2074	2016	44.3	10.3	0.5	0.8
Stu 2016	2	77	Stu 2094	UARK-2075	2016	40.4	7.3	1.1	3.5
Stu 2016	2	79	Stu 2081	UARK-2077	2016	42.9	6.7	1.3	3.7
Stu 2016	2	80	Stu 2133	UARK-2078	2016	46	6.3	1.3	4
Stu 2016	2	81	Stu 2074	UARK-2079	2016	41	9.3	0.5	0.8
Stu 2016	2	82	Stu 2077	UARK-2080	2016	43.1	8.4	0.5	0.9
Stu 2016	2	83	Stu 2035	UARK-2081	2016	42.5	10.9	0.8	0.8
Stu 2016	2	84	Stu 2096	UARK-2082	2016	43.6	9.2	0.8	1
Stu 2016	2	85	Stu 2066	UARK-2083	2016	42.2	4.5	0.9	4.1
Stu 2016	2	86	Stu 2006	UARK-2084	2016	46.2	7	1	4.4
Stu 2016	2	87	Stu 2060	UARK-2085	2016	41.5	9	0.5	1.2
Stu 2016	2	88	Stu 2097	UARK-2086	2016	47.8	6.3	1	4.2
Stu 2016	2	89	Stu 2016	UARK-2087	2016	46.9	9.4	0.5	0.8
Stu 2016	2	90	Stu 2056	UARK-2088	2016	44.8	9	0.5	0.5
Stu 2016	2	91	Stu 2155	UARK-2089	2016	47.8	5.7	1	4.3
Stu 2016	2	92	Stu 2137	UARK-2090	2016	42.1	5.1	0.9	4
Stu 2016	2	93	Stu 2080	UARK-2091	2016	43.3	5.3	1	4.2
Stu 2016	2	97	Stu 2123	UARK-2095	2016	41.2	5.3	1	5
Stu 2016	2	98	Stu 2043	UARK-2096	2016	48.3	6.8	0.5	0.8
Stu 2016	2	99	Stu 2172	UARK-2097	2016	46.1	4.6	0.9	3.5
Stu 2016	2	100	Stu 2112	Check-1	2016	44.8	4.1	0.9	3.8
Stu 2016	2	101	Stu 2154	Check-2	2016	41.7	5.2	1	4.2
Stu 2016	2	102	Stu 2150	UARK-2098	2016	46.4	5	1	4.6
Stu 2016	2	103	Stu 2162	UARK-2099	2016	41.9	8.2	0.5	0.8
Stu 2016	2	104	Stu 2122	UARK-2100	2016	47.9	5.2	0.9	4
Stu 2016	2	105	Stu 2009	UARK-2101	2016	46.5	7	0.8	2.1
Stu 2016	2	106	Stu 2007	UARK-2102	2016	40.6	5.1	1	3.8
Stu 2016	2	107	Stu 2050	UARK-2103	2016	43.1	6.4	1	3.7
Stu 2016	2	108	Stu 2064	UARK-2104	2016	45.3	4.8	0.8	3.5
Stu 2016	2	109	Stu 2072	UARK-2105	2016	44.8	4.9	1	4.4
Stu 2016	2	110	Stu 2168	UARK-2106	2016	42.2	8.8	0.5	0.7
Stu 2016	2	111	Stu 2153	UARK-2107	2016	48.9	7.7	0.9	2.9
Stu 2016	2	112	Stu 2013	UARK-2108	2016	42.1	5.7	0.9	3.7
Stu 2016	2	113	Stu 2047	UARK-2109	2016	42.8	5	1	4.2
Stu 2016	2	114	Stu 2076	UARK-2110	2016	44.8	7.7	0.8	1.6
Stu 2016	2	115	Stu 2151	UARK-2111	2016	42.9	6.3	0.9	3.8
Stu 2016	2	117	Stu 2089	UARK-2113	2016	47.2	6.5	0.9	3.5
Stu 2016	2	118	Stu 2069	UARK-2114	2016	43.9	5.4	1	4
Stu 2016	2	120	Stu 2002	UARK-2116	2016	43.4	6.8	1	3.6
Stu 2016	2	121	Stu 2033	UARK-2117	2016	45.2	9.3	0.5	0.9
Stu 2016	2	122	Stu 2029	UARK-2118	2016	47	5.5	0.9	3.6
Stu 2016	2	123	Stu 2085	UARK-2119	2016	46	5.9	1.1	2.6
Stu 2016	2	124	Stu 2039	UARK-2120	2016	43.1	5.5	1.1	4.8
Stu 2016	2	125	Stu 2011	UARK-2121	2016	42.2	5	0.9	4
Stu 2016	2	126	Stu 2058	UARK-2122	2016	42.9	5.9	0.9	3.6
Stu 2016	2	127	Stu 2129	UARK-2123	2016	43.2	5	1	3.9
Stu 2016	2	128	Stu 2003	UARK-2124	2016	43.9	5.7	0.9	3.3
Stu 2016	2	129	Stu 2144	UARK-2125	2016	44.8	5.3	1	4.6
Stu 2016	2	130	Stu 2001	UARK-2126	2016	43.7	4.4	1	3.3
Stu 2016	2	131	Stu 2055	UARK-2127	2016	43	4.3	0.9	3.6
Stu 2016	2	132	Stu 2102	UARK-2128	2016	47.1	6.4	0.9	3.2
Stu 2016	2	133	Stu 2117	UARK-2129	2016	44.5	5.7	1.1	5.1
Stu 2016	2	134	Stu 2059	UARK-2130	2016	45.6	5	1	3.9
Stu 2016	2	135	Stu 2075	UARK-2131	2016	44.3	4.8	0.9	3.9
Stu 2016	2	136	Stu 2092	UARK-2132	2016	41.4	7.9	0.7	1.3
Stu 2016	2	137	Stu 2091	UARK-2133	2016	47.7	4.3	0.9	4.6
Stu 2016	2	138	Stu 2103	UARK-2134	2016	43.2	5.4	0.9	3.7
Stu 2016	2	139	Stu 2130	UARK-2135	2016	42.4	4.2	0.9	4.2
Stu 2016	2	140	Stu 2014	UARK-2136	2016	46.2	6.4	1.1	3.7
Stu 2016	2	141	Stu 2057	UARK-2137	2016	47.5	3.2	0.9	3.8
Stu 2016	2	143	Stu 2132	UARK-2139	2016	46.7	7.7	0.5	0.7
Stu 2016	2	144	Stu 2164	UARK-2140	2016	44.9	4.4	0.5	0.7
Stu 2016	2	145	Stu 2078	UARK-2141	2016	45.3	9.3	0.5	0.5
Stu 2016	2	146	Stu 2005	UARK-2142	2016	43.2	8.5	0.7	1
Stu 2016	2	147	Stu 2128	UARK-2143	2016	43.9	5.5	0.9	3.9
Stu 2016	2	148	Stu 2088	UARK-2144	2016	42.6	4.9	0.9	4.2
Stu 2016	2	149	Stu 2146	UARK-2145	2016	45.8	6.6	0.9	3.9
Stu 2016	2	150	Stu 2046	Check-1	2016	45.8	4.9	0.8	4.2
Stu 2016	2	151	Stu 2141	Check-2	2016	41.8	4.9	0.8	4.4
Stu 2016	2	152	Stu 2161	UARK-2146	2016	44.4	10.6	0.5	0.6
Stu 2016	2	153	Stu 2124	UARK-2147	2016	44.4	5.9	0.7	5.2
Stu 2016	2	154	Stu 2019	UARK-2148	2016	42.9	6.4	0.7	3.8
Stu 2016	2	155	Stu 2142	UARK-2149	2016	42.8	9.2	0.5	0.5
Stu 2016	2	156	Stu 2068	UARK-2150	2016	44.4	8.5	0.5	0.6
Stu 2016	2	157	Stu 2037	UARK-2151	2016	44.7	3.8	0.6	3
Stu 2016	2	159	Stu 2071	UARK-2153	2016	43.3	4.3	0.7	3.5
Stu 2016	2	160	Stu 2010	UARK-2154	2016	40	9.4	0.5	0.5
Stu 2016	2	161	Stu 2139	UARK-2155	2016	48.7	5.1	0.6	3.2
Stu 2016	2	162	Stu 2021	UARK-2156	2016	42.8	5	0.6	3.2
Stu 2016	2	164	Stu 2038	UARK-2158	2016	46.5	8.1	0.5	0.5
Stu 2016	2	166	Stu 2127	UARK-2160	2016	42.2	6.1	0.5	2.2
Stu 2016	2	167	Stu 2054	UARK-2161	2016	42.6	5.2	0.7	3.8
Stu 2016	2	168	Stu 2156	UARK-2162	2016	49.1	5.2	0.7	3.9
Stu 2016	2	169	Stu 2018	UARK-2163	2016	41.4	4.5	0.6	3.7
Stu 2016	2	171	Stu 2171	UARK-2165	2016	47.9	4.2	0.5	2.4
Stu 2016	2	172	Stu 2136	UARK-2166	2016	45.8	6.8	0.5	0.9
Stu 2016	2	173	Stu 2138	UARK-2167	2016	40.9	4.3	0.6	3.6
Stu 2016	2	174	Stu 2049	UARK-2168	2016	42.1	3.1	0.6	3.1
Stu 2016	2	175	Stu 2036	UARK-2169	2016	41.4	9	0.5	0.5
Stu 2016	2	176	Stu 2048	UARK-2170	2016	46.2	4.4	0.7	3.6
Stu 2016	2	177	Stu 2051	UARK-2171	2016	41.7	4.1	0.6	3.4
Stu 2016	2	178	Stu 2111	UARK-2172	2016	43.6	6	0.6	3
Stu 2016	2	179	Stu 2022	UARK-2173	2016	43.9	6.6	0.7	3.9
Stu 2016	2	180	Stu 2143	UARK-2174	2016	43.7	4.8	0.6	3.5
Stu 2016	2	181	Stu 2101	UARK-2175	2016	44.9	5.1	0.7	4.8
Stu 2016	2	182	Stu 2105	UARK-2176	2016	45.9	5.8	0.7	3.9
Stu 2016	2	183	Stu 2099	UARK-2177	2016	45	5.8	0.6	2.3
Stu 2016	2	184	Stu 2090	UARK-2178	2016	47	5.3	0.7	4.3
Stu 2016	2	185	Stu 2024	UARK-2179	2016	42	4.9	0.6	3.6
Stu 2016	2	186	Stu 2065	UARK-2180	2016	43.5	6	0.7	3.7
Stu 2016	2	187	Stu 2052	UARK-2181	2016	41.6	6.2	0.6	3.5
Stu 2016	2	189	Stu 2126	UARK-2183	2016	44.5	5.8	0.6	2.9
Stu 2016	2	192	Stu 2152	UARK-2186	2016	45.8	5	0.5	2.5
Stu 2016	2	193	Stu 2042	Check-1	2016	47.9	3.6	0.5	2.8
Stu 2016	2	194	Stu 2160	Check-2	2016	41.3	4.2	0.6	3.1
